# Supplementary material for: Identification and evaluation of resistance to powdery mildew and yellow rust in a wheat mapping population
Source: PLoS One. 2017 May 23;12(5):e0177905. doi: 10.1371/journal.pone.0177905 (PMC5441593; doi:10.1371/journal.pone.0177905)
Supplement: S3 Table — (XLSX) [file pone.0177905.s003.xlsx]

## Sheet: SSR
No.	Locus	Chrom.	Position
1	wmc44-1B	1B	0
2	gwm140-1B	1B	34.051
3	Barc152-2A3A1B1D	1B	0
4	Barc312-	1B	11.481
5	Barc8-1B3D	1B	14.875
6	gwm413-1A1B	1B	17.812
7	cfd65-1A1B1D2D	1B	29.286
8	wmc419-1B4B6B4D	1B	50.326
9	cfd48-1B1D	1B	64.922
10	Barc124-2A2B2D5A	2A	0
11	wmc177-2A	2A	14.251
12	Barc311-2A	2A	28.976
13	gwm312-2A	2A	34.432
14	gwm294-2A	2A	37.698
15	gwm275-2A	2A	64.686
16	Barc15-2A	2A	72.745
17	cfa2263-2A	2A	82.936
18	gwm429-2B	2B	0
19	Barc18-2B6B	2B	38.662
20	gwm120-5A2B	2B	56.711
21	wmc332-2B	2B	73.822
22	wmc500-4A1B2B3B5B7B	2B	130.541
23	gwm261-2D	2D	0
24	gwm296-2A2D7D	2D	7.599
25	cfd233-2D	2D	0
26	gwm539-2D	2D	19.686
27	Barc276-	3A	0
28	wmc169-3A5A	3A	62.247
29	Barc133-3B5D	3B	0
30	Barc102-3A3B	3B	8.712
31	wmc78-3B	3B	28.256
32	gwm566-3B	3B	34.498
33	Barc139-2B3B	3B	40.5
34	gwm685-3B	3B	44.577
35	wmc653-3B7B7D	3B	48.967
36	Barc164-3B	3B	66.085
37	Barc115-5A2B3B	3B	75.948
38	Barc344-3B	3B	86.311
39	wmc291-3B	3B	93.194
40	Barc77-3B	3B	0
41	gwm114-3A3B3D6R	3B	37.228
42	gwm547-2B3B	3B	65.046
43	wmc632-3B	3B	73.442
44	wmc11-1A3A3D	3D	0
45	cfd62-3A7A2D3D	3D	37.738
46	wmc656-3D	3D	61.347
47	Barc42-3D	3D	68.199
48	gwm645-3D	3D	73.06
49	gwm314-4B3D	3D	94.955
50	gwm397-4A	4A	0
51	wmc468-4A	4A	43.515
52	wmc707-4A	4A	49.809
53	Barc336-	4A	53.425
54	wmc258-4A5B	4A	53.48
55	wmc313-4A	4A	58.458
56	wmc262-4AL	4A	85.443
57	wmc760-4A	4A	102.071
58	wmc718-4A	4A	114.645
59	gwm6-5A4B4D5R	4B	0
60	Barc163-4B	4B	26.368
61	Barc105-3A7A4D7D	4D	0
62	wmc720-4D	4D	4.503
63	cfd71-4A4D	4D	7.583
64	Barc261-	5A	0
65	wmc74-5A4D	5A	3.902
66	Barc109-4B5B	5B	0
67	gwm540-4B5B7B	5B	21.444
68	gwm67-3A5B	5B	27.977
69	Barc74-5B	5B	35.044
70	gwm335-5B5R	5B	40.158
71	cfd7-5B5D	5B	75.373
72	gdm116-5B5D	5B	0
73	Barc232-5A5B5D	5B	14.15
74	Barc142-5A6A2D5B	5B	26.714
75	Barc59-5B2D	5B	45.467
76	gdm63-5D	5D	0
77	Barc110-5D	5D	21.22
78	wmc765-5D	5D	49.475
79	Barc144-5A5D	5D	73.921
80	NAU17-	6A	0
81	NAU15-6V	6A	14.41
82	Xedm129-6V	6A	23.155
83	gwm570-6A6B	6A	36.366
84	Barc103-	6A	49.433
85	barc361-2B6B5D	6B	0
86	Barc79-6B	6B	42.258
87	wmc398-6B6A	6B	59.6
88	Barc14-	6B	74.594
89	cfd5-5B6D	6D	0
90	Barc21-5B6D	6D	24.377
91	Barc253-	7A	0
92	Barc191-	7A	18.477
93	wmc596-7A	7A	28.159
94	wmc488-7A7D	7A	30.624
95	Barc274-	7A	32.996
96	wmc603-7A	7A	34.646
97	Barc121-7A6D7D	7A	35.537
98	wmc607-7A	7A	37.108
99	Barc49-7A5D	7A	41.362
100	Barc195-7A6A	7A	46.65
101	gwm400-7B	7B	0
102	gwm46-7B	7B	26.688
103	wmc396-7B	7B	50.007
104	Barc278-7B	7B	62.339
105	Barc1073-7B	7B	0
106	Barc32-5B7B	7B	5.745
107	Barc82-	7B	30.012
108	wmc506-7D	7D	0
109	Barc70-4A7A7D	7D	30.103
110	Barc244-	7D	34.083
111	gwm130-7A2B7B7D4R	7D	0
112	cfd46-7D	7D	54.278
113	wmc702-2A7D	7D	63.346
114	Barc172-5B7B7D	7D	87.336
115	wmc671-7D	7D	136.969
116	gwm350-4A7A7B7D	7D	0
117	wmc646-7A7D	7D	11.961

## Sheet: SNP
No.	Locus	Chrom.	Position
1	1A-BS00043441_51	1A	0
2	1A-BS00101392_51	1A	6.189
3	1A-Excalibur_c58555_110	1A	29.559
4	1A-BS00009423_51	1A	30.12
5	1A-wsnp_Ex_c10657_17376448	1A	31.419
6	1A-BobWhite_c21669_430	1A	31.962
7	1A-BS00094793_51	1A	33.073
8	1A-Kukri_c2332_583	1A	33.981
9	1A-BobWhite_c39996_126	1A	35.796
10	1A-BobWhite_c39668_143	1A	39.804
11	1A-BS00077492_51	1A	40.263
12	1A-wsnp_Ex_c7252_12453079	1A	40.562
13	1A-GENE-3336_136	1A	40.993
14	1A-BS00103478_51	1A	41.888
15	1A-BS00069278_51	1A	43.115
16	1A-Tdurum_contig43943_1165	1A	43.89
17	1A-Excalibur_c42185_156	1A	45.023
18	1A-BS00022514_51	1A	45.34
19	1A-wsnp_Ex_c4876_8692783	1A	45.975
20	1A-wsnp_Ex_c6476_11246531	1A	46.243
21	-IAAV4435	1A	46.401
22	1A-BS00098484_51	1A	46.529
23	1A-BS00062759_51	1A	47.13
24	-Excalibur_c10736_1051	1A	47.925
25	1A-Kukri_c23081_2360	1A	48.472
26	1A-Kukri_c4204_1673	1A	50.867
27	1A-IAAV4238	1A	51.544
28	-Ra_c1295_635	1A	53.399
29	1A-Excalibur_c55677_217	1A	61.158
30	1A-Excalibur_c3941_537	1A	64.947
31	1A-wsnp_Ex_c10783_17555091	1A	66.037
32	1A-Kukri_c13136_1363	1A	66.422
33	1A-RAC875_c16820_419	1A	68.582
34	1A-IAAV5252	1A	70.24
35	1A-Tdurum_contig77289_179	1A	71.368
36	1A-wsnp_Ku_c34659_43981982	1A	72.31
37	1A-Ra_c22663_367	1A	73.918
38	1A-Kukri_rep_c69697_207	1A	77.312
39	1A-Excalibur_rep_c114535_55	1A	78.656
40	1A-RAC875_rep_c104986_200	1A	80.57
41	1A-Excalibur_c47654_70	1A	82.046
42	1A-BS00008865_51	1A	85.251
43	1A-wsnp_CAP8_rep_c3938_1936666	1A	85.714
44	1A-wsnp_BG606986A_Ta_2_1	1A	86.365
45	1A-wsnp_Ex_c14733_22819625	1A	86.806
46	1A-GENE-1214_288	1A	87.621
47	1A-BS00090634_51	1A	88.702
48	1A-wsnp_Ex_c5634_9907829	1A	90.21
49	1A-wsnp_Ex_c1427_2736441	1A	91.194
50	1A-wsnp_Ra_c20126_29372577	1A	91.827
51	1A-Kukri_c54467_100	1A	92.603
52	1A-RAC875_c9899_510	1A	94.112
53	1A-RFL_Contig3715_263	1A	94.687
54	1A-TA001600-1603	1A	98.242
55	1A-wsnp_BG606986A_Ta_2_4	1A	100.444
56	1A-BobWhite_c96_170	1A	101.275
57	1A-BS00011146_51	1A	102.125
58	1A-Excalibur_c49946_169	1A	103.017
59	1A-BS00068534_51	1A	103.552
60	1A-Tdurum_contig21114_255	1A	104.224
61	1A-wsnp_Ex_c4310_7770452	1A	105.81
62	1A-IACX4386	1A	106.366
63	1A-IACX662	1A	106.53
64	1A-BS00073585_51	1A	108.246
65	1A-Kukri_c10239_2186	1A	108.451
66	1A-BS00022733_51	1A	109.301
67	1A-RFL_Contig2270_2610	1A	110.935
68	1A-Excalibur_c32167_59	1A	111.956
69	1A-wsnp_Ex_rep_c68857_67737959	1A	112.472
70	1A-IACX3047	1A	113.06
71	1A-wsnp_Ex_c21336_30465618	1A	113.612
72	1A-GENE-0112_64	1A	114.67
73	1A-GENE-0004_635	1A	115.367
74	1A-Kukri_c12758_617	1A	125.515
75	1A-wsnp_Ex_c6452_11213329	1A	126.319
76	1A-Kukri_c31891_1355	1A	127.017
77	1A-GENE-0392_97	1A	128.126
78	1A-wsnp_Ku_c23012_32893918	1A	129.897
79	1A-Tdurum_contig57101_742	1A	131.396
80	1A-wsnp_CAP12_c1960_972031	1A	133.506
81	1A-Excalibur_c3429_652	1A	133.956
82	1A-wsnp_Ra_c9209_15425473	1A	137.313
83	-BS00031066_51	1A	139.33
84	1A-wsnp_Ex_rep_c109742_92411838	1A	142.318
85	1A-RFL_Contig3919_1348	1A	145.809
86	-BS00096721_51	1A	145.952
87	1A-wsnp_BF478737A_Ta_2_1	1A	146.325
88	1B-BS00095286_51	1B	0
89	1B-BS00065487_51	1B	19.137
90	1B-Ku_c17846_363	1B	20.557
91	1B-BS00003917_51	1B	21.897
92	1B-D_F5XZDLF01B50S3_317	1B	22.865
93	1B-CAP11_c852_366	1B	23.515
94	1B-wsnp_Ex_c1493_2862065	1B	25.001
95	1B-Tdurum_contig50555_1144	1B	27.418
96	1B-BS00089524_51	1B	28.561
97	1B-Excalibur_c43567_282	1B	31.976
98	1B-RAC875_c41114_486	1B	33.22
99	1B-Excalibur_c54420_218	1B	34.256
100	1B-GENE-4668_244	1B	38.176
101	1B-BS00070877_51	1B	39.397
102	1B-GENE-0321_186	1B	41.106
103	1B-Tdurum_contig55639_241	1B	42.491
104	1B-BS00057730_51	1B	43.655
105	1B-Ex_c2725_1442	1B	46.134
106	1B-wsnp_JD_c4444_5575748	1B	49.154
107	1B-GENE-4608_569	1B	49.16
108	1B-BS00024603_51	1B	49.169
109	1B-wsnp_Ex_c16581_25100502	1B	49.234
110	1B-wsnp_Ex_c14_27570	1B	50.536
111	1B-wsnp_Ku_c30982_40765254	1B	51.502
112	1B-Excalibur_c46902_92	1B	52.171
113	1B-BobWhite_c43322_203	1B	52.745
114	1B-BS00025736_51	1B	53.443
115	1B-Tdurum_contig61410_542	1B	53.774
116	1B-Tdurum_contig61410_467	1B	53.797
117	1B-Ra_c34433_417	1B	55.812
118	1B-RAC875_c46646_549	1B	56.237
119	1B-GENE-0107_807	1B	57.918
120	1B-wsnp_Ex_c1600_3051075	1B	58.225
121	1B-RAC875_rep_c74070-518	1B	60.351
122	1B-TA004407-0898	1B	61.464
123	1B-RAC875_c87890_312	1B	62.879
124	1B-BobWhite_c20015_300	1B	63.484
125	1B-Ra_c1652_588	1B	65.744
126	1B-IAAV4702	1B	66.371
127	1B-Excalibur_c48379_461	1B	67.474
128	1B-BS00064602_51	1B	68.379
129	1B-BS00078055_51	1B	68.868
130	1B-wsnp_Ex_c7447_12752449	1B	69.909
131	1B-RAC875_c7674_634	1B	70.174
132	1B-wsnp_Ex_c39616_46871127	1B	70.562
133	1B-wsnp_Ku_c23096_32987510	1B	71.135
134	1B-Excalibur_c52120_132	1B	72.377
135	1B-wsnp_Ex_c8625_14468525	1B	73.699
136	1B-RAC875_c55891_659	1B	74.197
137	1B-Tdurum_contig604_356	1B	74.467
138	1B-Kukri_c1932_300	1B	75.752
139	1B-BS00066944_51	1B	76.245
140	1B-BS00055866_51	1B	76.34
141	1B-Kukri_c13043_1084	1B	77.724
142	1B-BS00110278_51	1B	78.198
143	1B-Jagger_c7242_85	1B	79.02
144	1B-BS00076394_51	1B	79.284
145	1B-Excalibur_rep_c101787_89	1B	81.242
146	1B-Kukri_s117372_152	1B	83.256
147	1B-IACX1891	1B	84.364
148	1B-Excalibur_c40808_441	1B	85.271
149	1B-Tdurum_contig49651_227	1B	86.967
150	1B-BS00065108_51	1B	89.883
151	1B-BS00068327_51	1B	91.085
152	1B-BS00108257_51	1B	93.707
153	1B-RAC875_c27273_334	1B	94.805
154	1B-BS00084895_51	1B	96.735
155	1B-BS00077499_51	1B	107.033
156	1B-Tdurum_contig8580_586	1B	108.138
157	1B-BS00035268_51	1B	108.177
158	1B-wsnp_Ex_c26296_35541303	1B	108.488
159	1B-D_contig12192_450	1B	127.251
160	1B-BS00061472_51	1B	129.724
161	-D_GDRF1KQ02JHCOB_134	1B	130.54
162	-BS00064516_51	1B	130.569
163	-D_contig35913_253	1B	132.123
164	1B-BS00032040_51	1B	138.888
165	1B-CAP12_c590_300	1B	140.872
166	1B-wsnp_Ex_rep_c67098_65573819	1B	144.418
167	1B-wsnp_Ex_c4436_7981188	1B	145.79
168	1B-GENE-0223_239	1B	147.356
169	1B-Tdurum_contig61914_169	1B	151.428
170	1B-BS00000010_51	1B	154.312
171	1B-Tdurum_contig10354_170	1B	155.705
172	1B-wsnp_Ex_c48407_53323801	1B	156.735
173	1B-IAAV5776	1B	157.113
174	1B-tplb0049h18_765	1B	158.28
175	1B-Excalibur_c35289_64	1B	158.908
176	1B-RAC875_c11599_494	1B	159.039
177	1B-GENE-0543_201	1B	159.864
178	1B-Kukri_c46030_412	1B	160.369
179	1B-BS00082577_51	1B	162.927
180	1B-wsnp_Ex_c11461_18489681	1B	163.442
181	1B-BS00001128_51	1B	164.139
182	1B-RFL_Contig2550_679	1B	164.301
183	1B-wsnp_Ex_c17990_26770146	1B	167.081
184	1D-Kukri_c44392_88	1D	0
185	1D-IAAV1917	1D	37.711
186	1D-IAAV1194	1D	38.839
187	1D-wsnp_Ra_c48124_53	1D	55.574
188	1D-Kukri_c23473_534	1D	59.216
189	1D-Excalibur_c16851_	1D	60.381
190	1D-CAP7_c973_156	1D	65.444
191	1D-RAC875_c29598_336	1D	72.267
192	1D-RAC875_c27954_378	1D	77.044
193	1D-D_contig08749_250	1D	78.161
194	1D-Kukri_c33670_261	1D	83.811
195	1D-BS00087086_51	1D	90.307
196	1D-Kukri_c22870_91	1D	91.187
197	1D-wsnp_Ku_c19622_29	1D	92.598
198	1D-Ra_c5198_843	1D	94.25
199	1D-Ex_c45673_700	1D	99.3
200	1D-wsnp_Ex_c3372_619	1D	99.871
201	1D-wsnp_Ex_rep_c7057	1D	101.009
202	1D-Ku_c16809_845	1D	102.162
203	1D-wsnp_Ex_c10959_17	1D	107.782
204	1D-wsnp_Ku_c53270_57	1D	109.456
205	1D-Kukri_c20062_389	1D	111.238
206	1D-BS00066446_51	1D	114.101
207	1D-RAC875_c54260_127	1D	125.719
208	1D-Excalibur_c8188_2	1D	126.641
209	1D-D_GA8KES401EYUM8_	1D	127.465
210	1D-wsnp_Ex_rep_c6642	1D	128.114
211	1D-wsnp_Ex_c4808_858	1D	128.866
212	1D-Ku_c23222_204	1D	0
213	1D-Kukri_rep_c115657	1D	2.539
214	1D-Kukri_c36428_156	1D	4.105
215	-Excalibur_c10736_10	1D	4.787
216	1D-BS00108591_51	1D	5.581
217	1D-BS00070951_51	1D	6.532
218	1D-BobWhite_c10251_3	1D	7.002
219	-IAAV4435	1D	7.337
220	2A-Excalibur_c11491_1147	2A	0
221	2A-wsnp_Ex_c36049_44083089	2A	2.408
222	2A-Excalibur_c13413_1008	2A	4.074
223	2A-wsnp_Ex_c11950_19164191	2A	5.12
224	2A-Excalibur_c15379_1305	2A	5.83
225	2A-wsnp_Ex_c770_1514612	2A	7.179
226	2A-BobWhite_c48481_81	2A	13.384
227	2A-CAP12_rep_c4192_354	2A	14.638
228	2A-Ku_c23118_149	2A	16.888
229	2A-Tdurum_contig11803_935	2A	19.62
230	2A-BobWhite_c26374_339	2A	20.334
231	2A-RAC875_c14944_555	2A	22.97
232	2A-Kukri_c24262_918	2A	23.71
233	2A-BS00066770_51	2A	29.852
234	2A-Kukri_c17269_1349	2A	31.201
235	2A-Excalibur_c54892_188	2A	31.676
236	2A-Tdurum_contig46797_585	2A	32.46
237	2A-wsnp_Ex_c30481_39394826	2A	33.235
238	2A-Kukri_c56203_965	2A	35.586
239	2A-Excalibur_c25235_1178	2A	36.451
240	2A-Tdurum_contig62138_385	2A	36.894
241	2A-wsnp_JD_rep_c48914_33168544	2A	39.149
242	2A-RAC875_rep_c99492_65	2A	40.463
243	2A-BobWhite_c1611_1685	2A	41.837
244	2A-Excalibur_c37649_125	2A	43.604
245	2A-Tdurum_contig47258_1039	2A	45.781
246	2A-JD_c3930_358	2A	46.117
247	2A-BS00043083_51	2A	48.491
248	2A-Kukri_rep_c107045_169	2A	49.481
249	2A-BobWhite_c14476_80	2A	51.045
250	2A-GENE-1220_457	2A	52.188
251	2A-Tdurum_contig55145_180	2A	53.685
252	2A-wsnp_Ex_rep_c67264_65795361	2A	54.506
253	2A-wsnp_Ex_c42815_49298013	2A	55.777
254	2A-BobWhite_c36539_117	2A	57.141
255	2A-RAC875_rep_c101788_71	2A	57.492
256	2A-Tdurum_contig27887_55	2A	59.56
257	2A-Kukri_rep_c112814_587	2A	60.375
258	2A-Ku_c331_1124	2A	60.876
259	2A-Ra_c12109_2470	2A	63.068
260	-D_GBB4FNX02JP1OO_149	2A	63.637
261	2A-Tdurum_contig10818_618	2A	63.637
262	2A-Tdurum_contig28672_65	2A	65.022
263	2A-RFL_Contig89_774	2A	66.301
264	2A-Excalibur_c23681_317	2A	66.931
265	2A-BS00099128_51	2A	67.601
266	2A-Excalibur_c40617_983	2A	86.182
267	2A-BS00077597_51	2A	86.767
268	2A-Excalibur_c7282_285	2A	87.515
269	2A-Ku_c8927_2075	2A	88.646
270	2A-BobWhite_c18506_419	2A	89.789
271	2A-wsnp_Ex_c7829_13320738	2A	90.403
272	2A-BS00024921_51	2A	92.753
273	2A-wsnp_Ex_c45487_51267140	2A	93.585
274	2A-wsnp_Ex_c14953_23104041	2A	93.733
275	2A-BobWhite_c16923_64	2A	94.037
276	2A-CAP7_c1862_460	2A	94.169
277	2A-RFL_Contig3509_229	2A	94.261
278	2A-BS00110386_51	2A	94.589
279	2A-BS00065865_51	2A	94.759
280	2A-wsnp_CAP12_c510_276361	2A	95.01
281	2A-wsnp_Ex_c59095_60108185	2A	95.303
282	2A-BS00092550_51	2A	95.483
283	2A-BobWhite_c3871_428	2A	96.214
284	2A-Excalibur_c7282_512	2A	96.842
285	2A-BS00057059_51	2A	99.845
286	2A-BS00022456_51	2A	100.673
287	2A-BS00077768_51	2A	103.389
288	2A-BS00016238_51	2A	104.013
289	2A-wsnp_Ex_c41007_47932833	2A	105.709
290	2A-RAC875_c19904_308	2A	107.111
291	2A-BS00009817_51	2A	107.615
292	2A-BS00022813_51	2A	108.808
293	2A-RAC875_c25848_122	2A	110.185
294	2A-BS00030165_51	2A	110.985
295	2A-Tdurum_contig49145_914	2A	113
296	2A-Tdurum_contig82404_354	2A	115.651
297	2A-BS00000250_51	2A	116.924
298	2A-BS00064421_51	2A	120.109
299	2A-wsnp_JD_c13946_13810300	2A	124.928
300	2A-BS00064324_51	2A	125.975
301	2A-IACX4320	2A	129.358
302	2A-Excalibur_rep_c66606_2065	2A	130.876
303	2A-BS00102709_51	2A	131.994
304	2A-RFL_Contig2656_871	2A	133.109
305	2A-Tdurum_contig61938_424	2A	135.011
306	2A-wsnp_Ra_c6586_11477949	2A	135.712
307	2A-wsnp_Ex_c21409_30544027	2A	139.452
308	2A-Tdurum_contig8350	2A	148.32
309	2A-CAP8_c3129_381	2A	148.558
310	2A-Kukri_rep_c104982	2A	149.26
311	2A-BS00007689_51	2A	149.487
312	2A-Tdurum_contig50839_593	2A	151.139
313	2A-RAC875_c63035_147	2A	152.012
314	2A-BS00065434_51	2A	152.18
315	2A-wsnp_JD_c289_450995	2A	152.527
316	2A-Tdurum_contig4785_422	2A	153.178
317	2A-RFL_Contig5277_48	2A	153.949
318	2A-RAC875_c5082_841	2A	154.939
319	2A-BS00019095_51	2A	157.142
320	2A-RFL_Contig1457_46	2A	161.592
321	-BS00048892_51	2B	0
322	-RAC875_c1848_258	2B	2.536
323	2B-RAC875_c22997_534	2B	3.944
324	2B-Excalibur_c7963_1722	2B	5.006
325	2B-Tdurum_contig11379_1047	2B	5.006
326	2B-Kukri_c100806_68	2B	6.486
327	2B-Excalibur_rep_c102844_573	2B	7.536
328	2B-wsnp_Ra_c407_862316	2B	7.98
329	2B-wsnp_Ex_c4349_7841003	2B	15.489
330	2B-Kukri_c26288_419	2B	16.248
331	2B-Tdurum_contig54704_176	2B	17.587
332	2B-Tdurum_contig6194_412	2B	20.26
333	2B-Excalibur_rep_c102244_1103	2B	20.271
334	2B-BobWhite_c47608_273	2B	20.671
335	2B-Excalibur_c10376_375	2B	21
336	2B-wsnp_Ku_c31_62657	2B	24.55
337	2B-BS00010055_51	2B	27.243
338	2B-RAC875_c46516_443	2B	28.487
339	2B-Kukri_c6949_303	2B	29.5
340	2B-RAC875_c19409_300	2B	30.46
341	2B-BS00009540_51	2B	33.284
342	-RAC875_c11322_486	2B	36.56
343	2B-wsnp_Ex_rep_c66448_64683704	2B	40.878
344	2B-BS00073447_51	2B	41.798
345	2B-Kukri_c34353_821	2B	44.235
346	2B-BS00011164_51	2B	44.957
347	2B-RAC875_c50245_120	2B	46.728
348	2B-wsnp_JD_c767_1143876	2B	47.548
349	2B-Kukri_c12900_270	2B	49.583
350	2B-RAC875_c65101_756	2B	50.365
351	2B-RAC875_c4203_382	2B	51.973
352	2B-RAC875_c35513_233	2B	52.679
353	2B-BS00066545_51	2B	55.218
354	2B-BobWhite_c14686_86	2B	57.107
355	2B-wsnp_Ex_c17700_26446810	2B	61.382
356	2B-Tdurum_contig26542_457	2B	63.147
357	2B-GENE-1252_145	2B	63.674
358	2B-Kukri_c19751_873	2B	64.433
359	2B-RAC875_rep_c77433_308	2B	64.433
360	2B-RAC875_c46045_279	2B	66.165
361	2B-IAAV5674	2B	66.165
362	2B-Kukri_c65315_82	2B	68.555
363	2B-TA002382-0681	2B	70.256
364	2B-wsnp_CAP12_c197_110707	2B	71.792
365	2B-BobWhite_c1072_100	2B	74.424
366	2B-BobWhite_c18540_351	2B	75.548
367	2B-Tdurum_contig17626_210	2B	78.801
368	2B-Kukri_c9118_1774	2B	79.801
369	2B-BobWhite_c32938_264	2B	81.297
370	2B-IACX6231	2B	81.847
371	2B-Excalibur_c95944_300	2B	82.088
372	2B-Tdurum_contig86183_177	2B	82.342
373	2B-RAC875_c28145_553	2B	83.307
374	2B-BS00102614_51	2B	83.591
375	2B-JD_c8871_331	2B	83.775
376	2B-Kukri_c209_999	2B	84.099
377	2B-BS00046165_51	2B	84.336
378	2B-Tdurum_contig9214_279	2B	84.967
379	2B-BobWhite_rep_c50285_700	2B	88.567
380	2B-Excalibur_c16679_215	2B	89.943
381	2B-Kukri_c34553_89	2B	92.279
382	2B-Kukri_c96357_134	2B	92.961
383	2B-RAC875_rep_c110690_104	2B	95.735
384	2B-Tdurum_contig52627_496	2B	121.255
385	2B-wsnp_CAP11_c3226_1588070	2B	122.677
386	2B-IACX7717	2B	123.406
387	2B-wsnp_Ex_c4690_8386386	2B	124.613
388	2B-BS00004413_51	2B	130.515
389	2B-Kukri_rep_c110602_283	2B	131.882
390	2B-BS00025538_51	2B	133.191
391	2B-CAP12_c3254_366	2B	133.491
392	2B-Excalibur_c73791_296	2B	133.577
393	2B-Kukri_c94792_127	2B	134.37
394	2B-Tdurum_contig10208-283	2B	0
395	2B-IAAV8205	2B	2.648
396	2B-Excalibur_c34937_710	2B	6.571
397	2B-GENE-1018_99	2B	9.119
398	2B-RAC875_c2300_1021	2B	10.38
399	-Kukri_c54013_632	2D	0
400	2D-tplb0057n10_689	2D	13.063
401	2D-JD_c63957_1176	2D	13.884
402	2D-wsnp_JD_c69_109951	2D	15.686
403	2D-wsnp_Ra_c25656_35227058	2D	16.627
404	2D-RAC875_c48703_148	2D	17.552
405	2D-BS00022234_51	2D	18.329
406	2D-D_GDRF1KQ01AX0PH_169	2D	21.219
407	2D-BS00049514_51	2D	22.241
408	-GENE-0641_239	2D	32.309
409	2D-BS00022276_51	2D	37.535
410	2D-Excalibur_c17039_436	2D	69.77
411	2D-Kukri_c49522_254	2D	70.598
412	2D-Kukri_c4790_1174	2D	71.323
413	2D-BS00063970_51	2D	72.522
414	2D-BS00063517_51	2D	73.366
415	2D-Kukri_c16557_855	2D	75.92
416	2D-BS00021865_51	2D	81.673
417	2D-TA012840-0369	2D	84.369
418	2D-Excalibur_c7969_58	2D	87.748
419	2D-BS00000905_51	2D	91.656
420	2D-Ku_c19185_1569	2D	100.14
421	-wsnp_Ku_c8712_14751858	2D	101.513
422	2D-wsnp_Ex_c8303_14001708	2D	102.73
423	2D-RAC875_c12803_1620	2D	105.828
424	2D-Tdurum_contig8350_350	2D	0
425	2D-CAP8_c3129_381	2D	0.7
426	2D-Kukri_rep_c104982_217	2D	1.47
427	2D-BS00007689_51	2D	1.623
428	2D-Tdurum_contig50839_593	2D	3.611
429	2D-RAC875_c63035_147	2D	4.807
430	2D-wsnp_JD_c289_450995	2D	5.044
431	2D-BS00065434_51	2D	5.426
432	2D-Tdurum_contig47852_422	2D	6.268
433	2D-RFL_Contig5277_480	2D	6.902
434	2D-RAC875_c5082_841	2D	8.003
435	2D-BS00019095_51	2D	10.594
436	2D-RFL_Contig1457_465	2D	14.468
437	3A-wsnp_Ex_c33765_42199371	3A	0
438	3A-BS00036492_51	3A	3.137
439	3A-BS00022129_51	3A	5.172
440	3A-BS00066475_51	3A	7.844
441	3A-Ra_c14565_1056	3A	8.805
442	3A-BS00031903_51	3A	10.433
443	3A-wsnp_Ra_c744_1535534	3A	11.34
444	3A-BS00064039_51	3A	11.784
445	3A-IAAV902	3A	12.016
446	3A-IAAV8768	3A	12.407
447	3A-wsnp_JD_c3034_4017676	3A	12.562
448	3A-RAC875_rep_c71587_250	3A	12.747
449	3A-wsnp_Ex_c51776_55603135	3A	12.965
450	3A-JD_c2026_3994	3A	13.309
451	3A-BS00040798_51	3A	13.597
452	3A-wsnp_BE494474A_Ta_2_2	3A	13.829
453	3A-wsnp_JD_c7441_8535047	3A	14.112
454	3A-BobWhite_s65081_93	3A	14.539
455	3A-GENE-1742_70	3A	16.624
456	3A-Excalibur_rep_c104832_432	3A	16.858
457	3A-Excalibur_c9653_605	3A	17.175
458	3A-wsnp_Ex_c1660_3159173	3A	17.615
459	3A-Excalibur_c3439_534	3A	17.852
460	3A-Ra_c5515_1723	3A	18.018
461	3A-Excalibur_c6501_477	3A	18.452
462	3A-Tdurum_contig59531_892	3A	18.591
463	3A-Excalibur_c52446_519	3A	18.915
464	3A-GENE-1606_171	3A	19.276
465	3A-BobWhite_c18408_199	3A	19.511
466	3A-Tdurum_contig41906_783	3A	20.356
467	3A-Excalibur_c47907_517	3A	20.756
468	3A-RAC875_c17479_359	3A	21.689
469	3A-IAAV4343	3A	23.049
470	3A-Kukri_c2045_792	3A	24.304
471	3A-wsnp_Ku_c44089_51445136	3A	24.87
472	3A-Tdurum_contig64606_1106	3A	31.366
473	3A-wsnp_RFL_Contig2699_2402527	3A	32.526
474	3A-Kukri_c43524_106	3A	33.647
475	3A-Tdurum_contig12557_1382	3A	34.993
476	3A-TA001383-0516	3A	36.967
477	3A-Tdurum_contig76105_201	3A	38.399
478	3A-RAC875_rep_c109433_782	3A	41.684
479	3A-Ku_c52173_572	3A	44.12
480	3A-Ra_c1619_432	3A	45.11
481	3A-wsnp_Ex_c8517_14315660	3A	46.166
482	3A-Excalibur_c41857_814	3A	49.287
483	3A-Ex_c24554_1583	3A	54.285
484	3A-Kukri_c17966_561	3A	56.635
485	3A-BobWhite_c38444_238	3A	57.605
486	3A-wsnp_Ex_c33765_42199371	3A	59.157
487	3A-RAC875_rep_c90531_283	3A	60.099
488	3A-GENE-3346_506	3A	60.526
489	3A-Excalibur_c64013_68	3A	68.943
490	3A-Tdurum_contig36700_114	3A	69.379
491	3A-wsnp_Ex_rep_c66274_64426901	3A	69.943
492	3A-Tdurum_contig50577_620	3A	70.29
493	3A-RFL_Contig1227_1073	3A	71.936
494	3A-Tdurum_contig75336_518	3A	72.275
495	3A-wsnp_Ex_c60462_60905848	3A	72.555
496	3A-wsnp_Ra_c5454_9660102	3A	74.7
497	3A-Excalibur_c77321_69	3A	75.105
498	3A-RAC875_c61934_186	3A	75.546
499	3A-BS00059618_51	3A	75.813
500	3A-RAC875_c75663_115	3A	77.379
501	3A-RAC875_c15970_89	3A	77.526
502	3A-RAC875_c65573_410	3A	77.637
503	3A-wsnp_Ex_c45877_51547406	3A	78.054
504	3A-wsnp_Ex_c45877_51548342	3A	78.454
505	3A-Ku_c26872_269	3A	81.055
506	3A-RFL_Contig2394_439	3A	82.604
507	3A-Kukri_rep_c102151_697	3A	85.246
508	3A-IAAV3851	3A	87.347
509	3A-wsnp_BE426418A_Ta_2_1	3A	90.412
510	3A-Ra_c4373_453	3A	92.147
511	3A-Kukri_c56878_596	3A	93.609
512	3A-Excalibur_c24829_189	3A	95.408
513	3A-Kukri_c3164_633	3A	97.732
514	3A-CAP11_c1022_66	3A	98.937
515	3A-GENE-1833_70	3A	101.417
516	3A-RAC875_c52195_324	3A	101.518
517	3A-BobWhite_c20332_179	3A	0
518	3A-BS00022524_51	3A	0.043
519	3A-Excalibur_c11824_103	3A	0.053
520	-wsnp_Ex_c44375_50444756	3A	0.56
521	3A-BobWhite_c18256_158	3A	0.655
522	-BobWhite_c3111_636	3A	0.657
523	-Tdurum_contig50596_573	3A	0.669
524	-BobWhite_c27287_201	3A	0.679
525	-BS00077449_51	3A	0.946
526	-Excalibur_c63483_991	3A	0.967
527	-Jagger_c7987_77	3A	1.064
528	3A-BS00088103_51	3A	4.835
529	-RAC875_c10628_941	3A	19.344
530	3B-Excalibur_c30566_1273	3B	0
531	3B-BS00049084_51	3B	12.386
532	3B-BobWhite_rep_c66215_299	3B	13.105
533	3B-BobWhite_rep_c50331_372	3B	13.487
534	3B-Tdurum_contig93830_1688	3B	13.932
535	3B-Tdurum_contig12008_803	3B	15.164
536	3B-BS00088434_51	3B	17.704
537	3B-RAC875_rep_c84516_114	3B	19.858
538	3B-Kukri_c17893_304	3B	21.147
539	3B-RAC875_c53353_78	3B	23.649
540	3B-Tdurum_contig43938_291	3B	24.363
541	3B-Ex_c36373_407	3B	31.175
542	3B-Kukri_c13830_487	3B	32.22
543	3B-Tdurum_contig82242_224	3B	32.543
544	3B-BS00101267_51	3B	33.072
545	3B-GENE-4918_283	3B	33.124
546	3B-D_contig64400_391	3B	33.133
547	3B-BS00046375_51	3B	33.7
548	3B-IACX22	3B	33.968
549	3B-wsnp_CAP11_c232_211960	3B	34.408
550	3B-IAAV3924	3B	35.485
551	3B-BS00084607_51	3B	36.012
552	3B-BS00070456_51	3B	37.282
553	3B-Tdurum_contig100212_141	3B	41.854
554	3B-Excalibur_c24391_321	3B	44.308
555	3B-Excalibur_c79902_439	3B	52.218
556	3B-RFL_Contig29_1062	3B	53.366
557	3B-BS00022242_51	3B	55.057
558	3B-Kukri_c17659_536	3B	56.795
559	3B-BS00062940_51	3B	57.422
560	3B-BS00060247_51	3B	57.902
561	3B-Ra_c965_2579	3B	58.921
562	3B-wsnp_Ex_c13906_21771680	3B	60.524
563	3B-BS00010795_51	3B	63.174
564	3B-IAAV1079	3B	63.927
565	3B-Tdurum_contig10437_346	3B	64.354
566	3B-BS00045195_51	3B	65.017
567	3B-BS00074287_51	3B	65.372
568	3B-wsnp_BQ168706B_Ta_2_1	3B	65.802
569	3B-RAC875_c43893_213	3B	66.816
570	3B-Excalibur_c27055_1326	3B	67.352
571	3B-IAAV4105	3B	67.808
572	3B-wsnp_Ex_c5457_9631220	3B	68.397
573	3B-BS00074997_51	3B	68.781
574	3B-Kukri_rep_c114890_212	3B	69.767
575	3B-BobWhite_rep_c50457_813	3B	70.614
576	3B-BS00000498_51	3B	71.683
577	3B-Excalibur_c53588_215	3B	74.217
578	3B-wsnp_Ra_rep_c74606_72470419	3B	75.311
579	3B-wsnp_BE490744B_Ta_2_2	3B	75.632
580	3B-Ex_c5074_1539	3B	76.345
581	3B-Excalibur_c5977_440	3B	77.295
582	3B-IAAV4613	3B	77.706
583	3B-Kukri_rep_c104751_388	3B	78.478
584	3B-Tdurum_contig49477_482	3B	78.997
585	3B-IACX5912	3B	79.566
586	3B-Tdurum_contig44013_164	3B	80.25
587	3B-BS00035878_51	3B	80.775
588	3B-wsnp_BE497740B_Ta_2_1	3B	80.83
589	3B-Tdurum_contig61990_464	3B	81.023
590	3B-BS00005265_51	3B	82.252
591	3B-Excalibur_c26662_218	3B	82.599
592	3B-Ex_c31740_272	3B	83.039
593	3B-BS00047274_51	3B	83.77
594	3B-wsnp_Ex_c11313_18277396	3B	84.474
595	3B-BobWhite_c14365_59	3B	85.729
596	3B-IAAV4560	3B	86.061
597	3B-Excalibur_c21751_421	3B	87.142
598	3B-BS00022611_51	3B	87.785
599	3B-RFL_Contig5871_809	3B	88.396
600	3B-BS00110072_51	3B	89.165
601	3B-wsnp_BE499016B_Ta_2_1	3B	90.226
602	3B-BS00048754_51	3B	91.877
603	3B-Kukri_c63447_148	3B	92.009
604	3B-wsnp_Ra_c11243_18269800	3B	93.084
605	3B-wsnp_BQ167580B_Ta_2_1	3B	93.579
606	3B-IACX3169	3B	94.698
607	3B-Kukri_c41397_86	3B	95.047
608	3B-Excalibur_c2850_126	3B	96.019
609	3B-wsnp_Ex_c64005_62986957	3B	96.683
610	3B-Tdurum_contig51386_128	3B	98.586
611	3B-Excalibur_c50230_107	3B	100.841
612	3B-BS00070018_51	3B	101.376
613	3B-Tdurum_contig61601_159	3B	102.484
614	3B-Excalibur_c18410_136	3B	103.81
615	3B-Excalibur_rep_c109798_389	3B	111.978
616	3B-TA009924-0526	3B	127.604
617	3B-Tdurum_contig47776_377	3B	135.185
618	3B-BobWhite_c9424_243	3B	138.394
619	3B-wsnp_CAP11_c59_99317	3B	146.334
620	3B-Kukri_c8099_1522	3B	147.348
621	3B-RAC875_c7158_687	3B	148.209
622	3B-Kukri_rep_c68685_795	3B	150.845
623	3B-BobWhite_c5276_631	3B	153.527
624	3B-BobWhite_c22016_155	3B	154.898
625	3B-Excalibur_c91430_125	3B	161.302
626	3B-RAC875_rep_c77832_143	3B	161.864
627	3B-Tdurum_contig99764_60	3B	164.225
628	3B-BS00086095_51	3B	165.55
629	3B-BS00065873_51	3B	166.725
630	3B-wsnp_Ex_c284_548711	3B	179.878
631	3B-Excalibur_c63009_102	3B	179.878
632	3B-GENE-1925_310	3B	192.385
633	3B-Excalibur_c16569_535	3B	194.408
634	3B-Kukri_c2164_1856	3B	196.933
635	3B-TA004050-0253	3B	197.702
636	3B-GENE-1910_358	3B	198.762
637	3D-BS00066754_51	3D	0
638	3D-wsnp_Ex_c25132_34396655	3D	3.215
639	3D-Excalibur_c60530_113	3D	5.725
640	3D-wsnp_Ku_c10362_17156084	3D	7.754
641	3D-Excalibur_c31384_191	3D	40.908
642	3D-BobWhite_c9992_595	3D	66.298
643	3D-BS00049084_51	3D	66.506
644	3D-Excalibur_c11824_103	3D	67.271
645	3D-CAP11_c3914_325	3D	67.289
646	3D-BobWhite_c20332_179	3D	67.29
647	-Excalibur_c63483_991	3D	67.396
648	3D-Kukri_rep_c69028_261	3D	67.634
649	-BobWhite_c3111_636	3D	67.65
650	3D-BobWhite_rep_c50331_350	3D	67.655
651	3D-RAC875_c309_159	3D	67.683
652	3D-IAAV2980	3D	67.709
653	3D-Excalibur_c45695_153	3D	67.718
654	-wsnp_Ex_c44375_50444756	3D	67.731
655	3D-JD_c15022_218	3D	67.742
656	-Tdurum_contig50596_573	3D	67.767
657	-BobWhite_c27287_201	3D	67.816
658	3D-Excalibur_c34889_451	3D	67.837
659	3D-TA005244-1478	3D	68.274
660	3D-CAP12_c1860_178	3D	68.299
661	3D-BobWhite_rep_c48843_720	3D	68.312
662	-Jagger_c7987_77	3D	68.558
663	3D-Kukri_c5411_1312	3D	85.866
664	3D-BS00101267_51	3D	85.924
665	3D-GENE-4918_283	3D	86.161
666	3D-BobWhite_c4607_235	3D	86.168
667	-Excalibur_c48978_98	3D	86.214
668	-wsnp_Ra_c17636_26538543	3D	98.598
669	3D-IAAV2729	3D	100.022
670	3D-IAAV5635	3D	102.45
671	3D-Ra_c4231_465	3D	106.199
672	-JD_c7264_420	3D	107.578
673	-Excalibur_c9829_654	3D	109.756
674	3D-RAC875_c24613_111	3D	109.756
675	3D-Ku_c7467_446	3D	114.031
676	3D-BobWhite_c9000_114	3D	116.467
677	3D-BS00093870_51	3D	118.22
678	3D-BobWhite_c27163_179	3D	120.075
679	3D-BS00054496_51	3D	127.743
680	3D-Kukri_c53737_220	3D	129.238
681	-BS00022166_51	3D	134.276
682	3D-RAC875_c101793_136	3D	135.18
683	3D-D_GDRF1KQ02GV96X_70	3D	138.597
684	-Ra_c23432_639	3D	140.277
685	3D-IAAV8127	3D	144.881
686	-TA3804-980	3D	145.961
687	4A-D_GDRF1KQ02JZS7N_128	4A	0
688	4A-IAAV2216	4A	9.45
689	4A-BS00043286_51	4A	17.471
690	4A-Tdurum_contig21233_82	4A	18.216
691	-wsnp_Ex_c14478_2248	4A	23.115
692	-BS00108852_51	4A	24.469
693	4A-Excalibur_c539_567	4A	59.78
694	4A-BS00023031_51	4A	62.332
695	4A-RAC875_c94519_448	4A	63.58
696	4A-BS00066413_51	4A	64.285
697	4A-IAAV5818	4A	65.552
698	4A-wsnp_Ex_c12812_20324273	4A	69.579
699	4A-RAC875_c11524_553	4A	98.209
700	4A-wsnp_JD_c38619_27992279	4A	100.112
701	4A-wsnp_Ex_c11619_18714738	4A	102.464
702	4A-BS00064269_51	4A	103.73
703	4A-wsnp_Ex_c41074_47988141	4A	106.421
704	4A-wsnp_Ex_c27294_36502333	4A	109.395
705	4A-Excalibur_c25699_113	4A	114.54
706	4A-Kukri_c6224_266	4A	116.619
707	4A-JD_c4438_839	4A	118.882
708	4A-RAC875_c49370_327	4A	128.476
709	4A-wsnp_Ra_c16476_25132652	4A	129.56
710	4A-RAC875_c17197_603	4A	130.313
711	4A-Tdurum_contig13582_162	4A	130.643
712	-BS00066066_51	4A	145.286
713	4A-Kukri_c49828_316	4A	161.485
714	4A-Excalibur_c53103_82	4A	162.703
715	4A-Excalibur_c17992_1071	4A	162.711
716	4A-TA002752-1637	4A	163.857
717	4A-Kukri_c17417_291	4A	181.341
718	4A-CAP12_c2972_140	4A	186.587
719	4A-RFL_Contig4095_1201	4A	187.774
720	4A-BS00039641_51	4A	200.23
721	4A-RAC875_c33109_72	4A	201.33
722	4A-BS00048067_51	4A	201.717
723	4A-BS00045454_51	4A	203.19
724	4A-Tdurum_contig4955	4A	211.243
725	4A-RAC875_c36363_222	4A	211.859
726	4A-Excalibur_c2827_107	4A	217.125
727	4A-Excalibur_c2827_286	4A	217.759
728	4B-BobWhite_c1656_186	4B	0
729	4B-Tdurum_contig46867_799	4B	1.831
730	4B-Tdurum_contig49608_1185	4B	3.124
731	4B-Excalibur_c18318_665	4B	17.316
732	4B-RAC875_c27160_307	4B	23.705
733	4B-BS00009573_51	4B	25.599
734	4B-Kukri_c49506_396	4B	27.219
735	4B-BS00022646_51	4B	47.735
736	4B-Excalibur_rep_c69304_402	4B	48.787
737	4B-BobWhite_c44678_60	4B	49.255
738	4B-wsnp_Ex_c25373_34639805	4B	50.853
739	4B-TA003248-0911	4B	51.293
740	4B-Kukri_c322_1394	4B	51.721
741	4B-Kukri_c3474_395	4B	51.932
742	4B-RAC875_c66923_110	4B	52.006
743	4B-IACX9352	4B	52.893
744	4B-Kukri_c2526_1375	4B	53.638
745	4B-RAC875_c54178_90	4B	54.096
746	4B-wsnp_Ex_c107075_90880218	4B	55.238
747	4B-RFL_Contig583_419	4B	55.657
748	4B-BS00068540_51	4B	56.216
749	4B-IACX938	4B	56.621
750	4B-Tdurum_contig69405_332	4B	57.043
751	4B-BobWhite_c20051_53	4B	57.829
752	4B-tplb0043l14_1189	4B	58.055
753	4B-wsnp_BE405519B_Ta_1_1	4B	59.481
754	-BS00022972_51	4B	67.722
755	4B-GENE-2566_317	4B	70.367
756	4B-Tdurum_contig62286_271	4B	78.192
757	4B-wsnp_Ra_rep_c74879_72651462	4B	88.43
758	4B-GENE-2826_154	4B	92.432
759	4B-Excalibur_c36457_115	4B	103.846
760	4B-BS00022366_51	4B	107.848
761	4B-BS00066783_51	4B	109.09
762	4B-IAAV7394	4B	110.38
763	4B-RAC875_c39339_400	4B	132.233
764	4B-BS00034148_51	4B	133.731
765	4B-RAC875_c17026_714	4B	136.693
766	4B-Ku_c2885_1277	4B	149.703
767	-RAC875_c1673_663	4D	0
768	4D-BS00036421_51	4D	8.536
769	4D-wsnp_Ku_c9140_15390166	4D	15.558
770	4D-RAC875_rep_c70284_235	4D	19.663
771	4D-wsnp_Ex_c13859_21713144	4D	20.966
772	4D-Excalibur_rep_c106790_155	4D	21.699
773	4D-GENE-2128_156	4D	23.001
774	4D-Kukri_c20631_614	4D	24.321
775	4D-BS00047797_51	4D	35.449
776	4D-D_GDEEGVY01C7BQU_446	4D	36.625
777	4D-RAC875_rep_c76650_164	4D	0
778	-RAC875_c78248_569	4D	3.919
779	4D-Kukri_rep_c106474_293	4D	7.216
780	4D-BS00099053_51	4D	12.088
781	5A-Excalibur_c12644_	5A	0
782	5A-BS00064188_51	5A	12.625
783	5A-BobWhite_c7246_501	5A	18.453
784	5A-IAAV2776	5A	18.583
785	5A-BS00066403_51	5A	21.406
786	5A-Excalibur_c1110_328	5A	22.653
787	5A-BS00062996_51	5A	53.819
788	5A-RAC875_c20021_615	5A	55.088
789	5A-BobWhite_c44324_227	5A	55.561
790	5A-Ku_c102710_1055	5A	57.252
791	5A-Kukri_c3338_271	5A	58.294
792	5A-Excalibur_c30148_589	5A	59.076
793	5A-BS00022110_51	5A	60.788
794	5A-RAC875_rep_c113386_131	5A	61.967
795	5A-wsnp_JD_c1796_2496653	5A	62.554
796	5A-Excalibur_c7180_862	5A	63.912
797	5A-BS00066569_51	5A	64.83
798	5A-wsnp_Ex_rep_c68441_67261679	5A	65.602
799	5A-wsnp_Ex_rep_c68829_67704044	5A	66.288
800	5A-IAAV9057	5A	67.283
801	5A-Tdurum_contig43874_1129	5A	70.368
802	-BS00058591_51	5A	73.005
803	-BS00000244_51	5A	88.22
804	5A-Ra_c6930_1753	5A	89.849
805	5A-wsnp_Ex_c49211_53875600	5A	90.539
806	5A-IACX7820	5A	92.074
807	5A-wsnp_Ex_c7168_12311649	5A	92.398
808	5A-RAC875_c49940_385	5A	92.727
809	5A-Excalibur_c6567_845	5A	92.932
810	5A-Ra_c700_1832	5A	93.612
811	5A-Ra_c9938_1734	5A	93.991
812	5A-RAC875_c101391_521	5A	97.261
813	5A-RAC875_c61597_327	5A	98.358
814	5A-Tdurum_contig48760_112	5A	102.638
815	5A-wsnp_Ku_c3397_6300446	5A	103.532
816	5A-BS00072156_51	5A	105.569
817	5A-wsnp_Ex_c31914_40647870	5A	106.688
818	5A-BobWhite_c14291_666	5A	113.077
819	5A-BobWhite_c20807_52	5A	115.376
820	5A-Excalibur_c2113_1475	5A	116.805
821	5A-Excalibur_c12683_100	5A	117.425
822	5A-BS00065292_51	5A	120.801
823	5A-TA001900-1836	5A	125.886
824	5A-Tdurum_contig54785_216	5A	127.221
825	5A-BobWhite_c6782_180	5A	129.831
826	5A-Kukri_c1137_411	5A	133.335
827	5A-BS00077858_51	5A	134.526
828	5A-RFL_Contig1284_640	5A	136.804
829	5A-Kukri_c6492_375	5A	149.331
830	5A-RFL_Contig3739_2135	5A	150.534
831	5A-IAAV8669	5A	152.514
832	5A-Ra_c7619_526	5A	154.323
833	5A-Tdurum_contig52695_388	5A	158.41
834	5A-IACX9023	5A	160.693
835	5A-wsnp_Ex_c2702_5013188	5A	162.87
836	5A-Kukri_rep_c102472_213	5A	167.819
837	5A-JD_c15758_288	5A	170.073
838	5A-BS00100510_51	5A	172.287
839	5A-Excalibur_c84439_196	5A	178.893
840	5A-BobWhite_c3675_788	5A	180.312
841	5A-wsnp_CAP11_c1506_840951	5A	181.633
842	5A-wsnp_Ex_c3772_6866645	5A	186.667
843	5A-BobWhite_c14689_172	5A	187.892
844	5A-Ku_c5215_1361	5A	189.197
845	5A-Ra_c922_1833	5A	191.621
846	5A-BobWhite_c15476_88	5A	196.631
847	5A-RAC875_c9617_395	5A	228.016
848	5A-Kukri_c86812_193	5A	230.928
849	5A-CAP8_c317_307	5A	232.054
850	5A-Excalibur_c79009_75	5A	234.546
851	5A-wsnp_Ex_c54211_57168122	5A	240.365
852	-BS00024101_51	5A	242.566
853	5A-Excalibur_c32414_861	5A	247.194
854	5A-wsnp_Ex_c26968_36188964	5A	247.621
855	5A-BS00022299_51	5A	248.162
856	5A-BS00075379_51	5A	248.699
857	5A-BS00021968_51	5A	249.855
858	5A-wsnp_Ex_c23689_32927141	5A	250.557
859	-Excalibur_rep_c68005_67	5A	259.743
860	5A-BS00066652_51	5A	262.81
861	5A-tplb0049a09_1302	5A	264.203
862	5A-BobWhite_c8266_227	5A	265.538
863	5A-IAAV1204	5A	266.87
864	-BS00065164_51	5B	0
865	-RAC875_c7582_680	5B	1.831
866	5B-RAC875_c79649_582	5B	20.126
867	5B-Tdurum_contig14130_245	5B	21.139
868	5B-BS00083715_51	5B	22.108
869	5B-BS00064042_51	5B	24.36
870	5B-GENE-3207_610	5B	24.87
871	5B-wsnp_JD_rep_c48937_33188230	5B	26.305
872	5B-Excalibur_c3948_1315	5B	26.771
873	5B-IAAV2346	5B	28.065
874	5B-GENE-3622_277	5B	28.692
875	5B-BobWhite_c5887_1277	5B	29.609
876	5B-IAAV2618	5B	30.58
877	5B-Ex_c8962_467	5B	31.97
878	5B-BS00022107_51	5B	32.273
879	5B-wsnp_Ex_c22040_31218342	5B	33.582
880	5B-wsnp_Ex_c10486_17145111	5B	34.667
881	5B-RAC875_c104723_54	5B	35.894
882	5B-Excalibur_c14594_182	5B	36.299
883	5B-IACX6359	5B	37
884	5B-Excalibur_c28463_170	5B	37.669
885	5B-RAC875_c16827_292	5B	38.442
886	5B-CAP7_c11288_109	5B	39.442
887	5B-RAC875_c4828_268	5B	40.596
888	5B-wsnp_Ku_c15630_24304954	5B	41.299
889	5B-IAAV8999	5B	41.829
890	5B-RAC875_c20566_380	5B	43.052
891	5B-Kukri_c19116_170	5B	43.948
892	5B-TA005831-0880	5B	44.494
893	5B-wsnp_Ra_c13424_21239985	5B	44.766
894	5B-BobWhite_rep_c49751_629	5B	45.392
895	5B-wsnp_CAP7_c2086_1018815	5B	46.109
896	5B-BS00002191_51	5B	46.517
897	5B-wsnp_BE497820B_Ta_2_1	5B	50.881
898	5B-BS00089969_51	5B	51.047
899	5B-BS00063423_51	5B	51.796
900	5B-wsnp_Ex_c6100_10676217	5B	52.861
901	5B-Tdurum_contig48658_1022	5B	53.052
902	5B-wsnp_JD_c11594_12033647	5B	53.654
903	5B-IAAV5469	5B	56.394
904	5B-wsnp_Ku_c3826_7020810	5B	59.751
905	5B-wsnp_Ex_rep_c69631_68583202	5B	70.121
906	5B-IACX3288	5B	70.616
907	5B-BobWhite_c47103_205	5B	71.626
908	5B-wsnp_Ex_c10902_17715268	5B	73.081
909	5B-Kukri_c805_325	5B	73.589
910	5B-IAAV2240	5B	74.351
911	5B-RFL_Contig697_1463	5B	74.776
912	5B-Kukri_c2181_291	5B	75.171
913	5B-wsnp_Ex_rep_c66375_64566565	5B	77.152
914	5B-wsnp_Ex_c24933_34187952	5B	77.784
915	5B-wsnp_Ex_c20440_29511162	5B	78.533
916	5B-Ku_c8733_458	5B	80.38
917	5B-RAC875_c32768_440	5B	81.439
918	5B-Kukri_rep_c114331_346	5B	82.027
919	5B-Kukri_c10296_1074	5B	82.94
920	5B-RAC875_c38511_91	5B	83.917
921	5B-BS00066289_51	5B	84.181
922	5B-wsnp_Ra_c24619_34168104	5B	85.151
923	5B-wsnp_Ex_c25392_34658803	5B	85.524
924	5B-Jagger_c5859_114	5B	86.493
925	5B-Tdurum_contig75960_134	5B	87.196
926	5B-wsnp_Ra_c8465_14340896	5B	89.26
927	5B-Kukri_c52_225	5B	89.819
928	5B-tplb0027f13_1346	5B	94.961
929	5B-Kukri_c46579_347	5B	97.698
930	5B-BobWhite_c48730_575	5B	98.96
931	5B-Tdurum_contig44635_759	5B	99.272
932	5B-Ex_c26924_745	5B	101.88
933	5B-wsnp_Ra_c2105_4092507	5B	102.099
934	5B-BS00010311_51	5B	105.744
935	5B-wsnp_JD_c2415_3292425	5B	107.117
936	5B-wsnp_Ex_c33431_41918732	5B	107.633
937	5B-wsnp_JD_c1358_1947464	5B	108.516
938	5B-wsnp_Ku_c21770_31551190	5B	109.643
939	5B-wsnp_Ex_c49423_54028488	5B	109.887
940	5B-wsnp_Ra_c20970_30293227	5B	110.997
941	5B-RAC875_rep_c97153_66	5B	112.099
942	5B-BS00099719_51	5B	112.936
943	5B-Excalibur_c5329_1335	5B	113.373
944	5B-Tdurum_contig23273_315	5B	114
945	5B-Kukri_c59540_137	5B	114.961
946	5B-wsnp_Ex_c11265_18216936	5B	116.15
947	5B-Ra_c2216_1442	5B	118.348
948	5B-RAC875_rep_c104919_902	5B	119.249
949	5B-CAP11_c6746_112	5B	121.459
950	5B-Excalibur_rep_c114535_55	5B	122.048
951	5B-RAC875_c60758_585	5B	122.847
952	5B-RAC875_c1792_3536	5B	123.044
953	5B-Ex_c6571_224	5B	124.218
954	5B-Kukri_rep_c70662_486	5B	124.972
955	5B-wsnp_Ex_c34842_43092205	5B	135.493
956	5B-RAC875_rep_c91630_132	5B	136.091
957	5B-BS00065029_51	5B	136.506
958	5B-BS00098292_51	5B	137.503
959	5B-RAC875_c48052_127	5B	139.666
960	5B-BobWhite_c39214_164	5B	141.31
961	5B-BobWhite_c1562_369	5B	141.865
962	5B-BobWhite_c38408_71	5B	143.411
963	5B-Tdurum_contig8210_317	5B	145.581
964	5B-wsnp_Ex_c11951_19164786	5B	146.241
965	5B-RAC875_rep_c111379_93	5B	146.738
966	5B-RFL_Contig4167_1164	5B	148.39
967	5B-Kukri_rep_c89008_974	5B	148.955
968	5B-IAAV5014	5B	152.652
969	5B-BS00029348_51	5B	159.326
970	5B-RAC875_c1148_1175	5B	160.627
971	5B-wsnp_Ku_c3151_5892200	5B	161.518
972	5B-D_GDEEGVY01AU4CW_149	5B	162.031
973	5B-Excalibur_c92555_283	5B	162.557
974	5B-BS00069417_51	5B	164.069
975	5B-BS00088592_51	5B	168.571
976	5B-BS00074721_51	5B	169.173
977	5B-BobWhite_c47953_126	5B	170.491
978	5B-JD_c5065_1012	5B	170.727
979	5B-BobWhite_rep_c49783_60	5B	223.564
980	5B-Ex_c24031_300	5B	224.276
981	5B-Tdurum_contig92922_58	5B	228.183
982	-BS00021993_51	5B	231.942
983	5D-BS00067650_51	5D	0
984	5D-BobWhite_rep_c66196_464	5D	9.515
985	5D-Kukri_c27433_1819	5D	12.031
986	5D-wsnp_Ex_c23618_32855041	5D	12.64
987	5D-RAC875_c34515_86	5D	14.735
988	5D-JD_c825_1450	5D	18.203
989	5D-wsnp_Ku_c44483_51751682	5D	18.646
990	5D-wsnp_Ex_rep_c68491_67318138	5D	19.536
991	5D-BS00089597_51	5D	33.922
992	5D-GENE-2281_931	5D	42.329
993	5D-BS00075233_51	5D	42.689
994	5D-RAC875_c703_2551	5D	43.539
995	-wsnp_RFL_Contig2911_2751754	5D	45.428
996	5D-RAC875_c63933_184	5D	49.682
997	5D-RAC875_c93365_200	5D	55.074
998	5D-Excalibur_rep_c106082_272	5D	56.534
999	-BobWhite_s67669_117	5D	0
1000	5D-Excalibur_c49805_63	5D	3.583
1001	5D-BobWhite_rep_c48757_939	5D	37.412
1002	5D-wsnp_JD_rep_c62958_40146122	5D	48.897
1003	-GENE-3322_139	5D	71.455
1004	5D-TA002565-0478	5D	73.89
1005	5D-wsnp_Ra_c9233_15459255	5D	76.311
1006	5D-wsnp_Ex_c14182_22122844	5D	77.6
1007	5D-RAC875_rep_c72023_267	5D	82.536
1008	5D-wsnp_Ex_c33327_41834973	5D	83.877
1009	5D-Excalibur_c15835_86	5D	102.142
1010	5D-IAAV6265	5D	104.82
1011	6A-RAC875_rep_c69836_475	6A	0
1012	6A-BS00036878_51	6A	2.226
1013	6A-TA005690-1190	6A	2.572
1014	6A-Kukri_c18931_494	6A	2.728
1015	6A-Tdurum_contig75595_643	6A	2.856
1016	6A-BS00011436_51	6A	3.53
1017	6A-D_GBUVHFX02I5C26_339	6A	3.91
1018	6A-IAAV7556	6A	4.571
1019	6A-RAC875_c106584_1077	6A	4.829
1020	6A-Kukri_rep_c104648_106	6A	5.254
1021	6A-wsnp_Ex_rep_c68480_67305954	6A	5.723
1022	6A-BobWhite_c40383_119	6A	5.991
1023	6A-Kukri_c6364_1243	6A	5.999
1024	6A-RAC875_rep_c85247_82	6A	6.037
1025	6A-RAC875_c68978_220	6A	6.066
1026	6A-RAC875_c14852_2171	6A	7.436
1027	6A-RAC875_c48891_87	6A	8.383
1028	6A-RAC875_rep_c72327_349	6A	13.895
1029	6A-wsnp_Ku_c2700_5121383	6A	15.275
1030	6A-Excalibur_c2287_1327	6A	16.695
1031	6A-wsnp_Ra_c12086_19452422	6A	18.047
1032	6A-RAC875_c20115_1334	6A	18.808
1033	6A-GENE-3904_72	6A	20.024
1034	6A-Tdurum_contig82427_252	6A	21.281
1035	6A-wsnp_Ex_c26147_35395259	6A	22.796
1036	6A-BS00063378_51	6A	25.777
1037	6A-IAAV3609	6A	28.437
1038	6A-GENE-4268_101	6A	31.268
1039	6A-IAAV7168	6A	32.465
1040	6A-BS00021965_51	6A	49.148
1041	6A-BS00003185_51	6A	49.803
1042	6A-BS00103442_51	6A	51.315
1043	6A-GENE-4178_327	6A	0
1044	-BS00107889_51	6A	0.617
1045	-Excalibur_c58410_51	6A	1.723
1046	-IACX11357	6A	2.255
1047	6A-wsnp_Ex_c10718_17	6A	4.675
1048	-RAC875_c17946_277	6A	5.442
1049	6B-wsnp_Ku_c4446_8062906	6B	0
1050	6B-Tdurum_contig44853_1539	6B	0.85
1051	6B-RAC875_c68978_126	6B	1.335
1052	6B-Ex_c16090_1439	6B	2.928
1053	6B-IAAV5385	6B	3.24
1054	6B-RFL_Contig5885_435	6B	3.788
1055	6B-RAC875_c57925_290	6B	4.078
1056	6B-BS00067333_51	6B	5.35
1057	6B-Tdurum_contig64467_233	6B	6.617
1058	6B-CAP11_c7959_386	6B	7.215
1059	6B-wsnp_Ra_c30621_39857295	6B	7.761
1060	6B-BobWhite_c6569_479	6B	7.907
1061	6B-RAC875_c38592_352	6B	7.957
1062	6B-Excalibur_c39569_79	6B	8.524
1063	6B-BS00033642_51	6B	9.036
1064	6B-RAC875_c19250_188	6B	9.904
1065	6B-Kukri_c19299_504	6B	10.54
1066	6B-Tdurum_contig12397_643	6B	11.297
1067	6B-BS00027942_51	6B	12.127
1068	6B-BobWhite_c32981_113	6B	14.068
1069	6B-Tdurum_contig62941_85	6B	14.151
1070	6B-Excalibur_rep_c76289_85	6B	14.755
1071	6B-Excalibur_c46399_307	6B	15.545
1072	6B-wsnp_Ex_c14031_21934513	6B	16.311
1073	6B-BS00110803_51	6B	17.03
1074	6B-wsnp_RFL_Contig1168_230552	6B	34.525
1075	6B-Ex_c20409_854	6B	38.229
1076	6B-BS00068615_51	6B	44.786
1077	6B-RFL_Contig4392_3161	6B	48.79
1078	6B-BS00075406_51	6B	51.631
1079	6B-wsnp_Ku_c13325_21275440	6B	52.173
1080	6B-wsnp_CAP11_rep_c4300_2030261	6B	54.246
1081	6B-wsnp_Ra_c13949_21928888	6B	55.157
1082	6B-Kukri_c38398_164	6B	56.468
1083	6B-Tdurum_contig41980_2722	6B	57.247
1084	6B-Kukri_c29591_1356	6B	57.842
1085	6B-Tdurum_contig9713_488	6B	59.245
1086	6B-wsnp_Ku_rep_c69252_68560829	6B	59.951
1087	6B-Excalibur_c3259_379	6B	61.011
1088	6B-BS00092981_51	6B	61.828
1089	6B-BobWhite_c686_387	6B	63.106
1090	6B-Tdurum_contig60536_304	6B	67.146
1091	6B-Ku_c2212_411	6B	68.077
1092	6B-Excalibur_rep_c104544_249	6B	69.85
1093	6B-wsnp_Ex_c1276_2445537	6B	70.48
1094	6B-BobWhite_c33227_82	6B	71.605
1095	6B-Excalibur_c4084_408	6B	71.976
1096	6B-Tdurum_contig94541_217	6B	72.265
1097	6B-GENE-4086_876	6B	73.732
1098	6B-BS00073898_51	6B	100.645
1099	6B-Tdurum_contig29013_239	6B	101.154
1100	6B-BS00063595_51	6B	102.495
1101	6B-RAC875_c18598_236	6B	104.332
1102	6B-wsnp_Ex_c34123_42489621	6B	107.48
1103	6B-BobWhite_c13680_512	6B	127.63
1104	6B-Kukri_c85856_60	6B	129.074
1105	6B-Tdurum_contig75763_629	6B	132.533
1106	6B-BS00085688_51	6B	133.418
1107	6B-Kukri_rep_c101126_1134	6B	134.989
1108	6B-RAC875_c7332_955	6B	135.735
1109	6B-Kukri_c27662_645	6B	138.472
1110	6B-Jagger_c5597_332	6B	139.682
1111	6B-RAC875_c22494_231	6B	141.216
1112	6B-Kukri_c4603_304	6B	143.01
1113	6B-JD_c20537_742	6B	144.202
1114	6B-CAP12_c67_128	6B	145.374
1115	6B-Excalibur_c2049_2350	6B	148.958
1116	6B-RAC875_c1927_197	6B	148.989
1117	6B-Kukri_c79905_731	6B	151.71
1118	6B-RAC875_c8254_1491	6B	0
1119	6B-Tdurum_contig82605_94	6B	1.906
1120	6B-Kukri_rep_c96828_86	6B	4.482
1121	6B-BS00086173_51	6B	4.682
1122	6B-wsnp_Ex_c26771_35998435	6B	6.153
1123	6B-tplb0037a05_913	6B	6.618
1124	6B-Excalibur_rep_c69054_795	6B	6.925
1125	6B-RAC875_c6429_2007	6B	7.429
1126	6B-RAC875_c16731_1548	6B	7.614
1127	6B-Excalibur_c18265_399	6B	7.826
1128	6B-Ra_c6429_1157	6B	7.973
1129	6B-Ra_c6429_1217	6B	8.102
1130	6B-BS00075803_51	6B	9.112
1131	6B-BobWhite_rep_c66074_232	6B	10.447
1132	6B-Ex_c449_423	6B	10.712
1133	6B-Ku_c110290_1118	6B	10.879
1134	6B-wsnp_Ex_rep_c76495_73453891	6B	11.24
1135	6B-BS00057486_51	6B	12.644
1136	6B-RAC875_c12821_466	6B	13.206
1137	6B-IACX5481	6B	13.876
1138	6B-wsnp_Ex_c26771_35998816	6B	14.853
1139	6B-IAAV7861	6B	17.43
1140	-Excalibur_c58410_519	6D	0
1141	6D-RAC875_c25738_168	6D	1.478
1142	6D-IACX5833	6D	1.667
1143	-BS00107889_51	6D	1.695
1144	-IACX11357	6D	2.2
1145	-Kukri_rep_c103145_606	6D	4.618
1146	-RAC875_c17946_277	6D	5.24
1147	6D-Ex_c7086_187	6D	18.457
1148	6D-RAC875_c82385_209	6D	19.746
1149	6D-Excalibur_c5168_1807	6D	20.108
1150	6D-Ex_c31468_763	6D	21.265
1151	6D-Excalibur_c29102_933	6D	21.625
1152	6D-Kukri_rep_c69637_318	6D	24.036
1153	6D-Excalibur_rep_c113131_624	6D	24.383
1154	6D-GENE-0925_515	6D	26.271
1155	6D-IACX5886	6D	27.581
1156	6D-IACX11026	6D	29.034
1157	-BS00061126_51	6D	34.822
1158	6D-CAP11_rep_c6864_291	6D	0
1159	6D-wsnp_BQ161779D_Ta_2_1	6D	9.431
1160	6D-RAC875_c25839_225	6D	20.837
1161	6D-GENE-4153_101	6D	20.842
1162	6D-CAP11_c4727_205	6D	39.056
1163	6D-Ku_c586_811	6D	41.692
1164	6D-BS00074495_51	6D	0
1165	6D-IACX9471	6D	2.719
1166	6D-Excalibur_c18072_76	6D	5.925
1167	6D-RAC875_c2102_3487	6D	7.256
1168	6D-Kukri_rep_c105352_281	6D	8.347
1169	6D-RAC875_c98242_422	6D	12.077
1170	6D-Excalibur_c7731_2743	6D	13.404
1171	7A-Excalibur_c662_229	7A	0
1172	7A-BS00084482_51	7A	1.176
1173	7A-RAC875_c346_1226	7A	3.698
1174	7A-RAC875_c21165_1058	7A	3.961
1175	7A-RAC875_c43902_71	7A	4.896
1176	7A-Excalibur_c20311_388	7A	5.33
1177	7A-tplb0057f21_146	7A	5.653
1178	7A-BobWhite_c39966_218	7A	6.369
1179	7A-Tdurum_contig74815_1592	7A	7.749
1180	7A-GENE-4606_1208	7A	8.441
1181	7A-Excalibur_c9166_913	7A	9.42
1182	7A-BobWhite_c33300_159	7A	10.069
1183	7A-BS00068944_51	7A	10.231
1184	7A-BS00067749_51	7A	11.309
1185	7A-Excalibur_c46601_212	7A	11.523
1186	7A-Kukri_c57830_63	7A	11.546
1187	7A-BobWhite_c21292_322	7A	12.619
1188	7A-RAC875_c35727_64	7A	12.757
1189	7A-BS00009677_51	7A	13.243
1190	7A-Kukri_c60447_186	7A	13.592
1191	7A-IAAV6131	7A	14.959
1192	7A-wsnp_Ra_c63822_63288359	7A	15.858
1193	7A-BS00067904_51	7A	16.15
1194	7A-Tdurum_contig85217_206	7A	19.959
1195	7A-Tdurum_contig77759_52	7A	20.994
1196	7A-BS00078400_51	7A	24.862
1197	7A-Kukri_c107638_253	7A	25.268
1198	7A-Excalibur_c25335_306	7A	28.628
1199	7A-Kukri_c12461_2357	7A	46.528
1200	7A-Kukri_c12461_2497	7A	46.547
1201	7A-BS00065020_51	7A	52.079
1202	7A-Excalibur_rep_c68458_1536	7A	52.987
1203	-Excalibur_c32691_574	7A	57.922
1204	7A-BS00064892_51	7A	68.356
1205	7A-IAAV5448	7A	68.882
1206	7A-BS00023055_51	7A	70.412
1207	7A-RAC875_c52560_438	7A	76.173
1208	7A-Excalibur_rep_c68004_182	7A	80.61
1209	7A-wsnp_Ku_c3910_7159817	7A	82.529
1210	7A-Kukri_c38390_218	7A	92.239
1211	7A-Excalibur_c15260_94	7A	92.262
1212	7A-GENE-3018_145	7A	111.698
1213	7A-Kukri_rep_c101532_104	7A	112.839
1214	7A-Kukri_c27192_171	7A	112.969
1215	7A-BS00040929_51	7A	113.527
1216	7A-IAAV1971	7A	113.972
1217	7A-wsnp_Ku_c26530_36497050	7A	114.842
1218	7A-Excalibur_rep_c86129_468	7A	116.05
1219	7A-wsnp_Ex_c5341_9442913	7A	125.777
1220	7A-BS00047690_51	7A	129.004
1221	7A-Ku_c12139_1714	7A	133.973
1222	7A-RAC875_c13221_1017	7A	135.302
1223	7A-Tdurum_contig22221_118	7A	136.462
1224	7A-wsnp_CAP11_c651_429138	7A	136.71
1225	7A-wsnp_Ex_c1146_2200823	7A	137.039
1226	7A-wsnp_Ex_c9982_16429661	7A	137.238
1227	7A-Ra_c104959_422	7A	139.331
1228	7A-wsnp_CAP11_c383_294401	7A	139.524
1229	7A-Kukri_c5101_2636	7A	139.897
1230	7A-BS00034085_51	7A	140.933
1231	7A-Kukri_c7579_614	7A	141.228
1232	7A-TA006231-0789	7A	141.663
1233	-GENE-4701_272	7A	145.901
1234	7A-wsnp_JD_c1201_1745777	7A	153.684
1235	7A-RAC875_c24411_889	7A	154.87
1236	7A-BS00021657_51	7A	155.625
1237	7A-IAAV5268	7A	156.529
1238	7A-wsnp_Ku_rep_c103889_90513052	7A	157.235
1239	7A-wsnp_Ku_c44760_51961180	7A	168.427
1240	7A-Kukri_c15151_249	7A	170.877
1241	7A-wsnp_Ku_c8437_14341371	7A	172.94
1242	7A-wsnp_Ra_c35321_43882919	7A	174.02
1243	7A-GENE-4672_55	7A	174.555
1244	7A-Excalibur_c39817_332	7A	175.224
1245	7A-wsnp_Ex_c22547_31738007	7A	185.095
1246	7A-Tdurum_contig31699_300	7A	189.228
1247	7A-tplb0062k22_1152	7A	190.021
1248	7A-Tdurum_contig98005_272	7A	190.027
1249	7A-RAC875_c11377_181	7A	190.391
1250	7A-Tdurum_contig49737_462	7A	190.445
1251	7A-Tdurum_contig42423_1963	7A	191.09
1252	7A-wsnp_CAP8_c334_304253	7A	192.017
1253	7A-BS00011652_51	7A	193.218
1254	7A-Excalibur_c61603_1052	7A	194.593
1255	7A-wsnp_RFL_Contig2805_2579582	7A	195.738
1256	7A-tplb0051f21_452	7A	198.006
1257	7A-BS00110683_51	7A	206.354
1258	-GENE-2935_850	7A	207.649
1259	-GENE-2935_114	7A	207.649
1260	-BS00085194_51	7A	207.65
1261	-Ex_c21249_1111	7A	207.728
1262	7A-Kukri_c26550_243	7A	210.806
1263	7A-Kukri_rep_c70288_1087	7A	213.391
1264	7A-Excalibur_c30624_304	7A	213.446
1265	7A-Kukri_c35601_253	7A	213.565
1266	7A-Excalibur_c59653_238	7A	216.019
1267	7A-BS00023003_51	7A	241.994
1268	7A-BS00069019_51	7A	250.844
1269	7A-Kukri_rep_c109206_383	7A	259.652
1270	7A-wsnp_JD_c1219_1768165	7A	262.522
1271	7B-Excalibur_c3489_182	7B	0
1272	7B-Kukri_c3734_892	7B	0.003
1273	7B-Tdurum_contig11531_522	7B	0.006
1274	7B-Excalibur_c21252_227	7B	5.019
1275	7B-wsnp_CAP7_c44_26549	7B	46.847
1276	7B-Tdurum_contig99020_139	7B	50.784
1277	7B-GENE-4376_518	7B	60.327
1278	7B-Kukri_rep_c101472_574	7B	60.783
1279	7B-CAP8_c763_344	7B	61.306
1280	7B-IACX6036	7B	61.473
1281	7B-Kukri_c18530_1584	7B	61.643
1282	7B-BS00091302_51	7B	64.165
1283	7B-wsnp_be496863B_Ta_2_1	7B	65.289
1284	-RAC875_c37638_174	7B	66.493
1285	7B-GENE-1477_748	7B	70.444
1286	7B-Excalibur_rep_c71057_1199	7B	76.301
1287	7B-wsnp_Ex_c11860_19030807	7B	77.023
1288	7B-Tdurum_contig47854_182	7B	77.535
1289	7B-Tdurum_contig44382_932	7B	78.22
1290	7B-Excalibur_c16687_380	7B	83.78
1291	7B-Excalibur_c15029_350	7B	84.423
1292	7B-BS00048090_51	7B	85.532
1293	7B-wsnp_Ex_c106_217340	7B	86.681
1294	7B-BS00059062_51	7B	87.1
1295	7B-wsnp_Ex_c421_832555	7B	89.719
1296	7B-Kukri_c17144_678	7B	91.474
1297	7B-wsnp_Ku_c547_1145446	7B	91.505
1298	7B-wsnp_Ra_c60161_61164295	7B	91.992
1299	7B-BobWhite_c3541_152	7B	92.656
1300	7B-Ku_c25310_780	7B	103.028
1301	7B-D_contig10891_118	7B	103.351
1302	7B-BobWhite_c39772_216	7B	104.07
1303	7B-wsnp_Ex_c10193_16730348	7B	104.463
1304	7B-BS00058464_51	7B	106.436
1305	7B-BobWhite_c40042_393	7B	106.79
1306	7B-Excalibur_rep_c74778_252	7B	112.38
1307	7B-BobWhite_c1802_456	7B	113.452
1308	-RAC875_c11322_486	7B	118.028
1309	7B-wsnp_Ex_c32905_41484291	7B	134.314
1310	7B-RAC875_c60191_114	7B	138.996
1311	7B-IACX7721	7B	146.551
1312	7B-IACX9353	7B	147.982
1313	7B-BobWhite_c28058_232	7B	158.107
1314	7B-CAP7_c2649_283	7B	160.572
1315	7B-BobWhite_rep_c63346_248	7B	161.353
1316	7B-BS00108630_51	7B	162.756
1317	7B-Kukri_rep_c71778_644	7B	167.4
1318	7B-BS00062611_51	7B	167.981
1319	7B-Excalibur_c23777_74	7B	171.244
1320	7B-Excalibur_c82295_669	7B	173.466
1321	7B-Tdurum_contig42584_1100	7B	174.147
1322	7B-BS00047623_51	7B	174.513
1323	7B-RFL_Contig3607_648	7B	175.062
1324	7B-wsnp_Ex_c421_8325	7B	175.339
1325	7B-tplb0060b03_921	7B	175.579
1326	7B-BobWhite_c18305_462	7B	176.167
1327	7B-BobWhite_c23287_57	7B	178.283
1328	7B-Kukri_c722_1754	7B	0
1329	7B-BobWhite_rep_c50659_205	7B	8.931
1330	7B-Tdurum_contig20378_260	7B	16.477
1331	-Kukri_c51804_762	7B	19.248
1332	7D-tplb0024a09_2369	7D	0
1333	7D-tplb0024a09_742	7D	0.074
1334	-TA2473-717	7D	20.979
1335	7D-D_GDS7LZN02FSYZC_227	7D	21.17
1336	7D-Excalibur_c22419_460	7D	21.183
1337	7D-wsnp_CAP8_rep_c9647_4198594	7D	31.749
1338	7D-IAAV2530	7D	49.701
1339	7D-BobWhite_rep_c65034_450	7D	51.082
1340	7D-GENE-5000_874	7D	52.421
1341	-wsnp_BE490643D_Ta_2_1	7D	54.737
1342	7D-Excalibur_c4508_1007	7D	77.904
1343	7D-wsnp_Ex_c11813_18968198	7D	79.905
1344	7D-Kukri_c16416_647	7D	82.174
1345	7D-wsnp_Ex_c17914_26681837	7D	83.29
1346	7D-Ku_c32426_324	7D	98.783
1347	7D-IAAV4510	7D	98.798
1348	7D-RAC875_rep_c106588_205	7D	99.996
1349	7D-BS00062644_51	7D	101.227
1350	7D-Ra_c10518_735	7D	111.041
1351	-BS00067285_51	7D	124.428
1352	7D-D_contig10382_335	7D	0
1353	-TA5893-466	7D	11.7
1354	-Excalibur_c16580_388	7D	17.989
1355	7D-BS00067140_51	7D	23.217
1356	7D-BS00009403_51	7D	26.07
1357	7D-D_contig78519_72	7D	28.712
1358	7D-Kukri_c31100_311	7D	30.826
1359	7D-Kukri_c45368_300	7D	32.12

## Sheet: SNP+SSR
No.	Locus	Chrom.	Position		marker type
1	1A-BS00043441_51	1A	0		SNP
2	1A-BS00101392_51	1A	6.189		SNP
3	1A-Excalibur_c58555_110	1A	29.559		SNP
4	1A-BS00009423_51	1A	30.12		SNP
5	1A-wsnp_Ex_c10657_17376448	1A	31.419		SNP
6	1A-BobWhite_c21669_430	1A	31.962		SNP
7	1A-BS00094793_51	1A	33.073		SNP
8	1A-Kukri_c2332_583	1A	33.981		SNP
9	1A-BobWhite_c39996_126	1A	35.796		SNP
10	1A-BobWhite_c39668_143	1A	39.804		SNP
11	1A-BS00077492_51	1A	40.263		SNP
12	1A-wsnp_Ex_c7252_12453079	1A	40.562		SNP
13	1A-GENE-3336_136	1A	40.993		SNP
14	1A-BS00103478_51	1A	41.888		SNP
15	1A-BS00069278_51	1A	43.115		SNP
16	1A-Tdurum_contig43943_1165	1A	43.89		SNP
17	1A-Excalibur_c42185_156	1A	45.023		SNP
18	1A-BS00022514_51	1A	45.34		SNP
19	1A-wsnp_Ex_c4876_8692783	1A	45.975		SNP
20	1A-wsnp_Ex_c6476_11246531	1A	46.243		SNP
21	-IAAV4435	1A	46.401		SNP
22	1A-BS00098484_51	1A	46.529		SNP
23	1A-BS00062759_51	1A	47.13		SNP
24	-Excalibur_c10736_1051	1A	47.925		SNP
25	1A-Kukri_c23081_2360	1A	48.472		SNP
26	1A-Kukri_c4204_1673	1A	50.867		SNP
27	1A-IAAV4238	1A	51.544		SNP
28	-Ra_c1295_635	1A	53.399		SNP
29	1A-Excalibur_c55677_217	1A	61.158		SNP
30	1A-Excalibur_c3941_537	1A	64.947		SNP
31	1A-wsnp_Ex_c10783_17555091	1A	66.037		SNP
32	1A-Kukri_c13136_1363	1A	66.422		SNP
33	1A-RAC875_c16820_419	1A	68.582		SNP
34	1A-IAAV5252	1A	70.24		SNP
35	1A-Tdurum_contig77289_179	1A	71.368		SNP
36	1A-wsnp_Ku_c34659_43981982	1A	72.31		SNP
37	1A-Ra_c22663_367	1A	73.918		SNP
38	1A-Kukri_rep_c69697_207	1A	77.312		SNP
39	1A-Excalibur_rep_c114535_55	1A	78.656		SNP
40	1A-RAC875_rep_c104986_200	1A	80.57		SNP
41	1A-Excalibur_c47654_70	1A	82.046		SNP
42	1A-BS00008865_51	1A	85.251		SNP
43	1A-wsnp_CAP8_rep_c3938_1936666	1A	85.714		SNP
44	1A-wsnp_BF478737A_Ta_2_1	1A	86.365		SNP
45	1A-wsnp_Ex_c14733_22819625	1A	86.806		SNP
46	1A-GENE-1214_288	1A	87.621		SNP
47	1A-BS00090634_51	1A	88.702		SNP
48	1A-wsnp_Ex_c5634_9907829	1A	90.21		SNP
49	1A-wsnp_Ex_c1427_2736441	1A	91.194		SNP
50	1A-wsnp_Ra_c20126_29372577	1A	91.827		SNP
51	1A-Kukri_c54467_100	1A	92.603		SNP
52	1A-RAC875_c9899_510	1A	94.112		SNP
53	1A-RFL_Contig3715_263	1A	94.687		SNP
54	1A-TA001600-1603	1A	98.242		SNP
55	1A-wsnp_BG606986A_Ta_2_1	1A	100.444		SNP
56	1A-BobWhite_c96_170	1A	101.275		SNP
57	1A-BS00011146_51	1A	102.125		SNP
58	1A-Excalibur_c49946_169	1A	103.017		SNP
59	1A-BS00068534_51	1A	103.552		SNP
60	1A-Tdurum_contig21114_255	1A	104.224		SNP
61	1A-wsnp_Ex_c4310_7770452	1A	105.81		SNP
62	1A-IACX4386	1A	106.366		SNP
63	1A-IACX662	1A	106.53		SNP
64	1A-BS00073585_51	1A	108.246		SNP
65	1A-Kukri_c10239_2186	1A	108.451		SNP
66	1A-BS00022733_51	1A	109.301		SNP
67	1A-RFL_Contig2270_2610	1A	110.935		SNP
68	1A-Excalibur_c32167_59	1A	111.956		SNP
69	1A-wsnp_Ex_rep_c68857_67737959	1A	112.472		SNP
70	1A-IACX3047	1A	113.06		SNP
71	1A-wsnp_Ex_c21336_30465618	1A	113.612		SNP
72	1A-GENE-0112_64	1A	114.67		SNP
73	1A-GENE-0004_635	1A	115.367		SNP
74	1A-Kukri_c12758_617	1A	125.515		SNP
75	1A-wsnp_Ex_c6452_11213329	1A	126.319		SNP
76	1A-Kukri_c31891_1355	1A	127.017		SNP
77	1A-GENE-0392_97	1A	128.126		SNP
78	1A-wsnp_Ku_c23012_32893918	1A	129.897		SNP
79	1A-Tdurum_contig57101_742	1A	131.396		SNP
80	1A-wsnp_CAP12_c1960_972031	1A	133.506		SNP
81	1A-Excalibur_c3429_652	1A	133.956		SNP
82	1A-wsnp_Ra_c9209_15425473	1A	137.313		SNP
83	-BS00031066_51	1A	139.33		SNP
84	1A-wsnp_Ex_rep_c109742_92411838	1A	142.318		SNP
85	1A-RFL_Contig3919_1348	1A	145.809		SNP
86	-BS00096721_51	1A	145.952		SNP
87	1A-wsnp_BE445113A_Ta_2_1	1A	146.325		SNP
88	1B-BS00095286_51	1B	0		SNP
89	1B-BS00065487_51	1B	19.591		SNP
90	1B-Ku_c17846_363	1B	20.985		SNP
91	1B-BS00003917_51	1B	22.321		SNP
92	1B-D_F5XZDLF01B50S3_317	1B	23.285		SNP
93	1B-CAP11_c852_366	1B	23.888		SNP
94	1B-wsnp_Ex_c1493_2862065	1B	25.294		SNP
95	1B-Tdurum_contig50555_1144	1B	26.813		SNP
96	1B-BS00089524_51	1B	29.283		SNP
97	1B-Xbarc152	1B	31.658		SSR
98	1B-RAC875_c41114_486	1B	32.848		SNP
99	1B-Excalibur_c43567_282	1B	34.355		SNP
100	1B-Excalibur_c54420_218	1B	35.069		SNP
101	1B-Xgwm413	1B	37.616		SSR
102	1B-GENE-4668_244	1B	39.599		SNP
103	1B-BS00070877_51	1B	39.942		SNP
104	1B-Xbarc8	1B	41.417		SSR
105	1B-Tdurum_contig61410_542	1B	42.407		SNP
106	1B-Tdurum_contig61410_467	1B	42.674		SNP
107	1B-GENE-0321_186	1B	43.12		SNP
108	1B-BS00025736_51	1B	43.327		SNP
109	1B-Tdurum_contig55639_241	1B	44.108		SNP
110	1B-Xbarc312	1B	45.635		SSR
111	1B-Excalibur_c46902_92	1B	46.782		SNP
112	1B-BS00057730_51	1B	47.74		SNP
113	1B-Ex_c2725_1442	1B	49.609		SNP
114	1B-Xcfd65	1B	52.795		SSR
115	1B-wsnp_JD_c4444_5575748	1B	54.001		SNP
116	1B-GENE-4608_569	1B	54.013		SNP
117	1B-BS00024603_51	1B	54.053		SNP
118	1B-wsnp_Ex_c16581_25100502	1B	54.329		SNP
119	1B-wsnp_Ex_c14_27570	1B	55.255		SNP
120	1B-wsnp_Ku_c30982_40765254	1B	56.122		SNP
121	1B-BobWhite_c43322_203	1B	57.782		SNP
122	1B-Ra_c34433_417	1B	59.361		SNP
123	1B-RAC875_c46646_549	1B	60.705		SNP
124	1B-GENE-0107_807	1B	62.441		SNP
125	1B-wsnp_Ex_c1600_3051075	1B	63.245		SNP
126	1B-RAC875_rep_c74070-518	1B	64.698		SNP
127	1B-TA004407-0898	1B	65.728		SNP
128	1B-RAC875_c87890_312	1B	66.515		SNP
129	1B-BobWhite_c20015_300	1B	67.036		SNP
130	1B-Xwmc419	1B	67.954		SSR
131	1B-Ra_c1652_588	1B	69.543		SNP
132	1B-BS00064602_51	1B	70.503		SNP
133	1B-IAAV4702	1B	71.153		SNP
134	1B-BS00078055_51	1B	71.646		SNP
135	1B-Excalibur_c48379_461	1B	71.917		SNP
136	1B-RAC875_c7674_634	1B	73.32		SNP
137	1B-wsnp_Ex_c7447_12752449	1B	73.672		SNP
138	1B-wsnp_Ex_c39616_46871127	1B	74.506		SNP
139	1B-wsnp_Ku_c23096_32987510	1B	74.81		SNP
140	1B-Excalibur_c52120_132	1B	76.295		SNP
141	1B-wsnp_Ex_c8625_14468525	1B	76.81		SNP
142	1B-RAC875_c55891_659	1B	77.362		SNP
143	1B-Tdurum_contig604_356	1B	77.894		SNP
144	1B-Kukri_c1932_300	1B	79.492		SNP
145	1B-BS00066944_51	1B	79.839		SNP
146	1B-BS00055866_51	1B	79.944		SNP
147	1B-Kukri_c13043_1084	1B	80.995		SNP
148	1B-Jagger_c7242_85	1B	81.562		SNP
149	1B-BS00076394_51	1B	81.793		SNP
150	1B-BS00110278_51	1B	83.366		SNP
151	1B-Xcfd48	1B	84.413		SSR
152	1B-Excalibur_rep_c101787_89	1B	86.149		SNP
153	1B-IACX1891	1B	87.612		SNP
154	1B-Excalibur_c40808_441	1B	87.852		SNP
155	1B-Kukri_s117372_152	1B	88.733		SNP
156	1B-Tdurum_contig49651_227	1B	90.866		SNP
157	1B-BS00065108_51	1B	93.091		SNP
158	1B-BS00068327_51	1B	94.504		SNP
159	1B-RAC875_c27273_334	1B	97.696		SNP
160	1B-BS00108257_51	1B	99.066		SNP
161	1B-BS00084895_51	1B	102.07		SNP
162	1B-BS00077499_51	1B	108.911		SNP
163	1B-Tdurum_contig8580_586	1B	110.972		SNP
164	1B-BS00035268_51	1B	110.986		SNP
165	1B-wsnp_Ex_c26296_35541303	1B	110.986		SNP
166	-D_GDRF1KQ02JHCOB_134	1B	124.914		SNP
167	-BS00064516_51	1B	125.008		SNP
168	1B-D_contig12192_450	1B	126.099		SNP
169	1B-BS00061472_51	1B	126.434		SNP
170	-D_contig35913_253	1B	127.699		SNP
171	1B-BS00032040_51	1B	136.118		SNP
172	1B-CAP12_c590_300	1B	139.222		SNP
173	1B-wsnp_Ex_rep_c67098_65573819	1B	139.878		SNP
174	1B-Xwmc44	1B	142.861		SSR
175	1B-wsnp_Ex_c4436_7981188	1B	148.376		SNP
176	1B-Tdurum_contig61914_169	1B	151.756		SNP
177	1B-GENE-0223_239	1B	154.305		SNP
178	1B-BS00000010_51	1B	156.356		SNP
179	1B-wsnp_Ex_c48407_53323801	1B	159.088		SNP
180	1B-IAAV5776	1B	159.731		SNP
181	1B-Excalibur_c35289_64	1B	160.457		SNP
182	1B-tplb0049h18_765	1B	160.878		SNP
183	1B-RAC875_c11599_494	1B	161.734		SNP
184	1B-Kukri_c46030_412	1B	162.632		SNP
185	1B-GENE-0543_201	1B	163.033		SNP
186	1B-Tdurum_contig10354_170	1B	163.869		SNP
187	1B-BS00082577_51	1B	165.46		SNP
188	1B-wsnp_Ex_c11461_18489681	1B	166.167		SNP
189	1B-BS00001128_51	1B	167.1		SNP
190	1B-RFL_Contig2550_679	1B	167.451		SNP
191	1B-wsnp_Ex_c17990_26770146	1B	170.021		SNP
192	1B-Xgwm140	1B	187.469		SSR
193	1D-Kukri_c44392_88	1D	0		SNP
194	1D-IAAV1917	1D	39.395		SNP
195	1D-IAAV1194	1D	40.446		SNP
196	1D-wsnp_Ra_c48124_53475145	1D	54.052		SNP
197	1D-Xwmc336	1D	59.419		SSR
198	1D-Kukri_c23473_534	1D	62.967		SNP
199	1D-Excalibur_c16851_142	1D	63.787		SNP
200	1D-CAP7_c973_156	1D	68.875		SNP
201	1D-RAC875_c29598_336	1D	77.069		SNP
202	1D-RAC875_c27954_378	1D	82.71		SNP
203	1D-D_contig08749_250	1D	84.01		SNP
204	1D-Kukri_c33670_261	1D	90.874		SNP
205	1D-BS00087086_51	1D	98.21		SNP
206	1D-Kukri_c22870_91	1D	99.199		SNP
207	1D-wsnp_Ku_c19622_29138795	1D	100.406		SNP
208	1D-Ra_c5198_843	1D	102.34		SNP
209	1D-Ex_c45673_700	1D	107.843		SNP
210	1D-wsnp_Ex_c3372_6195001	1D	108.435		SNP
211	1D-wsnp_Ex_rep_c70574_69491038	1D	109.592		SNP
212	1D-Ku_c16809_845	1D	110.889		SNP
213	1D-wsnp_Ex_c10959_17801482	1D	117.022		SNP
214	1D-wsnp_Ku_c53270_57959459	1D	118.477		SNP
215	1D-Kukri_c20062_389	1D	120.768		SNP
216	1D-BS00066446_51	1D	123.512		SNP
217	1D-RAC875_c54260_127	1D	138.26		SNP
218	1D-Excalibur_c8188_243	1D	139.507		SNP
219	1D-D_GA8KES401EYUM8_190	1D	140.684		SNP
220	1D-wsnp_Ex_rep_c66423_64641680	1D	141.674		SNP
221	1D-wsnp_Ex_c4808_8584315	1D	142.867		SNP
222	1D-Xcfd27	1D	0		SSR
223	1D-Kukri_rep_c115657_255	1D	6.411		SNP
224	-IAAV4435	1D	8.164		SNP
225	1D-BobWhite_c10251_382	1D	8.51		SNP
226	1D-Kukri_c36428_156	1D	9.23		SNP
227	1D-BS00070951_51	1D	10.313		SNP
228	-Excalibur_c10736_1051	1D	10.919		SNP
229	1D-BS00108591_51	1D	11.053		SNP
230	1D-Ku_c23222_204	1D	14.373		SNP
231	2A-Xbarc124	2A	0		SSR
232	2A-Xwmc177	2A	5.842		SSR
233	2A-Excalibur_c11491_1147	2A	9.793		SNP
234	2A-wsnp_Ex_c36049_44083089	2A	12.287		SNP
235	2A-Excalibur_c13413_1008	2A	13.679		SNP
236	2A-wsnp_Ex_c11950_19164191	2A	14.589		SNP
237	2A-Excalibur_c15379_1305	2A	15.16		SNP
238	2A-wsnp_Ex_c770_1514612	2A	16.647		SNP
239	2A-BobWhite_c48481_81	2A	22.295		SNP
240	2A-CAP12_rep_c4192_354	2A	23.472		SNP
241	2A-Ku_c23118_149	2A	25.721		SNP
242	2A-Tdurum_contig11803_935	2A	28.559		SNP
243	2A-BobWhite_c26374_339	2A	29.279		SNP
244	2A-RAC875_c14944_555	2A	31.883		SNP
245	2A-Kukri_c24262_918	2A	32.661		SNP
246	2A-BS00066770_51	2A	38.715		SNP
247	2A-Kukri_c17269_1349	2A	40.067		SNP
248	2A-Excalibur_c54892_188	2A	40.361		SNP
249	2A-wsnp_Ex_c30481_39394826	2A	41.423		SNP
250	2A-Tdurum_contig46797_585	2A	41.722		SNP
251	2A-Kukri_c56203_965	2A	45.002		SNP
252	2A-Excalibur_c25235_1178	2A	45.317		SNP
253	2A-Tdurum_contig62138_385	2A	45.767		SNP
254	2A-wsnp_JD_rep_c48914_33168544	2A	48.009		SNP
255	2A-RAC875_rep_c99492_65	2A	49.222		SNP
256	2A-BobWhite_c1611_1685	2A	50.597		SNP
257	2A-Excalibur_c37649_125	2A	52.346		SNP
258	2A-Tdurum_contig47258_1039	2A	54.645		SNP
259	2A-JD_c3930_358	2A	54.995		SNP
260	2A-Kukri_rep_c107045_169	2A	57.042		SNP
261	2A-BS00043083_51	2A	59.036		SNP
262	2A-BobWhite_c14476_80	2A	60.031		SNP
263	2A-GENE-1220_457	2A	60.28		SNP
264	2A-Tdurum_contig55145_180	2A	62.284		SNP
265	2A-wsnp_Ex_rep_c67264_65795361	2A	63.165		SNP
266	2A-wsnp_Ex_c42815_49298013	2A	64.859		SNP
267	2A-RAC875_rep_c101788_71	2A	65.643		SNP
268	2A-BobWhite_c36539_117	2A	65.825		SNP
269	2A-Tdurum_contig27887_55	2A	68.045		SNP
270	2A-Kukri_rep_c112814_587	2A	68.778		SNP
271	2A-Ku_c331_1124	2A	69.638		SNP
272	2A-Ra_c12109_2470	2A	71.661		SNP
273	-D_GBB4FNX02JP1OO_149	2A	72.115		SNP
274	2A-Tdurum_contig10818_618	2A	72.115		SNP
275	2A-Tdurum_contig28672_65	2A	73.633		SNP
276	2A-Excalibur_c23681_317	2A	74.549		SNP
277	2A-RFL_Contig89_774	2A	75.243		SNP
278	2A-BS00099128_51	2A	76.347		SNP
279	2A-Xcfa2263	2A	78.078		SSR
280	2A-Xbarc15	2A	79.513		SSR
281	2A-Xgwm275	2A	81.986		SSR
282	2A-Xbarc311	2A	91.019		SSR
283	2A-Xgwm294	2A	92.781		SSR
284	2A-Xgwm312	2A	93.822		SSR
285	2A-Excalibur_c40617_983	2A	96.69		SNP
286	2A-BS00077597_51	2A	98.456		SNP
287	2A-Excalibur_c7282_285	2A	99.034		SNP
288	2A-Ku_c8927_2075	2A	100.136		SNP
289	2A-BobWhite_c18506_419	2A	100.622		SNP
290	2A-wsnp_Ex_c7829_13320738	2A	101.187		SNP
291	2A-Excalibur_c7282_512	2A	102.014		SNP
292	2A-BobWhite_c3871_428	2A	102.547		SNP
293	2A-wsnp_Ex_c59095_60108185	2A	104.12		SNP
294	2A-BS00092550_51	2A	104.362		SNP
295	2A-BS00065865_51	2A	105.218		SNP
296	2A-wsnp_CAP12_c510_276361	2A	105.427		SNP
297	2A-BS00110386_51	2A	106.505		SNP
298	2A-wsnp_Ex_c45487_51267140	2A	107.415		SNP
299	2A-BobWhite_c16923_64	2A	107.701		SNP
300	2A-RFL_Contig3509_229	2A	108.494		SNP
301	2A-CAP7_c1862_460	2A	108.559		SNP
302	2A-wsnp_Ex_c14953_23104041	2A	109.033		SNP
303	2A-BS00024921_51	2A	109.905		SNP
304	2A-BS00057059_51	2A	112.537		SNP
305	2A-BS00022456_51	2A	113.1		SNP
306	2A-BS00077768_51	2A	115.691		SNP
307	2A-BS00016238_51	2A	116.334		SNP
308	2A-wsnp_Ex_c41007_47932833	2A	117.825		SNP
309	2A-RAC875_c19904_308	2A	119.306		SNP
310	2A-BS00009817_51	2A	119.835		SNP
311	2A-BS00022813_51	2A	121.014		SNP
312	2A-RAC875_c25848_122	2A	122.395		SNP
313	2A-BS00030165_51	2A	123.207		SNP
314	2A-Tdurum_contig49145_914	2A	125.29		SNP
315	2A-Tdurum_contig82404_354	2A	127.887		SNP
316	2A-BS00000250_51	2A	129.138		SNP
317	2A-BS00064421_51	2A	132.315		SNP
318	2A-wsnp_JD_c13946_13810300	2A	137.159		SNP
319	2A-BS00064324_51	2A	138.183		SNP
320	2A-IACX4320	2A	141.385		SNP
321	2A-Excalibur_rep_c66606_2065	2A	142.904		SNP
322	2A-BS00102709_51	2A	144.127		SNP
323	2A-RFL_Contig2656_871	2A	145.236		SNP
324	2A-Tdurum_contig61938_424	2A	147.123		SNP
325	2A-wsnp_Ra_c6586_11477949	2A	147.832		SNP
326	2A-wsnp_Ex_c21409_30544027	2A	150.445		SNP
327	2A-Tdurum_contig8350	2A	159.815		SNP
328	2A-CAP8_c3129_381	2A	160.517		SNP
329	2A-Kukri_rep_c104982	2A	160.985		SNP
330	2A-BS00007689_51	2A	161.203		SNP
331	2A-Tdurum_contig50839_593	2A	162.843		SNP
332	2A-RAC875_c63035_147	2A	163.703		SNP
333	2A-BS00065434_51	2A	163.872		SNP
334	2A-wsnp_JD_c289_450995	2A	164.211		SNP
335	2A-Tdurum_contig4785_422	2A	164.838		SNP
336	2A-RFL_Contig5277_48	2A	165.645		SNP
337	2A-RAC875_c5082_841	2A	166.568		SNP
338	2A-BS00019095_51	2A	168.799		SNP
339	2A-RFL_Contig1457_46	2A	173.17		SNP
340	2A-Xwmc658	2A	192.493		SSR
341	-BS00048892_51	2B	0		SNP
342	-RAC875_c1848_258	2B	2.211		SNP
343	2B-wsnp_Ra_c407_862316	2B	4.466		SNP
344	2B-Excalibur_rep_c102844_573	2B	4.586		SNP
345	2B-RAC875_c22997_534	2B	5.477		SNP
346	2B-Tdurum_contig11379_1047	2B	6.141		SNP
347	2B-Excalibur_c7963_1722	2B	6.141		SNP
348	2B-Kukri_c100806_68	2B	7.445		SNP
349	-RAC875_c11322_486	2B	11.066		SNP
350	2B-Xgwm429	2B	16.269		SSR
351	2B-wsnp_Ex_c4349_7841003	2B	16.326		SNP
352	2B-Kukri_c26288_419	2B	17.096		SNP
353	2B-Tdurum_contig54704_176	2B	18.381		SNP
354	2B-Tdurum_contig6194_412	2B	20.766		SNP
355	2B-Excalibur_rep_c102244_1103	2B	20.962		SNP
356	2B-BobWhite_c47608_273	2B	21.298		SNP
357	2B-Excalibur_c10376_375	2B	21.435		SNP
358	2B-wsnp_Ku_c31_62657	2B	24.727		SNP
359	2B-BS00010055_51	2B	27.237		SNP
360	2B-RAC875_c46516_443	2B	28.175		SNP
361	2B-Kukri_c6949_303	2B	29.593		SNP
362	2B-RAC875_c19409_300	2B	30.335		SNP
363	2B-BS00009540_51	2B	33.191		SNP
364	2B-wsnp_Ex_rep_c66448_64683704	2B	40.011		SNP
365	2B-BS00073447_51	2B	41.373		SNP
366	2B-Kukri_c34353_821	2B	42.721		SNP
367	2B-BS00011164_51	2B	43.882		SNP
368	2B-RAC875_c50245_120	2B	45.117		SNP
369	2B-wsnp_JD_c767_1143876	2B	45.99		SNP
370	2B-Kukri_c12900_270	2B	47.636		SNP
371	2B-RAC875_c65101_756	2B	48.516		SNP
372	2B-RAC875_c4203_382	2B	50.116		SNP
373	2B-RAC875_c35513_233	2B	50.884		SNP
374	2B-Xbarc18	2B	52.963		SSR
375	2B-BS00066545_51	2B	54.103		SNP
376	2B-BobWhite_c14686_86	2B	56.01		SNP
377	2B-Xgwm120	2B	59.699		SSR
378	2B-wsnp_Ex_c17700_26446810	2B	60.949		SNP
379	2B-IAAV5674	2B	63.271		SNP
380	2B-RAC875_c46045_279	2B	63.271		SNP
381	2B-Tdurum_contig26542_457	2B	63.661		SNP
382	2B-GENE-1252_145	2B	63.902		SNP
383	2B-RAC875_rep_c77433_308	2B	64.974		SNP
384	2B-Kukri_c19751_873	2B	64.974		SNP
385	2B-Kukri_c65315_82	2B	67.473		SNP
386	2B-TA002382-0681	2B	69.72		SNP
387	2B-wsnp_CAP12_c197_110707	2B	70.983		SNP
388	2B-BobWhite_c1072_100	2B	73.328		SNP
389	2B-BobWhite_c18540_351	2B	74.782		SNP
390	2B-Kukri_c9118_1774	2B	77.22		SNP
391	2B-Tdurum_contig17626_210	2B	77.811		SNP
392	2B-JD_c8871_331	2B	79.303		SNP
393	2B-BS00046165_51	2B	80.493		SNP
394	2B-BS00102614_51	2B	80.574		SNP
395	2B-RAC875_c28145_553	2B	81.007		SNP
396	2B-Tdurum_contig9214_279	2B	82.261		SNP
397	2B-Kukri_c209_999	2B	83.295		SNP
398	2B-IACX6231	2B	83.709		SNP
399	2B-BobWhite_c32938_264	2B	84.231		SNP
400	2B-Excalibur_c95944_300	2B	84.483		SNP
401	2B-Tdurum_contig86183_177	2B	85.021		SNP
402	2B-BobWhite_rep_c50285_700	2B	87.834		SNP
403	2B-Excalibur_c16679_215	2B	89.198		SNP
404	2B-Xwmc332	2B	90.438		SSR
405	2B-Kukri_c34553_89	2B	92.13		SNP
406	2B-Kukri_c96357_134	2B	92.792		SNP
407	2B-RAC875_rep_c110690_104	2B	95.541		SNP
408	2B-Tdurum_contig52627_496	2B	121.185		SNP
409	2B-wsnp_CAP11_c3226_1588070	2B	122.608		SNP
410	2B-IACX7717	2B	123.31		SNP
411	2B-wsnp_Ex_c4690_8386386	2B	124.541		SNP
412	2B-BS00004413_51	2B	130.419		SNP
413	2B-Kukri_rep_c110602_283	2B	131.777		SNP
414	2B-BS00025538_51	2B	133.091		SNP
415	2B-CAP12_c3254_366	2B	133.388		SNP
416	2B-Excalibur_c73791_296	2B	133.47		SNP
417	2B-Kukri_c94792_127	2B	134.264		SNP
418	-Xbarc342	2B	0		SSR
419	2B-Tdurum_contig10208-283	2B	52.898		SNP
420	2B-IAAV8205	2B	55.583		SNP
421	2B-Excalibur_c34937_710	2B	59.347		SNP
422	2B-GENE-1018_99	2B	61.804		SNP
423	2B-RAC875_c2300_1021	2B	63.06		SNP
424	2B-Xwmc264	2B	72.822		SSR
425	-Kukri_c54013_632	2D	0		SNP
426	2D-Xgwm261	2D	7.181		SSR
427	2D-tplb0057n10_689	2D	13.928		SNP
428	2D-JD_c63957_1176	2D	14.647		SNP
429	2D-wsnp_JD_c69_109951	2D	16.439		SNP
430	2D-wsnp_Ra_c25656_35227058	2D	17.371		SNP
431	2D-RAC875_c48703_148	2D	18.248		SNP
432	2D-BS00022234_51	2D	18.978		SNP
433	2D-D_GDRF1KQ01AX0PH_169	2D	21.61		SNP
434	2D-BS00049514_51	2D	22.724		SNP
435	2D-Xgwm296	2D	26.237		SSR
436	-GENE-0641_239	2D	33.478		SNP
437	2D-BS00022276_51	2D	38.864		SNP
438	2D-Excalibur_c17039_436	2D	71.235		SNP
439	2D-Kukri_c49522_254	2D	72.061		SNP
440	2D-Kukri_c4790_1174	2D	72.777		SNP
441	2D-BS00063970_51	2D	73.973		SNP
442	2D-BS00063517_51	2D	74.813		SNP
443	2D-Kukri_c16557_855	2D	77.383		SNP
444	2D-BS00021865_51	2D	83.147		SNP
445	2D-TA012840-0369	2D	85.894		SNP
446	2D-Excalibur_c7969_58	2D	89.268		SNP
447	2D-BS00000905_51	2D	93.116		SNP
448	2D-Ku_c19185_1569	2D	101.964		SNP
449	-wsnp_Ku_c8712_14751858	2D	103.364		SNP
450	2D-wsnp_Ex_c8303_14001708	2D	104.64		SNP
451	2D-RAC875_c12803_1620	2D	107.25		SNP
452	2D-Xgwm539	2D	119.325		SSR
453	2D-Xcfd233	2D	125.493		SSR
454	2D-Tdurum_contig8350_350	2D	0		SNP
455	2D-CAP8_c3129_381	2D	0.7		SNP
456	2D-Kukri_rep_c104982_217	2D	1.47		SNP
457	2D-BS00007689_51	2D	1.623		SNP
458	2D-Tdurum_contig50839_593	2D	3.611		SNP
459	2D-RAC875_c63035_147	2D	4.807		SNP
460	2D-wsnp_JD_c289_450995	2D	5.044		SNP
461	2D-BS00065434_51	2D	5.426		SNP
462	2D-Tdurum_contig47852_422	2D	6.268		SNP
463	2D-RFL_Contig5277_480	2D	6.902		SNP
464	2D-RAC875_c5082_841	2D	8.003		SNP
465	2D-BS00019095_51	2D	10.594		SNP
466	2D-RFL_Contig1457_465	2D	14.468		SNP
467	3A-wsnp_Ex_c33765_42199371	3A	0		SNP
468	3A-BS00036492_51	3A	3.132		SNP
469	3A-BS00022129_51	3A	5.165		SNP
470	3A-BS00066475_51	3A	7.85		SNP
471	3A-Ra_c14565_1056	3A	8.806		SNP
472	3A-BS00031903_51	3A	10.428		SNP
473	3A-wsnp_Ra_c744_1535534	3A	11.328		SNP
474	3A-BS00064039_51	3A	11.784		SNP
475	3A-IAAV902	3A	12.017		SNP
476	3A-IAAV8768	3A	12.408		SNP
477	3A-wsnp_JD_c3034_4017676	3A	12.567		SNP
478	3A-RAC875_rep_c71587_250	3A	12.744		SNP
479	3A-wsnp_Ex_c51776_55603135	3A	12.964		SNP
480	3A-JD_c2026_3994	3A	13.305		SNP
481	3A-BS00040798_51	3A	13.598		SNP
482	3A-wsnp_BE494474A_Ta_2_2	3A	13.828		SNP
483	3A-wsnp_JD_c7441_8535047	3A	14.114		SNP
484	3A-BobWhite_s65081_93	3A	14.911		SNP
485	3A-Excalibur_rep_c104832_432	3A	16.36		SNP
486	3A-wsnp_Ex_c1660_3159173	3A	16.812		SNP
487	3A-GENE-1742_70	3A	17.172		SNP
488	3A-Excalibur_c9653_605	3A	17.572		SNP
489	3A-Excalibur_c3439_534	3A	17.86		SNP
490	3A-Ra_c5515_1723	3A	18.026		SNP
491	3A-Excalibur_c6501_477	3A	18.455		SNP
492	3A-Tdurum_contig59531_892	3A	18.605		SNP
493	3A-Excalibur_c52446_519	3A	18.933		SNP
494	3A-GENE-1606_171	3A	19.296		SNP
495	3A-BobWhite_c18408_199	3A	19.536		SNP
496	3A-Tdurum_contig41906_783	3A	20.376		SNP
497	3A-Excalibur_c47907_517	3A	20.779		SNP
498	3A-RAC875_c17479_359	3A	21.716		SNP
499	3A-IAAV4343	3A	23.047		SNP
500	3A-Kukri_c2045_792	3A	24.299		SNP
501	3A-wsnp_Ku_c44089_51445136	3A	24.865		SNP
502	3A-Tdurum_contig64606_1106	3A	31.346		SNP
503	3A-wsnp_RFL_Contig2699_2402527	3A	32.298		SNP
504	3A-Kukri_c43524_106	3A	33.492		SNP
505	3A-Tdurum_contig12557_1382	3A	35.784		SNP
506	3A-Tdurum_contig76105_201	3A	36.556		SNP
507	3A-TA001383-0516	3A	37.863		SNP
508	3A-RAC875_rep_c109433_782	3A	39.699		SNP
509	3A-Ra_c1619_432	3A	42.787		SNP
510	3A-Ku_c52173_572	3A	44.031		SNP
511	3A-wsnp_Ex_c8517_14315660	3A	48.061		SNP
512	3A-Excalibur_c41857_814	3A	48.848		SNP
513	3A-Ex_c24554_1583	3A	52.746		SNP
514	3A-Kukri_c17966_561	3A	53.798		SNP
515	3A-RAC875_rep_c90531_283	3A	56.167		SNP
516	3A-GENE-3346_506	3A	57.795		SNP
517	-wsnp_Ex_rep_c66357_64540428	3A	59.027		SNP
518	3A-BobWhite_c38444_238	3A	60.035		SNP
519	3A-Kukri_rep_c102151_697	3A	65.224		SNP
520	3A-RAC875_c15970_89	3A	68.062		SNP
521	3A-wsnp_Ex_c45877_51547406	3A	69.29		SNP
522	3A-wsnp_Ex_c45877_51548342	3A	69.428		SNP
523	3A-RAC875_c65573_410	3A	69.935		SNP
524	3A-RAC875_c75663_115	3A	70.211		SNP
525	3A-Excalibur_c77321_69	3A	71.964		SNP
526	3A-BS00059618_51	3A	72.338		SNP
527	3A-RAC875_c61934_186	3A	73.26		SNP
528	3A-Excalibur_c64013_68	3A	73.618		SNP
529	3A-wsnp_Ra_c5454_9660102	3A	74.32		SNP
530	3A-Tdurum_contig50577_620	3A	74.841		SNP
531	3A-Tdurum_contig36700_114	3A	75.559		SNP
532	3A-wsnp_Ex_rep_c66274_64426901	3A	76.446		SNP
533	3A-Ku_c26872_269	3A	77.297		SNP
534	3A-wsnp_Ex_c60462_60905848	3A	78.355		SNP
535	3A-RFL_Contig1227_1073	3A	79.013		SNP
536	3A-Tdurum_contig75336_518	3A	79.599		SNP
537	3A-RFL_Contig2394_439	3A	81.306		SNP
538	3A-GENE-1833_70	3A	82.803		SNP
539	3A-IAAV3851	3A	85.958		SNP
540	3A-RAC875_c52195_324	3A	88.682		SNP
541	3A-CAP11_c1022_66	3A	89.466		SNP
542	3A-Ra_c4373_453	3A	91.966		SNP
543	3A-wsnp_BE426418A_Ta_2_1	3A	93.079		SNP
544	3A-Kukri_c56878_596	3A	94.575		SNP
545	3A-Excalibur_c24829_189	3A	97.166		SNP
546	3A-Xwmc169	3A	98.533		SSR
547	3A-Kukri_c3164_633	3A	103.192		SNP
548	-Xbarc276	3A	105.177		SSR
549	3A-Xwmc11	3A	0		SSR
550	3A-BS00088103_51	3A	3.289		SNP
551	3A-BobWhite_c18256_158	3A	6.905		SNP
552	-Tdurum_contig50596_573	3A	6.927		SNP
553	-wsnp_Ex_c44375_50444756	3A	7.412		SNP
554	-BS00077449_51	3A	7.48		SNP
555	3A-Excalibur_c11824_103	3A	7.48		SNP
556	3A-BS00022524_51	3A	7.482		SNP
557	3A-BobWhite_c20332_179	3A	7.505		SNP
558	-Excalibur_c63483_991	3A	7.512		SNP
559	-Jagger_c7987_77	3A	7.659		SNP
560	-BobWhite_c27287_201	3A	8.043		SNP
561	-BobWhite_c3111_636	3A	8.166		SNP
562	-RAC875_c10628_941	3A	25.664		SNP
563	3A-Xcfd62	3A	47.433		SSR
564	3B-Excalibur_c30566_1273	3B	0		SNP
565	3B-Xbarc133	3B	5.602		SSR
566	3B-BS00049084_51	3B	12.343		SNP
567	3B-BobWhite_rep_c66215_299	3B	13.103		SNP
568	3B-BobWhite_rep_c50331_372	3B	13.486		SNP
569	3B-Tdurum_contig93830_1688	3B	13.526		SNP
570	3B-Tdurum_contig12008_803	3B	14.693		SNP
571	3B-BS00088434_51	3B	17.267		SNP
572	3B-RAC875_rep_c84516_114	3B	19.498		SNP
573	3B-Kukri_c17893_304	3B	20.792		SNP
574	3B-Tdurum_contig43938_291	3B	22.979		SNP
575	3B-RAC875_c53353_78	3B	23.493		SNP
576	3B-Xbarc102	3B	30.596		SSR
577	3B-Xbarc139	3B	31.188		SSR
578	3B-BS00046375_51	3B	31.308		SNP
579	3B-IACX22	3B	31.839		SNP
580	3B-BS00101267_51	3B	33.09		SNP
581	3B-GENE-4918_283	3B	33.143		SNP
582	3B-D_contig64400_391	3B	33.151		SNP
583	3B-IAAV3924	3B	33.565		SNP
584	3B-wsnp_CAP11_c232_211960	3B	34.29		SNP
585	3B-BS00084607_51	3B	34.697		SNP
586	3B-Ex_c36373_407	3B	35.854		SNP
587	3B-Kukri_c13830_487	3B	36.253		SNP
588	3B-BS00070456_51	3B	36.994		SNP
589	3B-Tdurum_contig82242_224	3B	38.027		SNP
590	3B-Tdurum_contig100212_141	3B	42.049		SNP
591	3B-Excalibur_c24391_321	3B	44.366		SNP
592	3B-Xwmc78	3B	51.089		SSR
593	3B-Excalibur_c79902_439	3B	51.971		SNP
594	3B-RFL_Contig29_1062	3B	53.674		SNP
595	3B-BS00022242_51	3B	55.981		SNP
596	3B-Kukri_c17659_536	3B	56.744		SNP
597	3B-BS00062940_51	3B	57.642		SNP
598	3B-BS00060247_51	3B	57.973		SNP
599	3B-Ra_c965_2579	3B	58.585		SNP
600	3B-Xgwm566	3B	59.008		SSR
601	3B-Xwmc653	3B	60.449		SSR
602	3B-wsnp_Ex_c13906_21771680	3B	61.675		SNP
603	3B-Xgwm685	3B	62.01		SSR
604	3B-BS00010795_51	3B	64.309		SNP
605	3B-IAAV1079	3B	64.844		SNP
606	3B-Tdurum_contig10437_346	3B	65.613		SNP
607	3B-BS00045195_51	3B	66.263		SNP
608	3B-BS00074287_51	3B	66.494		SNP
609	3B-wsnp_BQ168706B_Ta_2_1	3B	66.681		SNP
610	3B-RAC875_c43893_213	3B	68.061		SNP
611	3B-Excalibur_c27055_1326	3B	68.281		SNP
612	3B-IAAV4105	3B	68.934		SNP
613	3B-wsnp_Ex_c5457_9631220	3B	69.491		SNP
614	3B-BS00074997_51	3B	69.826		SNP
615	3B-Kukri_rep_c114890_212	3B	70.675		SNP
616	3B-BobWhite_rep_c50457_813	3B	71.607		SNP
617	3B-BS00000498_51	3B	72.519		SNP
618	3B-Excalibur_c53588_215	3B	74.71		SNP
619	3B-wsnp_Ra_rep_c74606_72470419	3B	75.608		SNP
620	3B-wsnp_BE490744B_Ta_2_2	3B	76.606		SNP
621	3B-Excalibur_c5977_440	3B	77.236		SNP
622	3B-Ex_c5074_1539	3B	77.846		SNP
623	3B-IAAV4613	3B	78.823		SNP
624	3B-Kukri_rep_c104751_388	3B	79.164		SNP
625	3B-Tdurum_contig49477_482	3B	79.266		SNP
626	3B-Xbarc164	3B	79.984		SSR
627	3B-IACX5912	3B	80.697		SNP
628	3B-wsnp_BE497740B_Ta_2_1	3B	80.842		SNP
629	3B-Tdurum_contig44013_164	3B	81.088		SNP
630	3B-BS00005265_51	3B	81.712		SNP
631	3B-Tdurum_contig61990_464	3B	82.395		SNP
632	3B-BS00035878_51	3B	82.839		SNP
633	3B-Excalibur_c26662_218	3B	83.691		SNP
634	3B-Ex_c31740_272	3B	84.112		SNP
635	3B-BS00047274_51	3B	85.179		SNP
636	3B-BobWhite_c14365_59	3B	85.614		SNP
637	3B-wsnp_Ex_c11313_18277396	3B	85.889		SNP
638	3B-IAAV4560	3B	87.042		SNP
639	3B-Excalibur_c21751_421	3B	88.486		SNP
640	3B-BS00022611_51	3B	89.012		SNP
641	3B-RFL_Contig5871_809	3B	89.685		SNP
642	3B-wsnp_BE499016B_Ta_2_1	3B	89.909		SNP
643	3B-BS00110072_51	3B	90.838		SNP
644	3B-Xbarc115	3B	91.976		SSR
645	3B-wsnp_BQ167580B_Ta_2_1	3B	92.885		SNP
646	3B-wsnp_Ra_c11243_18269800	3B	93.446		SNP
647	3B-BS00048754_51	3B	93.665		SNP
648	3B-Kukri_c63447_148	3B	94.699		SNP
649	3B-Kukri_c41397_86	3B	96.074		SNP
650	3B-IACX3169	3B	96.353		SNP
651	3B-wsnp_Ex_c64005_62986957	3B	97.18		SNP
652	3B-Excalibur_c2850_126	3B	97.442		SNP
653	3B-Xbarc344	3B	99.267		SSR
654	3B-Tdurum_contig51386_128	3B	100.049		SNP
655	3B-Excalibur_c50230_107	3B	101.896		SNP
656	3B-BS00070018_51	3B	102.358		SNP
657	3B-Tdurum_contig61601_159	3B	103.479		SNP
658	3B-Excalibur_c18410_136	3B	104.71		SNP
659	3B-Xwmc291	3B	106.389		SSR
660	3B-Excalibur_rep_c109798_389	3B	113.241		SNP
661	3B-TA009924-0526	3B	129.178		SNP
662	3B-Tdurum_contig47776_377	3B	136.724		SNP
663	3B-BobWhite_c9424_243	3B	139.957		SNP
664	3B-wsnp_CAP11_c59_99317	3B	147.911		SNP
665	3B-Kukri_c8099_1522	3B	148.86		SNP
666	3B-RAC875_c7158_687	3B	149.797		SNP
667	3B-Xbarc77	3B	151.217		SSR
668	3B-Kukri_rep_c68685_795	3B	153.252		SNP
669	3B-BobWhite_c5276_631	3B	155.929		SNP
670	3B-BobWhite_c22016_155	3B	157.333		SNP
671	3B-Excalibur_c91430_125	3B	163.626		SNP
672	3B-RAC875_rep_c77832_143	3B	164.204		SNP
673	3B-Tdurum_contig99764_60	3B	166.526		SNP
674	3B-BS00086095_51	3B	167.866		SNP
675	3B-BS00065873_51	3B	169.035		SNP
676	3B-Excalibur_c63009_102	3B	182.009		SNP
677	3B-wsnp_Ex_c284_548711	3B	182.009		SNP
678	3B-Xgwm114	3B	186.524		SSR
679	3B-GENE-1925_310	3B	194.81		SNP
680	3B-Excalibur_c16569_535	3B	196.828		SNP
681	3B-Kukri_c2164_1856	3B	199.228		SNP
682	3B-TA004050-0253	3B	200.029		SNP
683	3B-GENE-1910_358	3B	200.924		SNP
684	3B-Xgwm547	3B	210.028		SSR
685	3B-Xwmc632	3B	215.849		SSR
686	3D-BS00066754_51	3D	0		SNP
687	3D-wsnp_Ex_c25132_34396655	3D	3.234		SNP
688	3D-Excalibur_c60530_113	3D	5.767		SNP
689	3D-wsnp_Ku_c10362_17156084	3D	7.802		SNP
690	3D-Excalibur_c31384_191	3D	41.68		SNP
691	3D-Xwmc11	3D	59.231		SSR
692	-Jagger_c7987_77	3D	65.415		SNP
693	3D-CAP12_c1860_178	3D	65.809		SNP
694	3D-CAP11_c3914_325	3D	65.834		SNP
695	3D-Excalibur_c11824_103	3D	65.891		SNP
696	3D-TA005244-1478	3D	65.891		SNP
697	3D-BobWhite_c20332_179	3D	65.93		SNP
698	3D-BobWhite_rep_c48843_720	3D	65.93		SNP
699	-Excalibur_c63483_991	3D	65.963		SNP
700	3D-RAC875_c309_159	3D	66.318		SNP
701	3D-IAAV2980	3D	66.318		SNP
702	-wsnp_Ex_c44375_50444756	3D	66.335		SNP
703	3D-Excalibur_c34889_451	3D	66.364		SNP
704	3D-Kukri_rep_c69028_261	3D	66.721		SNP
705	3D-BobWhite_rep_c50331_350	3D	66.735		SNP
706	3D-Excalibur_c45695_153	3D	66.742		SNP
707	3D-JD_c15022_218	3D	66.757		SNP
708	-BobWhite_c27287_201	3D	66.798		SNP
709	-Tdurum_contig50596_573	3D	66.834		SNP
710	3D-BS00049084_51	3D	67.034		SNP
711	-BobWhite_c3111_636	3D	67.041		SNP
712	3D-BobWhite_c9992_595	3D	67.951		SNP
713	3D-Kukri_c5411_1312	3D	82.989		SNP
714	3D-BS00101267_51	3D	83.03		SNP
715	3D-GENE-4918_283	3D	83.213		SNP
716	3D-BobWhite_c4607_235	3D	83.245		SNP
717	-Excalibur_c48978_98	3D	83.258		SNP
718	-wsnp_Ra_c17636_26538543	3D	94.225		SNP
719	3D-IAAV2729	3D	95.208		SNP
720	3D-IAAV5635	3D	96.967		SNP
721	3D-Ra_c4231_465	3D	100.662		SNP
722	3D-RAC875_c24613_111	3D	102.879		SNP
723	-Excalibur_c9829_654	3D	102.879		SNP
724	-JD_c7264_420	3D	105.048		SNP
725	3D-Xcfd62	3D	108.244		SSR
726	3D-Ku_c7467_446	3D	111.474		SNP
727	3D-BS00093870_51	3D	116.809		SNP
728	3D-BobWhite_c9000_114	3D	118.143		SNP
729	3D-BobWhite_c27163_179	3D	120.797		SNP
730	3D-Xbarc42	3D	123.596		SSR
731	3D-Xwmc656	3D	125.503		SSR
732	3D-Xgwm645	3D	127.227		SSR
733	3D-BS00054496_51	3D	131.038		SNP
734	3D-Kukri_c53737_220	3D	132.475		SNP
735	3D-RAC875_c101793_136	3D	137.978		SNP
736	-BS00022166_51	3D	138.783		SNP
737	3D-D_GDRF1KQ02GV96X_70	3D	142.806		SNP
738	-Ra_c23432_639	3D	144.734		SNP
739	3D-IAAV8127	3D	149.877		SNP
740	-TA3804-980	3D	150.596		SNP
741	4A-D_GDRF1KQ02JZS7N_128	4A	0		SNP
742	4A-IAAV2216	4A	9.435		SNP
743	4A-BS00043286_51	4A	17.48		SNP
744	4A-Tdurum_contig21233_82	4A	18.214		SNP
745	-wsnp_Ex_c14478_22481430	4A	23.136		SNP
746	-BS00108852_51	4A	24.494		SNP
747	4A-Xgwm397	4A	55.974		SSR
748	4A-Excalibur_c539_567	4A	61.479		SNP
749	4A-BS00023031_51	4A	63.736		SNP
750	4A-RAC875_c94519_448	4A	64.788		SNP
751	4A-BS00066413_51	4A	65.535		SNP
752	4A-IAAV5818	4A	66.818		SNP
753	4A-wsnp_Ex_c12812_20324273	4A	70.926		SNP
754	4A-Xwmc258	4A	94.526		SSR
755	4A-Xwmc468	4A	97.015		SSR
756	4A-Xwmc707	4A	99.927		SSR
757	4A-RAC875_c11524_553	4A	103.022		SNP
758	4A-wsnp_JD_c38619_27992279	4A	104.689		SNP
759	4A-wsnp_Ex_c11619_18714738	4A	106.576		SNP
760	4A-BS00064269_51	4A	107.686		SNP
761	4A-wsnp_Ex_c41074_47988141	4A	109.906		SNP
762	4A-wsnp_Ex_c27294_36502333	4A	112.154		SNP
763	4A-Excalibur_c25699_113	4A	117.473		SNP
764	4A-Kukri_c6224_266	4A	119.335		SNP
765	4A-JD_c4438_839	4A	121.79		SNP
766	4A-RAC875_c49370_327	4A	130.661		SNP
767	4A-wsnp_Ra_c16476_25132652	4A	131.414		SNP
768	4A-Tdurum_contig13582_162	4A	132.377		SNP
769	4A-RAC875_c17197_603	4A	132.387		SNP
770	-BS00066066_51	4A	147.7		SNP
771	4A-Kukri_c49828_316	4A	160.963		SNP
772	4A-Excalibur_c53103_82	4A	162.334		SNP
773	4A-Excalibur_c17992_1071	4A	162.426		SNP
774	4A-TA002752-1637	4A	163.307		SNP
775	4A-Xwmc718	4A	171.585		SSR
776	4A-Xwmc760	4A	173.162		SSR
777	4A-Xwmc262	4A	181.507		SSR
778	4A-Kukri_c17417_291	4A	184.802		SNP
779	4A-CAP12_c2972_140	4A	189.437		SNP
780	4A-RFL_Contig4095_1201	4A	190.081		SNP
781	4A-BS00039641_51	4A	202.102		SNP
782	4A-RAC875_c33109_72	4A	203.386		SNP
783	4A-BS00048067_51	4A	203.972		SNP
784	4A-BS00045454_51	4A	205.367		SNP
785	4A-Tdurum_contig4955	4A	213.555		SNP
786	4A-RAC875_c36363_222	4A	213.962		SNP
787	4A-Xwmc313	4A	216.135		SSR
788	-Xbarc336	4A	217.588		SSR
789	4A-Excalibur_c2827_107	4A	221.041		SNP
790	4A-Excalibur_c2827_286	4A	221.498		SNP
791	4B-BobWhite_c1656_186	4B	0		SNP
792	4B-Tdurum_contig46867_799	4B	1.815		SNP
793	4B-Tdurum_contig49608_1185	4B	2.976		SNP
794	4B-Excalibur_c18318_665	4B	17.613		SNP
795	4B-RAC875_c27160_307	4B	24.232		SNP
796	4B-BS00009573_51	4B	26.252		SNP
797	4B-Kukri_c49506_396	4B	27.768		SNP
798	4B-wsnp_BE405519B_Ta_1_1	4B	48.834		SNP
799	4B-Excalibur_rep_c69304_402	4B	49.294		SNP
800	4B-BobWhite_c44678_60	4B	50.59		SNP
801	4B-BobWhite_c20051_53	4B	51.79		SNP
802	4B-tplb0043l14_1189	4B	52.296		SNP
803	4B-wsnp_Ex_c25373_34639805	4B	53.273		SNP
804	4B-Tdurum_contig69405_332	4B	53.661		SNP
805	4B-TA003248-0911	4B	54.964		SNP
806	4B-Kukri_c322_1394	4B	56.233		SNP
807	4B-RAC875_c54178_90	4B	57.676		SNP
808	4B-IACX9352	4B	58.692		SNP
809	4B-Kukri_c2526_1375	4B	58.967		SNP
810	4B-RFL_Contig583_419	4B	59.993		SNP
811	4B-IACX938	4B	60.758		SNP
812	4B-wsnp_Ex_c107075_90880218	4B	61.093		SNP
813	4B-BS00068540_51	4B	61.825		SNP
814	4B-RAC875_c66923_110	4B	62.791		SNP
815	4B-Kukri_c3474_395	4B	62.841		SNP
816	4B-BS00022646_51	4B	64.956		SNP
817	4B-Xbarc163	4B	68.172		SSR
818	-BS00022972_51	4B	72.895		SNP
819	4B-GENE-2566_317	4B	76.65		SNP
820	4B-Tdurum_contig62286_271	4B	83.805		SNP
821	4B-Xgwm6	4B	92.93		SSR
822	4B-GENE-2826_154	4B	98.514		SNP
823	4B-wsnp_Ra_rep_c74879_72651462	4B	100.818		SNP
824	4B-Excalibur_c36457_115	4B	112.371		SNP
825	4B-BS00022366_51	4B	116.589		SNP
826	4B-BS00066783_51	4B	117.875		SNP
827	4B-IAAV7394	4B	119.25		SNP
828	4B-RAC875_c39339_400	4B	140.945		SNP
829	4B-BS00034148_51	4B	142.269		SNP
830	4B-RAC875_c17026_714	4B	144.893		SNP
831	4B-Ku_c2885_1277	4B	157.258		SNP
832	4D-Xbarc105	4D	0		SSR
833	-RAC875_c1673_663	4D	7.248		SNP
834	4D-Xwmc720	4D	10.866		SSR
835	4D-Xcfd71	4D	11.477		SSR
836	4D-BS00036421_51	4D	16.696		SNP
837	4D-wsnp_Ku_c9140_15390166	4D	22.958		SNP
838	4D-RAC875_rep_c70284_235	4D	26.519		SNP
839	4D-wsnp_Ex_c13859_21713144	4D	27.601		SNP
840	4D-Excalibur_rep_c106790_155	4D	28.254		SNP
841	4D-GENE-2128_156	4D	29.227		SNP
842	4D-Kukri_c20631_614	4D	30.604		SNP
843	4D-BS00047797_51	4D	41.705		SNP
844	4D-D_GDEEGVY01C7BQU_446	4D	42.984		SNP
845	4D-RAC875_rep_c76650_164	4D	0		SNP
846	-RAC875_c78248_569	4D	3.919		SNP
847	4D-Kukri_rep_c106474_293	4D	7.216		SNP
848	4D-BS00099053_51	4D	12.088		SNP
849	5A-Excalibur_c12644_58	5A	0		SNP
850	5A-IAAV2776	5A	14.715		SNP
851	5A-BobWhite_c7246_501	5A	15.19		SNP
852	5A-BS00066403_51	5A	16.755		SNP
853	5A-Excalibur_c1110_328	5A	17.752		SNP
854	5A-BS00064188_51	5A	20.979		SNP
855	5A-Xwmc805	5A	38.619		SSR
856	5A-BS00062996_51	5A	51.174		SNP
857	5A-Ku_c102710_1055	5A	51.678		SNP
858	5A-RAC875_c20021_615	5A	52.999		SNP
859	5A-BobWhite_c44324_227	5A	53.527		SNP
860	5A-Kukri_c3338_271	5A	55.682		SNP
861	5A-Excalibur_c30148_589	5A	56.411		SNP
862	5A-BS00022110_51	5A	57.812		SNP
863	5A-RAC875_rep_c113386_131	5A	59.043		SNP
864	5A-wsnp_JD_c1796_2496653	5A	59.651		SNP
865	5A-Excalibur_c7180_862	5A	60.978		SNP
866	5A-BS00066569_51	5A	61.877		SNP
867	5A-wsnp_Ex_rep_c68441_67261679	5A	62.649		SNP
868	5A-wsnp_Ex_rep_c68829_67704044	5A	63.333		SNP
869	5A-IAAV9057	5A	64.231		SNP
870	5A-Tdurum_contig43874_1129	5A	67.357		SNP
871	-BS00058591_51	5A	70.442		SNP
872	-Xbarc342	5A	83.274		SSR
873	-BS00000244_51	5A	86.209		SNP
874	5A-Ra_c6930_1753	5A	87.632		SNP
875	5A-wsnp_Ex_c49211_53875600	5A	88.278		SNP
876	5A-IACX7820	5A	89.385		SNP
877	5A-wsnp_Ex_c7168_12311649	5A	89.575		SNP
878	5A-Excalibur_c6567_845	5A	89.958		SNP
879	5A-Ra_c9938_1734	5A	90.303		SNP
880	5A-Ra_c700_1832	5A	90.679		SNP
881	5A-RAC875_c49940_385	5A	91.553		SNP
882	5A-RAC875_c61597_327	5A	95.085		SNP
883	5A-RAC875_c101391_521	5A	96.161		SNP
884	5A-wsnp_Ku_c3397_6300446	5A	99.347		SNP
885	5A-Tdurum_contig48760_112	5A	100.17		SNP
886	5A-BS00072156_51	5A	103.024		SNP
887	5A-wsnp_Ex_c31914_40647870	5A	103.851		SNP
888	5A-BobWhite_c14291_666	5A	110.151		SNP
889	5A-BobWhite_c20807_52	5A	112.345		SNP
890	5A-Excalibur_c2113_1475	5A	113.755		SNP
891	5A-Excalibur_c12683_100	5A	114.317		SNP
892	5A-BS00065292_51	5A	117.672		SNP
893	5A-TA001900-1836	5A	122.679		SNP
894	5A-Tdurum_contig54785_216	5A	124.05		SNP
895	5A-Xbarc151	5A	126.832		SSR
896	5A-BobWhite_c6782_180	5A	127.696		SNP
897	5A-Kukri_c1137_411	5A	131.205		SNP
898	5A-BS00077858_51	5A	132.364		SNP
899	5A-RFL_Contig1284_640	5A	134.665		SNP
900	5A-Kukri_c6492_375	5A	147.096		SNP
901	5A-RFL_Contig3739_2135	5A	148.281		SNP
902	5A-IAAV8669	5A	150.253		SNP
903	5A-Ra_c7619_526	5A	152.049		SNP
904	5A-Tdurum_contig52695_388	5A	155.965		SNP
905	5A-IACX9023	5A	158.313		SNP
906	5A-wsnp_Ex_c2702_5013188	5A	160.53		SNP
907	5A-Kukri_rep_c102472_213	5A	165.538		SNP
908	5A-JD_c15758_288	5A	167.784		SNP
909	5A-BS00100510_51	5A	169.993		SNP
910	5A-Excalibur_c84439_196	5A	176.586		SNP
911	5A-BobWhite_c3675_788	5A	178.01		SNP
912	5A-wsnp_CAP11_c1506_840951	5A	179.345		SNP
913	5A-wsnp_Ex_c3772_6866645	5A	184.351		SNP
914	5A-BobWhite_c14689_172	5A	185.584		SNP
915	5A-Ku_c5215_1361	5A	186.9		SNP
916	5A-Ra_c922_1833	5A	189.357		SNP
917	5A-BobWhite_c15476_88	5A	194.332		SNP
918	5A-RAC875_c9617_395	5A	225.073		SNP
919	5A-Kukri_c86812_193	5A	227.943		SNP
920	5A-CAP8_c317_307	5A	229.324		SNP
921	5A-Excalibur_c79009_75	5A	231.653		SNP
922	5A-wsnp_Ex_c54211_57168122	5A	237.575		SNP
923	-BS00024101_51	5A	239.325		SNP
924	5A-Excalibur_c32414_861	5A	244.369		SNP
925	5A-wsnp_Ex_c26968_36188964	5A	244.724		SNP
926	5A-BS00022299_51	5A	245.208		SNP
927	5A-BS00075379_51	5A	245.659		SNP
928	5A-BS00021968_51	5A	246.814		SNP
929	5A-wsnp_Ex_c23689_32927141	5A	247.464		SNP
930	-Excalibur_rep_c68005_67	5A	256.92		SNP
931	5A-BS00066652_51	5A	260.193		SNP
932	5A-tplb0049a09_1302	5A	261.515		SNP
933	5A-BobWhite_c8266_227	5A	262.898		SNP
934	5A-IAAV1204	5A	264.294		SNP
935	-Xbarc261	5A	275.217		SSR
936	5A-Xwmc74	5A	276.869		SSR
937	-BS00065164_51	5B	0		SNP
938	-RAC875_c7582_680	5B	1.841		SNP
939	5B-RAC875_c79649_582	5B	20.098		SNP
940	5B-Tdurum_contig14130_245	5B	21.066		SNP
941	5B-BS00083715_51	5B	22.055		SNP
942	5B-BS00064042_51	5B	24.444		SNP
943	5B-GENE-3207_610	5B	25.077		SNP
944	5B-wsnp_JD_rep_c48937_33188230	5B	26.553		SNP
945	5B-Excalibur_c3948_1315	5B	26.866		SNP
946	5B-IAAV2346	5B	28.1		SNP
947	5B-BobWhite_c5887_1277	5B	28.562		SNP
948	5B-GENE-3622_277	5B	28.803		SNP
949	5B-BS00022107_51	5B	30.51		SNP
950	5B-Ex_c8962_467	5B	30.911		SNP
951	5B-IAAV2618	5B	32.608		SNP
952	5B-wsnp_Ex_c22040_31218342	5B	33.622		SNP
953	5B-Excalibur_c14594_182	5B	34.798		SNP
954	5B-RAC875_c104723_542	5B	35.086		SNP
955	5B-IACX6359	5B	36.165		SNP
956	5B-Excalibur_c28463_170	5B	36.906		SNP
957	5B-RAC875_c16827_292	5B	37.739		SNP
958	5B-CAP7_c11288_109	5B	38.84		SNP
959	5B-RAC875_c4828_268	5B	39.493		SNP
960	5B-wsnp_Ku_c15630_24304954	5B	39.824		SNP
961	5B-IAAV8999	5B	40.498		SNP
962	5B-wsnp_Ex_c10486_17145111	5B	41.382		SNP
963	5B-Xgwm67	5B	42.081		SSR
964	5B-RAC875_c20566_380	5B	42.702		SNP
965	5B-Kukri_c19116_170	5B	43.929		SNP
966	5B-wsnp_Ra_c13424_21239985	5B	44.869		SNP
967	5B-TA005831-0880	5B	44.987		SNP
968	5B-wsnp_CAP7_c2086_1018815	5B	45.387		SNP
969	5B-BobWhite_rep_c49751_629	5B	45.745		SNP
970	5B-Xgwm540	5B	46.726		SSR
971	5B-BS00002191_51	5B	47.867		SNP
972	5B-Barc109	5B	49.084		SNP
973	5B-BS00089969_51	5B	51.196		SNP
974	5B-wsnp_BE497820B_Ta_2_1	5B	51.702		SNP
975	5B-wsnp_Ex_c6100_10676217	5B	52.823		SNP
976	5B-Tdurum_contig48658_1022	5B	53.001		SNP
977	5B-wsnp_JD_c11594_12033647	5B	53.742		SNP
978	5B-BS00063423_51	5B	55.523		SNP
979	5B-Xbarc74	5B	55.963		SSR
980	5B-Xgwm335	5B	57.215		SSR
981	5B-IAAV5469	5B	58.619		SNP
982	5B-wsnp_Ku_c3826_7020810	5B	60.735		SNP
983	5B-Kukri_c2181_291	5B	72.116		SNP
984	5B-Kukri_c805_325	5B	72.71		SNP
985	5B-wsnp_Ex_c10902_17715268	5B	73.083		SNP
986	5B-IAAV2240	5B	73.584		SNP
987	5B-RFL_Contig697_1463	5B	73.898		SNP
988	5B-wsnp_Ex_rep_c69631_68583202	5B	75.125		SNP
989	5B-BobWhite_c47103_205	5B	75.706		SNP
990	5B-IACX3288	5B	76.328		SNP
991	5B-wsnp_Ex_rep_c66375_64566565	5B	78.122		SNP
992	5B-wsnp_Ex_c24933_34187952	5B	78.399		SNP
993	5B-wsnp_Ex_c20440_29511162	5B	79.607		SNP
994	5B-Ku_c8733_458	5B	81.659		SNP
995	5B-RAC875_c32768_440	5B	82.689		SNP
996	5B-Kukri_rep_c114331_346	5B	83.176		SNP
997	5B-Kukri_c10296_1074	5B	84.212		SNP
998	5B-RAC875_c38511_91	5B	84.757		SNP
999	5B-BS00066289_51	5B	85.205		SNP
1000	5B-wsnp_Ra_c24619_34168104	5B	86.204		SNP
1001	5B-wsnp_Ex_c25392_34658803	5B	86.635		SNP
1002	5B-Tdurum_contig75960_134	5B	87.485		SNP
1003	5B-Jagger_c5859_114	5B	87.9		SNP
1004	5B-Xcfd7	5B	89.545		SSR
1005	5B-wsnp_Ra_c8465_14340896	5B	91.019		SNP
1006	5B-Kukri_c52_225	5B	91.195		SNP
1007	5B-tplb0027f13_1346	5B	96.231		SNP
1008	5B-Kukri_c46579_347	5B	99.05		SNP
1009	5B-BobWhite_c48730_575	5B	100.349		SNP
1010	5B-Tdurum_contig44635_759	5B	100.617		SNP
1011	5B-Ex_c26924_745	5B	103.178		SNP
1012	5B-wsnp_Ra_c2105_4092507	5B	103.375		SNP
1013	5B-BS00010311_51	5B	107.035		SNP
1014	5B-wsnp_JD_c2415_3292425	5B	108.363		SNP
1015	5B-wsnp_Ex_c33431_41918732	5B	108.869		SNP
1016	5B-wsnp_JD_c1358_1947464	5B	109.754		SNP
1017	5B-wsnp_Ku_c21770_31551190	5B	110.916		SNP
1018	5B-wsnp_Ex_c49423_54028488	5B	111.138		SNP
1019	5B-wsnp_Ra_c20970_30293227	5B	112.271		SNP
1020	5B-RAC875_rep_c97153_66	5B	113.339		SNP
1021	5B-BS00099719_51	5B	114.177		SNP
1022	5B-Excalibur_c5329_1335	5B	114.621		SNP
1023	5B-Tdurum_contig23273_315	5B	115.244		SNP
1024	5B-Kukri_c59540_137	5B	116.191		SNP
1025	5B-wsnp_Ex_c11265_18216936	5B	117.386		SNP
1026	5B-Ra_c2216_1442	5B	119.551		SNP
1027	5B-RAC875_rep_c104919_902	5B	120.979		SNP
1028	5B-CAP11_c6746_112	5B	122.113		SNP
1029	5B-Excalibur_rep_c114535_55	5B	123.271		SNP
1030	5B-RAC875_c60758_585	5B	124.047		SNP
1031	5B-RAC875_c1792_3536	5B	124.264		SNP
1032	5B-Ex_c6571_224	5B	125.436		SNP
1033	5B-Kukri_rep_c70662_486	5B	126.168		SNP
1034	5B-Xgdm116	5B	133.937		SSR
1035	5B-Xbarc232	5B	134.642		SSR
1036	5B-RAC875_rep_c91630_132	5B	136.764		SNP
1037	5B-wsnp_Ex_c34842_43092205	5B	138.026		SNP
1038	5B-BS00065029_51	5B	138.703		SNP
1039	5B-BS00098292_51	5B	139.647		SNP
1040	5B-RAC875_c48052_127	5B	141.719		SNP
1041	5B-BobWhite_c39214_164	5B	143.319		SNP
1042	5B-BobWhite_c1562_369	5B	143.889		SNP
1043	5B-BobWhite_c38408_71	5B	145.433		SNP
1044	5B-Tdurum_contig8210_317	5B	147.593		SNP
1045	5B-wsnp_Ex_c11951_19164786	5B	148.26		SNP
1046	5B-RAC875_rep_c111379_93	5B	148.75		SNP
1047	5B-RFL_Contig4167_1164	5B	150.29		SNP
1048	5B-Kukri_rep_c89008_974	5B	150.866		SNP
1049	5B-IAAV5014	5B	154.474		SNP
1050	5B-Xbarc59	5B	158.106		SSR
1051	5B-BS00029348_51	5B	161.935		SNP
1052	5B-RAC875_c1148_1175	5B	163.238		SNP
1053	5B-wsnp_Ku_c3151_5892200	5B	164.129		SNP
1054	5B-D_GDEEGVY01AU4CW_149	5B	164.66		SNP
1055	5B-Excalibur_c92555_283	5B	165.182		SNP
1056	5B-BS00069417_51	5B	167.514		SNP
1057	5B-BS00074721_51	5B	170.422		SNP
1058	5B-BS00088592_51	5B	170.901		SNP
1059	5B-BobWhite_c47953_126	5B	172.795		SNP
1060	5B-JD_c5065_1012	5B	173.082		SNP
1061	5B-Xbarc142	5B	173.428		SSR
1062	5B-BobWhite_rep_c49783_60	5B	226.593		SNP
1063	5B-Ex_c24031_300	5B	227.474		SNP
1064	5B-Tdurum_contig92922_58	5B	230.719		SNP
1065	-BS00021993_51	5B	234.436		SNP
1066	5D-Xgdm63	5D	0		SSR
1067	5D-Xbarc110		17.734		SSR
1068	5D-BS00067650_51	5D	30.38		SNP
1069	5D-BobWhite_rep_c66196_464	5D	39.119		SNP
1070	5D-Kukri_c27433_1819	5D	41.591		SNP
1071	5D-wsnp_Ex_c23618_32855041	5D	42.285		SNP
1072	5D-RAC875_c34515_86	5D	44.359		SNP
1073	5D-wsnp_Ex_rep_c68491_67318138	5D	47.28		SNP
1074	5D-wsnp_Ku_c44483_51751682	5D	47.61		SNP
1075	5D-JD_c825_1450	5D	48.345		SNP
1076	5D-Xwmc765	5D	54.428		SSR
1077	5D-BS00089597_51	5D	65.171		SNP
1078	-wsnp_RFL_Contig2911_2751754	5D	71.224		SNP
1079	5D-GENE-2281_931	5D	74.623		SNP
1080	5D-BS00075233_51	5D	75.039		SNP
1081	5D-RAC875_c703_2551	5D	75.58		SNP
1082	5D-Xbarc144	5D	78.233		SSR
1083	5D-RAC875_c63933_184	5D	81.842		SNP
1084	5D-RAC875_c93365_200	5D	87.155		SNP
1085	5D-Excalibur_rep_c106082_272	5D	88.647		SNP
1086	5D-Excalibur_c49805_63	5D	0		SNP
1087	-BobWhite_s67669_117	5D	3.632		SNP
1088	5D-Xgwm190	5D	26.961		SSR
1089	5D-BobWhite_rep_c48757_939	5D	42.815		SNP
1090	5D-wsnp_JD_rep_c62958_40146122	5D	54.567		SNP
1091	-GENE-3322_139	5D	77.219		SNP
1092	5D-TA002565-0478	5D	79.644		SNP
1093	5D-wsnp_Ra_c9233_15459255	5D	82.058		SNP
1094	5D-wsnp_Ex_c14182_22122844	5D	83.349		SNP
1095	5D-RAC875_rep_c72023_267	5D	88.254		SNP
1096	5D-wsnp_Ex_c33327_41834973	5D	89.604		SNP
1097	5D-Excalibur_c15835_86	5D	107.724		SNP
1098	5D-IAAV6265	5D	110.378		SNP
1099	5D-Xgwm174	5D	151.404		SSR
1100	6A-Xwmc398	6A	0		SSR
1101	6V-CINAU17	6A	37.609		STS
1102	6A-RAC875_rep_c69836_475	6A	43.198		SNP
1103	6A-BS00036878_51	6A	45.315		SNP
1104	6A-TA005690-1190	6A	45.44		SNP
1105	6A-Kukri_c18931_494	6A	45.531		SNP
1106	6V-Xedm129	6A	45.631		EST-SSR
1107	6A-D_GBUVHFX02I5C26_339	6A	46.635		SNP
1108	6V-XCINAU15	6A	47.008		STS
1109	6A-RAC875_c68978_220	6A	47.123		SNP
1110	6A-IAAV7556	6A	48.001		SNP
1111	6A-RAC875_c106584_1077	6A	48.023		SNP
1112	6A-Kukri_c6364_1243	6A	48.258		SNP
1113	6A-BobWhite_c40383_119	6A	48.265		SNP
1114	6A-RAC875_rep_c85247_82	6A	48.322		SNP
1115	6A-wsnp_Ex_rep_c68480_67305954	6A	48.715		SNP
1116	6A-Kukri_rep_c104648_106	6A	48.879		SNP
1117	6A-BS00011436_51	6A	49.103		SNP
1118	6A-Tdurum_contig75595_643	6A	49.281		SNP
1119	6A-RAC875_c14852_2171	6A	50.276		SNP
1120	6A-RAC875_c48891_87	6A	51.157		SNP
1121	6A-Xbarc103	6A	53.893		SSR
1122	6A-RAC875_rep_c72327_349	6A	57.873		SNP
1123	6A-wsnp_Ku_c2700_5121383	6A	59.222		SNP
1124	6A-Excalibur_c2287_1327	6A	60.621		SNP
1125	6A-wsnp_Ra_c12086_19452422	6A	61.923		SNP
1126	6A-RAC875_c20115_1334	6A	62.564		SNP
1127	6A-GENE-3904_72	6A	63.77		SNP
1128	6A-Tdurum_contig82427_252	6A	65.018		SNP
1129	6A-wsnp_Ex_c26147_35395259	6A	66.509		SNP
1130	6A-BS00063378_51	6A	69.219		SNP
1131	6A-Xgwm570	6A	70.697		SSR
1132	6A-IAAV3609	6A	72.708		SNP
1133	6A-GENE-4268_101	6A	75.264		SNP
1134	6A-IAAV7168	6A	76.398		SNP
1135	6A-BS00021965_51	6A	93.147		SNP
1136	6A-BS00003185_51	6A	93.786		SNP
1137	6A-BS00103442_51	6A	95.303		SNP
1138	6A-GENE-4178_327	6A	0		SNP
1139	-BS00107889_51	6A	0.526		SNP
1140	-IACX11357	6A	1.785		SNP
1141	-Excalibur_c58410_51	6A	2.299		SNP
1142	6A-wsnp_Ex_c10718_17	6A	4.63		SNP
1143	-RAC875_c17946_277	6A	5.307		SNP
1144	6B-wsnp_Ku_c4446_8062906	6B	0		SNP
1145	6B-Tdurum_contig44853_1539	6B	0.833		SNP
1146	6B-RAC875_c68978_126	6B	1.279		SNP
1147	6B-Ex_c16090_1439	6B	2.902		SNP
1148	6B-IAAV5385	6B	3.207		SNP
1149	6B-RFL_Contig5885_435	6B	3.758		SNP
1150	6B-RAC875_c57925_290	6B	4.091		SNP
1151	6B-BS00067333_51	6B	5.318		SNP
1152	6B-Tdurum_contig64467_233	6B	6.591		SNP
1153	6B-CAP11_c7959_386	6B	7.04		SNP
1154	6B-RAC875_c38592_352	6B	7.928		SNP
1155	6B-BobWhite_c6569_479	6B	8.011		SNP
1156	6B-wsnp_Ra_c30621_39857295	6B	8.067		SNP
1157	6B-Excalibur_c39569_79	6B	8.573		SNP
1158	6B-BS00033642_51	6B	9.239		SNP
1159	6B-Tdurum_contig12397_643	6B	9.631		SNP
1160	6B-RAC875_c19250_188	6B	10.376		SNP
1161	6B-Kukri_c19299_504	6B	11.15		SNP
1162	6B-BS00027942_51	6B	11.954		SNP
1163	6B-BobWhite_c32981_113	6B	14.026		SNP
1164	6B-Tdurum_contig62941_85	6B	14.099		SNP
1165	6B-Excalibur_rep_c76289_85	6B	14.695		SNP
1166	6B-Excalibur_c46399_307	6B	15.521		SNP
1167	6B-wsnp_Ex_c14031_21934513	6B	16.289		SNP
1168	6B-BS00110803_51	6B	16.999		SNP
1169	6B-wsnp_RFL_Contig1168_230552	6B	34.505		SNP
1170	6B-Ex_c20409_854	6B	38.243		SNP
1171	6B-Xbarc14	6B	41.329		SSR
1172	6B-Xwmc398	6B	44.288		SSR
1173	6B-BS00068615_51	6B	47.673		SNP
1174	6B-RFL_Contig4392_3161	6B	48.653		SNP
1175	6B-wsnp_Ku_c13325_21275440	6B	52.424		SNP
1176	6B-BS00075406_51	6B	53.004		SNP
1177	6B-wsnp_CAP11_rep_c4300_2030261	6B	55.328		SNP
1178	6B-wsnp_Ra_c13949_21928888	6B	56.264		SNP
1179	6B-Kukri_c38398_164	6B	57.437		SNP
1180	6B-Tdurum_contig41980_2722	6B	58.19		SNP
1181	6B-Kukri_c29591_1356	6B	58.828		SNP
1182	6B-Tdurum_contig9713_488	6B	60.228		SNP
1183	6B-wsnp_Ku_rep_c69252_68560829	6B	60.969		SNP
1184	6B-Kukri_c79905_731	6B	61.142		SNP
1185	6B-Excalibur_c3259_379	6B	61.942		SNP
1186	6B-BS00092981_51	6B	62.822		SNP
1187	6B-RAC875_c1927_197	6B	63.648		SNP
1188	6B-Excalibur_c2049_2350	6B	63.684		SNP
1189	6B-BobWhite_c686_387	6B	64.119		SNP
1190	6B-CAP12_c67_128	6B	67.296		SNP
1191	6B-Tdurum_contig60536_304	6B	68.173		SNP
1192	6B-JD_c20537_742	6B	68.415		SNP
1193	6B-Kukri_c4603_304	6B	69.543		SNP
1194	6B-Ku_c2212_411	6B	69.682		SNP
1195	6B-Excalibur_rep_c104544_249	6B	70.496		SNP
1196	6B-wsnp_Ex_c1276_2445537	6B	71.314		SNP
1197	6B-RAC875_c22494_231	6B	71.328		SNP
1198	6B-BobWhite_c33227_82	6B	72.446		SNP
1199	6B-Excalibur_c4084_408	6B	72.843		SNP
1200	6B-Jagger_c5597_332	6B	72.927		SNP
1201	6B-Tdurum_contig94541_217	6B	73.082		SNP
1202	6B-Kukri_c27662_645	6B	74.21		SNP
1203	6B-GENE-4086_876	6B	75.21		SNP
1204	6B-Tdurum_contig75763_629	6B	77.043		SNP
1205	6B-Xbarc79	6B	77.13		SSR
1206	6B-RAC875_c7332_955	6B	78.325		SNP
1207	6B-Kukri_rep_c101126_1134	6B	78.644		SNP
1208	6B-BS00085688_51	6B	80.02		SNP
1209	6B-Kukri_c85856_60	6B	83.436		SNP
1210	6B-BobWhite_c13680_512	6B	86.587		SNP
1211	6B-BS00073898_51	6B	102.046		SNP
1212	6B-BS00063595_51	6B	102.776		SNP
1213	6B-Tdurum_contig29013_239	6B	104.571		SNP
1214	6B-RAC875_c18598_236	6B	106.396		SNP
1215	6B-wsnp_Ex_c34123_42489621	6B	108.586		SNP
1216	6B-Xbarc361	6B	125.841		SSR
1217	6B-RAC875_c8254_1491	6B	0		SNP
1218	6B-Tdurum_contig82605_94	6B	1.906		SNP
1219	6B-Kukri_rep_c96828_86	6B	4.482		SNP
1220	6B-BS00086173_51	6B	4.682		SNP
1221	6B-wsnp_Ex_c26771_35998435	6B	6.153		SNP
1222	6B-tplb0037a05_913	6B	6.618		SNP
1223	6B-Excalibur_rep_c69054_795	6B	6.925		SNP
1224	6B-RAC875_c6429_2007	6B	7.429		SNP
1225	6B-RAC875_c16731_1548	6B	7.614		SNP
1226	6B-Excalibur_c18265_399	6B	7.826		SNP
1227	6B-Ra_c6429_1157	6B	7.973		SNP
1228	6B-Ra_c6429_1217	6B	8.102		SNP
1229	6B-BS00075803_51	6B	9.112		SNP
1230	6B-BobWhite_rep_c66074_232	6B	10.447		SNP
1231	6B-Ex_c449_423	6B	10.712		SNP
1232	6B-Ku_c110290_1118	6B	10.879		SNP
1233	6B-wsnp_Ex_rep_c76495_73453891	6B	11.24		SNP
1234	6B-BS00057486_51	6B	12.644		SNP
1235	6B-RAC875_c12821_466	6B	13.206		SNP
1236	6B-IACX5481	6B	13.876		SNP
1237	6B-wsnp_Ex_c26771_35998816	6B	14.853		SNP
1238	6B-IAAV7861	6B	17.43		SNP
1239	-Excalibur_c58410_519	6D	0		SNP
1240	6D-RAC875_c25738_168	6D	1.432		SNP
1241	6D-IACX5833	6D	1.656		SNP
1242	-BS00107889_51	6D	1.695		SNP
1243	-IACX11357	6D	2.165		SNP
1244	-Kukri_rep_c103145_606	6D	4.542		SNP
1245	-RAC875_c17946_277	6D	5.209		SNP
1246	6D-Xcfd5	6D	8.208		SSR
1247	6D-Ex_c7086_187	6D	18.763		SNP
1248	6D-RAC875_c82385_209	6D	19.988		SNP
1249	6D-Excalibur_c5168_1807	6D	20.313		SNP
1250	6D-Ex_c31468_763	6D	21.489		SNP
1251	6D-Excalibur_c29102_933	6D	21.845		SNP
1252	6D-Kukri_rep_c69637_318	6D	24.19		SNP
1253	6D-Excalibur_rep_c113131_624	6D	24.531		SNP
1254	6D-GENE-0925_515	6D	26.353		SNP
1255	6D-IACX5886	6D	27.62		SNP
1256	6D-IACX11026	6D	29.042		SNP
1257	-BS00061126_51	6D	34.485		SNP
1258	6D-Xbarc21	6D	39.796		SSR
1259	6D-Xbarc204	6D	0		SSR
1260	6D-CAP11_rep_c6864_291	6D	6.61		SNP
1261	6D-wsnp_BQ161779D_Ta_2_1	6D	17.635		SNP
1262	6D-RAC875_c25839_225	6D	27.623		SNP
1263	6D-GENE-4153_101	6D	27.682		SNP
1264	6D-CAP11_c4727_205	6D	45.448		SNP
1265	6D-Ku_c586_811	6D	48.052		SNP
1266	6D-BS00074495_51	6D	0		SNP
1267	6D-IACX9471	6D	2.719		SNP
1268	6D-Excalibur_c18072_76	6D	5.925		SNP
1269	6D-RAC875_c2102_3487	6D	7.256		SNP
1270	6D-Kukri_rep_c105352_281	6D	8.347		SNP
1271	6D-RAC875_c98242_422	6D	12.077		SNP
1272	6D-Excalibur_c7731_2743	6D	13.404		SNP
1273	7A-Xwmc646	7A	0		SSR
1274	7A-Excalibur_c662_229	7A	8.414		SNP
1275	7A-BS00084482_51	7A	9.819		SNP
1276	7A-RAC875_c21165_1058	7A	10.928		SNP
1277	7A-RAC875_c346_1226	7A	11.304		SNP
1278	7A-RAC875_c43902_71	7A	12.795		SNP
1279	7A-Excalibur_c20311_388	7A	13.385		SNP
1280	7A-BobWhite_c39966_218	7A	13.782		SNP
1281	7A-tplb0057f21_146	7A	14.536		SNP
1282	7A-Tdurum_contig74815_1592	7A	15.478		SNP
1283	7A-Excalibur_c9166_913	7A	16.307		SNP
1284	7A-BobWhite_c33300_159	7A	17.457		SNP
1285	7A-BS00068944_51	7A	17.812		SNP
1286	7A-BS00067749_51	7A	18.289		SNP
1287	7A-Excalibur_c46601_212	7A	18.838		SNP
1288	7A-Kukri_c57830_63	7A	19.159		SNP
1289	7A-Kukri_c60447_186	7A	19.557		SNP
1290	7A-GENE-4606_1208	7A	20.106		SNP
1291	7A-BS00009677_51	7A	20.461		SNP
1292	7A-RAC875_c35727_64	7A	20.91		SNP
1293	7A-BobWhite_c21292_322	7A	21.46		SNP
1294	7A-IAAV6131	7A	22.378		SNP
1295	7A-wsnp_Ra_c63822_63288359	7A	23.628		SNP
1296	7A-BS00067904_51	7A	24.286		SNP
1297	7A-Tdurum_contig77759_52	7A	27.104		SNP
1298	7A-Tdurum_contig85217_206	7A	28.491		SNP
1299	7A-Kukri_c107638_253	7A	31.81		SNP
1300	7A-BS00078400_51	7A	32.605		SNP
1301	7A-Excalibur_c25335_306	7A	35.583		SNP
1302	7A-Kukri_c12461_2357	7A	53.287		SNP
1303	7A-Kukri_c12461_2497	7A	53.33		SNP
1304	7A-BS00065020_51	7A	59.33		SNP
1305	7A-Excalibur_rep_c68458_1536	7A	60.038		SNP
1306	-Excalibur_c32691_574	7A	65.621		SNP
1307	-XbBarc312	7A	73.025		SSR
1308	7A-BS00023055_51	7A	75.288		SNP
1309	7A-BS00064892_51	7A	76.442		SNP
1310	7A-IAAV5448	7A	77.123		SNP
1311	7A-RAC875_c52560_438	7A	83.275		SNP
1312	7A-Excalibur_rep_c68004_182	7A	87.701		SNP
1313	7A-wsnp_Ku_c3910_7159817	7A	87.785		SNP
1314	7A-Excalibur_c15260_94	7A	99.149		SNP
1315	7A-Kukri_c38390_218	7A	99.184		SNP
1316	7A-Excalibur_rep_c86129_468	7A	117.205		SNP
1317	7A-Kukri_c27192_171	7A	119.076		SNP
1318	7A-BS00040929_51	7A	119.47		SNP
1319	7A-IAAV1971	7A	120.074		SNP
1320	7A-Kukri_rep_c101532_104	7A	120.685		SNP
1321	7A-wsnp_Ku_c26530_36497050	7A	121.744		SNP
1322	7A-GENE-3018_145	7A	122.393		SNP
1323	7A-Xbarc195	7A	130.023		SSR
1324	-Xbarc191	7A	131.889		SSR
1325	7A-Xwmc488	7A	133.088		SSR
1326	7A-Xwmc596	7A	134.909		SSR
1327	-Xbarc274	7A	135.196		SSR
1328	7A-Xbarc121	7A	136.817		SSR
1329	-Xbarc336	7A	137.293		SSR
1330	7A-Xwmc607	7A	137.485		SSR
1331	7A-Xwmc603	7A	138.023		SSR
1332	7A-BS00047690_51	7A	139.978		SNP
1333	7A-Ku_c12139_1714	7A	141.401		SNP
1334	7A-RAC875_c13221_1017	7A	142.283		SNP
1335	7A-wsnp_Ex_c9982_16429661	7A	143.231		SNP
1336	7A-wsnp_Ex_c1146_2200823	7A	143.455		SNP
1337	7A-wsnp_CAP11_c651_429138	7A	143.808		SNP
1338	7A-Tdurum_contig22221_118	7A	144.251		SNP
1339	7A-Kukri_c5101_2636	7A	145.767		SNP
1340	7A-wsnp_CAP11_c383_294401	7A	146.131		SNP
1341	7A-Ra_c104959_422	7A	146.407		SNP
1342	7A-Kukri_c7579_614	7A	147.318		SNP
1343	7A-BS00034085_51	7A	147.61		SNP
1344	7A-TA006231-0789	7A	148.146		SNP
1345	7A-wsnp_Ex_c5341_9442913	7A	149.876		SNP
1346	-GENE-4701_272	7A	152.265		SNP
1347	7A-wsnp_JD_c1201_1745777	7A	159.877		SNP
1348	7A-RAC875_c24411_889	7A	161.221		SNP
1349	7A-BS00021657_51	7A	162.375		SNP
1350	7A-IAAV5268	7A	163.195		SNP
1351	7A-wsnp_Ku_rep_c103889_90513052	7A	163.871		SNP
1352	-Xbarc253	7A	167.672		SSR
1353	7A-wsnp_Ku_c44760_51961180	7A	175.795		SNP
1354	7A-Kukri_c15151_249	7A	178.27		SNP
1355	7A-wsnp_Ku_c8437_14341371	7A	180.349		SNP
1356	7A-wsnp_Ra_c35321_43882919	7A	181.429		SNP
1357	7A-GENE-4672_55	7A	181.953		SNP
1358	7A-Excalibur_c39817_332	7A	182.6		SNP
1359	7A-wsnp_Ex_c22547_31738007	7A	192.409		SNP
1360	7A-Tdurum_contig31699_300	7A	196.521		SNP
1361	7A-wsnp_CAP8_c334_304253	7A	197.06		SNP
1362	7A-Tdurum_contig42423_1963	7A	197.28		SNP
1363	7A-Tdurum_contig49737_462	7A	197.989		SNP
1364	7A-Tdurum_contig98005_272	7A	198.916		SNP
1365	7A-RAC875_c11377_181	7A	199.303		SNP
1366	7A-tplb0062k22_1152	7A	200.024		SNP
1367	7A-BS00011652_51	7A	201.027		SNP
1368	7A-Excalibur_c61603_1052	7A	201.867		SNP
1369	7A-wsnp_RFL_Contig2805_2579582	7A	203.014		SNP
1370	7A-tplb0051f21_452	7A	205.284		SNP
1371	7A-BS00110683_51	7A	213.61		SNP
1372	-GENE-2935_850	7A	215.448		SNP
1373	-GENE-2935_114	7A	215.448		SNP
1374	-BS00085194_51	7A	215.464		SNP
1375	-Ex_c21249_1111	7A	215.607		SNP
1376	7A-Kukri_c26550_243	7A	218.05		SNP
1377	7A-Kukri_rep_c70288_1087	7A	220.637		SNP
1378	7A-Excalibur_c30624_304	7A	220.68		SNP
1379	7A-Kukri_c35601_253	7A	220.818		SNP
1380	7A-Excalibur_c59653_238	7A	223.244		SNP
1381	7A-BS00023003_51	7A	248.089		SNP
1382	7A-BS00069019_51	7A	258.246		SNP
1383	7A-wsnp_JD_c1219_1768165	7A	266.123		SNP
1384	7A-Kukri_rep_c109206_383	7A	268.682		SNP
1385	7B-Xwmc606	7B	0		SSR
1386	7B-Excalibur_c21252_227	7B	8.297		SNP
1387	7B-Tdurum_contig11531_522	7B	13.004		SNP
1388	7B-Kukri_c3734_892	7B	13.024		SNP
1389	7B-Excalibur_c3489_182	7B	13.045		SNP
1390	7B-Xgwm400	7B	35.944		SSR
1391	7B-wsnp_CAP7_c44_26549	7B	46.784		SNP
1392	-Xbarc342	7B	47.813		SSR
1393	7B-Tdurum_contig99020_139	7B	50.347		SNP
1394	7B-Xgwm46	7B	52.425		SSR
1395	-RAC875_c37638_174	7B	58.199		SNP
1396	7B-Kukri_c18530_1584	7B	59.835		SNP
1397	7B-IACX6036	7B	60.802		SNP
1398	7B-GENE-4376_518	7B	61.142		SNP
1399	7B-CAP8_c763_344	7B	61.813		SNP
1400	7B-Kukri_rep_c101472_574	7B	62.227		SNP
1401	7B-BS00091302_51	7B	63.805		SNP
1402	7B-wsnp_be496863B_Ta_2_1	7B	65.055		SNP
1403	7B-GENE-1477_748	7B	69.578		SNP
1404	7B-Excalibur_rep_c71057_1199	7B	75.172		SNP
1405	7B-wsnp_Ex_c11860_19030807	7B	75.855		SNP
1406	7B-Tdurum_contig47854_182	7B	76.329		SNP
1407	7B-Tdurum_contig44382_932	7B	76.996		SNP
1408	7B-Xwmc396	7B	80.999		SSR
1409	7B-Excalibur_c16687_380	7B	83.241		SNP
1410	7B-Excalibur_c15029_350	7B	83.836		SNP
1411	7B-BS00048090_51	7B	84.897		SNP
1412	7B-wsnp_Ex_c106_217340	7B	86		SNP
1413	7B-BS00059062_51	7B	86.342		SNP
1414	7B-wsnp_Ex_c421_8325	7B	89.015		SNP
1415	7B-Kukri_c17144_678	7B	90.777		SNP
1416	7B-wsnp_Ku_c547_1145446	7B	90.807		SNP
1417	7B-wsnp_Ra_c60161_61164295	7B	91.274		SNP
1418	7B-BobWhite_c3541_152	7B	91.926		SNP
1419	7B-Xbarc278	7B	96.195		SSR
1420	7B-Ku_c25310_780	7B	102.99		SNP
1421	7B-D_contig10891_118	7B	103.3		SNP
1422	7B-BobWhite_c39772_216	7B	104.033		SNP
1423	7B-wsnp_Ex_c10193_16730348	7B	104.421		SNP
1424	7B-BS00058464_51	7B	106.388		SNP
1425	7B-BobWhite_c40042_393	7B	106.719		SNP
1426	7B-Excalibur_rep_c74778_252	7B	112.201		SNP
1427	7B-BobWhite_c1802_456	7B	113.228		SNP
1428	-RAC875_c11322_486	7B	117.664		SNP
1429	7B-Xgwm540	7B	124.883		SSR
1430	7B-wsnp_Ex_c32905_41484291	7B	133.512		SNP
1431	7B-RAC875_c60191_114	7B	138.261		SNP
1432	7B-IACX7721	7B	145.833		SNP
1433	7B-IACX9353	7B	147.258		SNP
1434	7B-BobWhite_c28058_232	7B	157.691		SNP
1435	7B-CAP7_c2649_283	7B	159.813		SNP
1436	7B-BobWhite_rep_c63346_248	7B	161.03		SNP
1437	7B-BS00108630_51	7B	162.513		SNP
1438	7B-BS00062611_51	7B	166.895		SNP
1439	7B-Kukri_rep_c71778_644	7B	167.748		SNP
1440	7B-Excalibur_c23777_74	7B	170.667		SNP
1441	7B-BobWhite_c23287_57	7B	171.951		SNP
1442	7B-RFL_Contig3607_648	7B	172.745		SNP
1443	7B-tplb0060b03_921	7B	173.307		SNP
1444	7B-BS00047623_51	7B	173.664		SNP
1445	7B-BobWhite_c18305_462	7B	173.877		SNP
1446	7B-wsnp_Ex_c421_832555	7B	174.24		SNP
1447	7B-Tdurum_contig42584_1100	7B	175.178		SNP
1448	7B-Excalibur_c82295_669	7B	175.567		SNP
1449	7B-Xbarc32	7B	180.329		SSR
1450	7B-Xbarc1073	7B	186.1		SSR
1451	-Xbarc82	7B	194.033		SSR
1452	7B-Kukri_c722_1754	7B	0		SNP
1453	7B-BobWhite_rep_c50659_205	7B	8.931		SNP
1454	7B-Tdurum_contig20378_260	7B	16.477		SNP
1455	-Kukri_c51804_762	7B	19.248		SNP
1456	7D-tplb0024a09_2369	7D	0		SNP
1457	7D-tplb0024a09_742	7D	0.034		SNP
1458	7D-Xgwm130	7D	8.597		SSR
1459	-TA2473-717	7D	21.539		SNP
1460	7D-D_GDS7LZN02FSYZC_227	7D	21.845		SNP
1461	7D-Excalibur_c22419_460	7D	21.865		SNP
1462	7D-wsnp_CAP8_rep_c9647_4198594	7D	32.536		SNP
1463	7D-BobWhite_rep_c65034_450	7D	49.739		SNP
1464	7D-GENE-5000_874	7D	51.086		SNP
1465	-wsnp_BE490643D_Ta_2_1	7D	53.786		SNP
1466	7D-IAAV2530	7D	61.613		SNP
1467	7D-Xcfd46	7D	70.935		SSR
1468	7D-Xwmc702	7D	75.812		SSR
1469	7D-wsnp_Ex_c11813_18968198	7D	82.679		SNP
1470	7D-Kukri_c16416_647	7D	84.822		SNP
1471	7D-wsnp_Ex_c17914_26681837	7D	86.059		SNP
1472	7D-Excalibur_c4508_1007	7D	88.386		SNP
1473	7D-Xbarc172	7D	91.873		SSR
1474	7D-Ku_c32426_324	7D	103.003		SNP
1475	7D-IAAV4510	7D	103.09		SNP
1476	7D-RAC875_rep_c106588_205	7D	104.239		SNP
1477	7D-BS00062644_51	7D	105.538		SNP
1478	7D-Ra_c10518_735	7D	113.628		SNP
1479	-BS00067285_51	7D	129.097		SNP
1480	7D-Xwmc671	7D	136.283		SSR
1481	-Xbarc244	7D	0		SSR
1482	7D-Xbarc70	7D	1.484		SSR
1483	7D-D_contig10382_335	7D	12.944		SNP
1484	-TA5893-466	7D	24.708		SNP
1485	-Excalibur_c16580_388	7D	30.8		SNP
1486	7D-BS00067140_51	7D	36.107		SNP
1487	7D-BS00009403_51	7D	38.81		SNP
1488	7D-D_contig78519_72	7D	41.555		SNP
1489	7D-Kukri_c31100_311	7D	43.783		SNP
1490	7D-Kukri_c45368_300	7D	45.14		SNP
1491	7D-Xwmc506	7D	52.383		SSR
