# Supplementary material for: Identification and evaluation of resistance to powdery mildew and yellow rust in a wheat mapping population
Source: PLoS One. 2017 May 23;12(5):e0177905. doi: 10.1371/journal.pone.0177905 (PMC5441593; doi:10.1371/journal.pone.0177905)
Supplement: S4 Table — (XLSX) [file pone.0177905.s004.xlsx]

## Sheet: 20130902_DLFu_DH_90K_FinalRepor
	Original ID0	P1	P1	P2	P2	DH1	DH2	DH3	DH4	DH5	DH6	DH7	DH8	DH9	DH10	DH11	DH12	DH13	DH14	DH15	DH16	DH17	DH18	DH19	DH20	DH21	DH22	DH23	DH24	DH25	DH83	DH26	DH84	DH85	DH27	DH28	DH29	DH30	DH31	DH32	DH33	DH34	DH86	DH35	DH36	DH37	DH38	DH39	DH40
	Original ID1	P1	P1	P2	P2	1	2	3	5	6	7	8	9	10	11	12	13	15	16	17	18	19	20	22	23	24	25	26	28	29	30	31	32	33	34	36	37	39	40	42	43	44	45	47	48	51	52	53	58
	Original ID2	XK	XK	E07901	E07901	I-2-2	I-4-1	I-5-3	I-7-5	I-9-1	I-10-3	I-10-4	I-12-5	I-14-1	I-14-2	I-14-3	I-15-3	I-16-6	I-17-1	I-18-6	I-25-5	I-25-6	I-27-5	I-29-3	I-30-1	I-30-4	I-31-4	I-38-2	I-40-4	I-41-3	I-41-4	I-43-6	I-44-5	I-44-6	I-45-1	I-47-1	I-47-4	I-48-3	I-48-4	I-49-5	I-50-3	I-50-5	I-54-1	I-55-1	I-55-5	I-59-6	I-60-2	I-61-3	I-63-3
	SNP Sample ID	XK-1	XK-2	E07901-1	E07901-2	A2-2	A4-1	A5-3	A7-5	A9-1	A10-3	A10-4	A12-5	A14-1	A14-2	A14-3	A15-3	A16-6	A17-1	A18-6	A25-5	A25-6	A27-5	A29-3	A30-1	A30-4	A31-4	A38-2	A40-4	A41-3	A41-4	A43-6	A44-5	A44-6	A45-1	A47-1	A47-4	A48-3	A48-4	A49-5	A50-3	A50-5	A54-1	A55-1	A55-5	A59-6	A60-2	A61-3	A63-3
1	RAC875_c20115_1304	A	-	B	B	A	A	B	B	B	B	B	B	B	A	B	A	B	B	A	B	A	B	B	B	B	B	A	B	B	-	B	B	A	B	A	A	A	B	B	A	A	-	A	A	A	B	A	A
2	BobWhite_c13373_250	A	B	B	B	B	A	B	B	A	A	A	A	A	A	B	B	B	B	A	B	B	B	B	A	A	A	A	A	B	-	A	-	A	A	A	A	A	A	A	B	A	-	B	A	A	A	A	A
3	BS00034339_51	A	-	B	B	A	B	B	B	A	B	B	B	B	A	B	A	-	A	B	B	A	B	-	B	A	B	A	B	B	B	-	B	B	B	B	-	-	-	A	B	A	-	A	A	A	A	-	B
4	Excalibur_c20880_424	A	-	B	B	B	A	B	B	A	A	A	A	A	A	B	B	B	B	A	-	B	B	B	A	A	A	A	A	-	-	A	A	A	A	A	A	A	A	A	B	A	A	B	A	A	A	A	A
5	Excalibur_c29231_905	A	-	B	B	B	A	B	B	A	A	A	A	A	A	B	B	B	B	A	-	B	B	B	A	A	A	A	A	-	-	A	-	A	A	A	A	A	A	A	B	A	A	B	A	A	A	A	A
6	Excalibur_c45861_189	A	B	B	B	A	B	B	B	B	A	B	B	B	A	B	B	B	A	B	A	B	A	B	B	B	B	B	A	B	B	B	B	B	B	B	B	B	B	B	B	B	B	B	B	A	B	B	B
7	Kukri_c3249_806	A	-	B	B	B	A	B	B	A	A	A	A	A	A	B	B	B	B	A	-	B	B	B	A	A	A	A	A	-	-	A	-	A	A	A	A	A	A	A	B	A	A	B	A	A	A	A	A
8	Kukri_c3701_1980	A	B	B	B	B	B	A	B	B	A	A	B	B	B	A	B	B	A	B	B	A	B	B	A	-	A	A	B	B	-	B	B	A	A	B	A	B	B	B	B	A	-	B	B	B	B	B	B
9	RAC875_c12533_2006	A	B	B	B	B	B	A	B	B	A	A	B	B	B	A	B	B	B	B	B	A	B	B	A	B	A	B	B	B	-	B	B	A	A	B	A	B	B	B	B	A	A	B	B	B	B	B	B
10	RAC875_c8069_1709	A	-	B	B	B	A	B	B	A	A	A	A	A	A	B	B	B	B	A	-	B	B	B	A	A	A	A	A	-	-	A	-	A	A	A	A	A	A	A	B	A	-	B	A	A	A	A	A
11	RAC875_c8069_1874	A	-	B	B	B	A	B	B	A	A	A	A	A	A	B	B	B	B	A	-	B	B	B	A	A	A	A	A	-	-	A	-	A	A	A	A	A	A	A	B	A	-	B	A	A	A	A	A
12	RAC875_rep_c113375_533	A	-	B	B	B	A	B	-	A	A	A	A	A	A	B	-	B	B	A	-	B	B	B	A	A	A	A	A	-	-	A	-	A	A	A	A	A	A	-	-	A	-	-	A	A	A	A	A
13	RAC875_rep_c71112_400	A	B	B	B	B	B	A	B	B	A	A	B	B	B	A	B	B	B	B	B	A	B	B	A	B	A	B	B	B	-	B	B	A	A	B	A	B	B	-	B	A	A	B	B	B	B	B	B
14	Tdurum_contig13022_853	A	-	B	B	-	-	B	B	A	A	A	B	B	B	A	B	B	B	B	B	B	A	B	A	B	A	B	A	B	-	B	-	A	-	B	B	B	B	A	A	A	A	A	B	A	A	B	B
15	wsnp_Ra_c9185_15386027	A	-	B	B	B	B	B	B	A	B	A	B	-	B	B	B	-	A	B	B	B	B	B	A	B	B	A	B	A	A	A	-	B	A	A	A	B	A	A	B	B	A	A	B	A	A	B	A
16	BS00100287_51	A	-	B	B	A	A	A	B	B	A	A	-	A	A	B	B	A	A	A	B	A	B	A	A	B	-	A	A	A	A	B	B	A	A	B	B	A	-	A	A	A	A	B	B	B	A	A	A
17	CAP7_c4676_94	A	-	B	B	B	A	B	B	A	A	A	-	A	A	B	B	B	B	A	A	B	B	B	-	A	A	A	A	A	-	A	A	A	A	A	A	A	A	A	B	A	B	B	A	A	A	A	A
18	Ex_c7086_191	A	-	B	B	B	A	B	A	B	B	A	A	A	A	B	A	B	A	B	A	A	B	A	B	B	B	B	B	A	-	B	B	A	A	B	A	-	A	B	B	A	B	A	A	A	A	B	-
19	GENE-1230_19	A	B	B	B	B	B	A	B	B	A	A	B	B	B	A	B	B	B	B	B	A	B	B	A	B	A	B	B	B	-	B	B	A	A	B	A	B	B	B	B	A	A	B	B	B	B	B	B
20	Tdurum_contig10729_118	A	-	B	B	A	A	B	A	B	B	B	B	A	-	B	A	B	A	B	A	A	B	B	B	A	-	A	B	B	B	B	-	A	B	B	A	B	B	A	B	A	-	A	A	A	A	B	B
21	Tdurum_contig11297_571	A	-	B	B	B	B	B	A	-	B	B	B	A	B	B	B	B	A	B	B	B	B	B	A	B	A	A	B	B	A	A	B	A	A	A	A	A	A	A	A	B	B	A	B	A	A	-	A
22	Excalibur_c17250_592	A	B	B	B	B	A	B	B	A	A	A	A	A	A	B	B	B	B	A	B	B	B	B	A	A	A	A	A	B	-	A	-	A	A	A	A	A	A	A	B	A	-	B	A	A	A	A	A
23	Excalibur_rep_c101900_194	A	-	B	B	B	A	B	-	A	A	A	A	A	A	B	-	B	B	A	-	B	B	B	A	A	A	A	A	-	-	A	A	A	A	A	A	A	A	-	-	A	-	-	A	A	A	A	A
24	Excalibur_rep_c85213_146	A	-	B	B	A	A	A	A	-	A	B	B	B	A	A	B	B	B	B	A	B	A	B	B	A	B	B	A	A	-	A	A	-	B	A	A	A	A	-	A	A	-	B	B	A	B	A	B
25	GENE-3619_813	A	-	B	B	B	A	B	A	A	A	B	-	-	B	A	B	B	B	A	A	A	A	B	-	-	-	B	B	A	A	A	B	A	A	B	B	B	B	B	A	A	A	B	B	A	B	B	-
26	Kukri_c16065_309	A	-	B	B	A	B	B	B	A	B	B	B	B	-	B	A	B	A	B	B	A	B	B	B	-	B	A	B	B	B	B	-	A	B	B	-	B	B	A	B	A	B	A	A	A	A	B	B
27	Kukri_c45137_137	A	-	B	B	A	A	B	B	B	A	A	A	A	A	B	B	B	A	A	B	A	B	A	A	B	A	A	A	A	A	B	A	A	A	A	A	A	-	A	A	A	A	B	B	A	A	A	B
28	wsnp_Ex_c6020_10548131	A	-	B	B	A	B	A	A	B	A	B	B	B	A	B	B	B	B	B	A	A	A	B	B	A	B	B	A	A	-	A	A	A	B	A	A	A	A	A	A	A	A	B	B	A	B	A	A
29	wsnp_Ex_c6563_11378915	A	B	B	B	A	B	B	B	B	A	B	B	B	A	B	B	B	A	B	A	B	A	B	B	B	B	B	A	B	B	B	B	B	B	B	B	B	B	B	B	B	B	B	B	A	B	B	B
30	GENE-3134_472	A	A	B	-	A	A	B	B	B	A	B	B	B	B	A	A	B	B	A	B	A	B	B	A	B	-	B	A	A	B	A	-	A	A	B	B	A	A	B	B	B	B	A	B	B	-	A	A
31	CAP7_c591_515	A	A	B	-	A	A	B	B	A	B	A	A	B	B	A	B	B	B	B	B	B	B	B	B	B	A	A	B	B	-	A	A	A	B	B	A	B	B	A	A	B	-	B	A	B	B	-	B
32	CAP7_rep_c6741_113	A	A	B	-	B	A	B	A	A	B	A	A	B	B	B	B	B	B	B	A	A	A	B	A	A	A	B	A	-	-	A	-	B	A	A	A	B	B	A	B	A	B	B	B	B	A	A	B
33	Excalibur_c18881_383	A	A	B	-	A	A	B	B	A	B	A	B	B	A	B	A	B	B	B	B	A	A	B	A	A	A	B	A	A	B	A	A	B	A	B	A	A	B	B	A	B	B	B	B	B	A	A	B
34	Excalibur_c5938_1846	A	A	B	-	B	A	B	B	A	B	A	A	B	A	A	B	B	B	B	B	B	B	B	B	A	A	A	B	B	-	A	A	A	A	B	A	B	A	A	A	B	-	B	A	A	B	B	B
35	Excalibur_rep_c109599_89	A	A	B	-	B	B	B	A	A	B	A	B	A	B	B	B	B	A	B	B	B	B	B	A	B	B	A	B	A	A	A	-	B	A	A	A	A	A	A	B	B	A	A	B	A	A	A	-
36	GENE-3619_95	A	A	B	-	B	A	B	A	A	A	B	A	A	B	A	B	B	B	A	A	A	A	B	-	A	A	B	B	A	-	A	B	A	A	B	B	B	B	B	A	A	A	B	B	A	B	B	A
37	Kukri_c51091_323	A	A	B	-	B	B	B	A	A	B	A	B	A	B	B	B	B	A	B	B	B	B	B	A	B	B	A	B	A	A	A	-	A	A	A	A	A	A	A	B	B	A	A	B	A	A	A	A
38	Kukri_rep_c96809_352	A	A	B	-	B	B	B	A	A	B	A	B	A	B	B	B	B	A	B	B	B	B	B	A	B	B	A	B	A	A	A	-	A	A	A	A	A	A	A	B	B	A	A	B	A	A	A	A
39	Ra_c14987_667	A	A	B	-	B	A	B	B	A	B	A	A	-	A	A	B	B	B	B	B	B	B	-	-	A	A	A	B	B	-	A	A	A	A	B	A	-	A	A	A	B	B	B	A	A	-	B	-
40	Ra_c1969_491	A	A	B	-	B	A	B	-	B	A	B	B	B	B	B	A	B	B	A	B	A	B	B	A	B	B	B	B	B	-	A	-	B	A	B	B	A	A	B	B	B	-	A	B	B	B	B	A
41	RFL_Contig3005_1190	A	A	B	-	B	A	B	B	A	B	A	A	B	A	A	B	B	B	B	B	B	B	-	B	A	A	A	B	B	-	A	A	A	A	B	A	B	A	A	A	B	-	B	A	A	B	B	B
42	TA004950-0888	A	A	B	-	A	A	B	B	A	A	A	A	A	A	B	B	B	A	A	B	A	A	A	A	B	A	A	A	A	A	A	-	A	A	A	A	B	A	A	A	A	A	B	B	A	A	A	B
43	Tdurum_contig26884_227	A	A	B	-	B	A	B	B	A	A	A	A	A	A	B	B	B	B	A	A	B	B	B	A	A	A	A	A	A	-	A	A	A	A	A	A	A	A	A	B	A	A	B	A	A	A	A	A
44	Tdurum_contig28070_216	A	A	B	-	A	A	B	-	A	A	A	A	A	B	B	A	B	B	A	B	A	A	A	B	B	A	B	A	A	-	B	-	B	A	A	A	A	B	A	A	B	B	A	B	A	-	B	A
45	Tdurum_contig28435_107	A	A	B	-	A	A	B	A	B	A	A	B	A	A	B	B	-	B	A	B	B	A	A	A	B	B	B	B	A	-	A	A	B	A	A	A	B	B	B	A	B	A	A	A	A	B	B	A
46	wsnp_JD_c23373_19987039	A	A	B	-	B	B	B	B	A	A	B	B	B	A	B	A	A	A	A	B	B	A	A	A	A	A	A	A	A	B	B	-	A	A	B	A	B	A	A	A	B	-	B	B	B	A	A	B
47	BS00049550_51	A	A	B	-	B	A	B	B	A	B	-	A	B	B	B	B	A	-	B	A	A	B	B	B	A	A	B	B	A	B	B	-	A	A	B	A	-	B	B	A	B	-	B	B	B	A	A	A
48	tplb0028n22_365	A	A	B	-	A	A	B	B	A	A	B	B	B	-	A	B	B	B	B	B	A	-	B	A	B	A	B	A	A	A	B	A	B	B	A	B	B	A	A	A	A	A	A	A	B	A	B	B
49	BobWhite_c13400_608	A	A	B	-	A	A	B	B	A	B	A	A	B	B	A	B	B	B	B	B	B	B	B	B	B	A	A	B	B	A	A	A	A	B	A	A	B	B	A	A	B	-	B	A	B	B	B	B
50	BobWhite_c33103_439	A	A	B	-	B	B	A	B	B	B	A	A	B	A	A	A	A	A	B	A	A	B	A	A	B	B	B	A	-	-	A	-	B	A	A	B	B	B	A	A	A	-	A	B	A	B	B	B
51	BS00004350_51	A	A	B	-	B	A	B	B	A	B	A	A	B	A	A	B	B	B	B	B	B	B	B	B	A	A	A	B	B	-	A	A	-	A	B	A	B	A	A	A	B	-	B	A	A	B	B	B
52	BS00068386_51	A	A	B	-	B	A	B	B	A	A	A	A	A	A	B	B	B	B	A	A	B	B	B	A	A	A	A	A	A	-	A	A	A	A	A	A	A	A	A	B	A	A	B	A	A	A	A	A
53	BS00078953_51	A	A	B	-	A	B	A	A	A	B	A	-	B	A	A	A	A	A	A	A	B	B	B	B	A	B	A	A	A	-	A	A	B	A	A	B	A	A	A	B	B	-	A	A	A	B	A	B
54	Excalibur_c24634_438	A	A	B	-	B	B	B	B	A	B	A	B	A	B	B	B	B	A	B	B	B	B	B	A	B	B	A	B	A	A	A	-	B	A	A	A	B	A	A	B	B	A	A	B	A	A	B	A
55	Excalibur_rep_c92684_316	A	A	B	-	B	A	B	B	A	B	A	A	B	A	A	B	B	B	B	B	B	B	B	B	A	A	A	B	B	-	A	A	A	A	B	A	B	A	A	A	B	-	B	A	A	B	B	B
56	IAAV5548	A	A	B	-	A	B	B	A	A	B	B	B	A	B	A	B	B	B	B	A	B	B	B	B	A	A	A	A	A	-	B	B	A	A	B	A	B	B	A	A	A	-	B	A	B	A	-	A
57	Ku_c23419_358	A	A	B	-	B	B	B	A	A	B	A	B	A	B	B	B	B	A	B	B	B	B	B	A	B	B	A	B	A	A	A	-	B	A	A	A	B	A	A	B	B	A	A	B	A	A	B	-
58	Kukri_c11467_993	A	A	B	-	B	A	B	B	A	B	A	A	B	A	A	B	B	B	B	B	B	B	B	B	B	A	A	B	B	-	B	-	A	A	B	A	B	A	A	A	B	-	B	A	A	B	B	B
59	Kukri_c9287_1814	A	A	B	-	B	A	B	B	A	B	A	A	B	A	A	B	B	B	B	B	B	B	B	B	A	A	A	B	B	-	-	A	A	A	B	A	B	A	A	A	B	-	B	A	A	B	B	B
60	wsnp_Ex_c23633_32868822	A	A	B	-	B	B	B	A	A	B	A	B	A	B	B	B	B	A	B	B	B	B	B	A	B	B	A	B	A	A	A	-	A	A	A	A	A	A	A	B	B	A	A	B	A	A	A	A
61	D_F5XZDLF02HX2DL_204	A	A	B	-	B	B	B	A	A	B	A	B	A	B	B	B	B	A	B	B	B	B	B	A	B	B	A	B	A	A	A	-	A	A	A	A	A	A	A	B	B	A	A	B	A	A	A	A
62	D_GBF1XID01AXA2S_404	A	A	B	-	B	A	B	B	A	B	A	A	B	A	A	B	B	B	B	B	B	B	B	B	A	A	A	B	B	B	A	A	A	A	B	A	B	A	A	A	B	B	B	A	A	B	B	B
63	BobWhite_c23287_57	A	A	B	B	B	A	B	B	A	B	A	A	B	A	A	B	B	B	B	B	B	B	A	-	A	A	A	B	B	-	A	A	A	A	B	A	B	-	A	A	B	-	B	A	A	B	B	B
64	BobWhite_c40914_538	A	A	B	B	A	B	A	A	B	A	B	B	B	A	B	B	B	B	B	A	A	A	B	B	A	B	B	A	A	-	A	A	A	B	A	A	A	A	A	A	A	A	B	B	A	B	A	A
65	BobWhite_c47283_127	A	A	B	B	B	A	B	B	A	B	A	A	B	B	B	B	B	A	B	A	A	B	B	B	A	A	B	B	A	B	B	A	B	A	B	A	B	B	B	A	B	B	B	B	B	A	A	A
66	BobWhite_c9992_595	A	A	B	B	A	A	B	B	B	B	A	B	A	A	A	A	B	B	A	A	A	A	B	A	A	A	B	B	A	B	B	A	B	A	B	A	B	B	B	B	A	A	A	A	A	A	A	-
67	BobWhite_s65081_93	A	A	B	B	B	A	A	A	A	A	A	B	A	B	A	A	A	A	A	A	A	A	B	B	B	A	B	B	B	B	B	B	B	B	B	A	B	B	A	A	A	B	A	B	A	A	B	A
68	BS00003736_51	A	A	B	B	A	A	B	A	A	A	B	A	A	B	A	B	B	B	A	A	A	A	B	B	A	A	B	B	A	-	A	B	A	A	B	B	B	B	B	A	A	A	B	B	A	B	B	A
69	BS00010922_51	A	A	B	B	A	A	B	B	B	B	B	B	B	A	B	A	B	B	A	B	B	B	A	B	B	B	B	B	B	-	B	A	B	B	A	A	A	B	B	B	A	-	B	A	A	A	A	A
70	BS00011542_51	A	A	B	B	B	A	B	A	B	B	A	A	A	A	B	A	B	A	B	A	A	A	A	B	B	B	A	B	-	-	B	B	B	A	B	A	B	A	B	B	A	A	-	A	A	B	B	-
71	BS00022880_51	A	A	B	B	B	B	A	B	B	B	A	A	B	A	A	A	A	A	B	A	A	B	A	A	B	B	B	A	B	B	A	B	A	A	A	B	B	B	A	A	A	B	A	B	A	B	B	B
72	BS00025964_51	A	A	B	B	A	A	A	-	B	A	A	A	A	A	B	B	A	A	A	B	A	B	A	A	B	A	A	A	A	A	B	B	A	B	B	B	A	A	A	A	A	A	B	B	B	A	A	A
73	BS00031098_51	A	A	B	B	A	A	B	A	B	B	A	B	A	A	A	A	B	A	A	A	A	A	B	A	B	A	B	A	B	B	A	B	A	A	B	B	A	B	B	A	A	A	A	A	A	A	B	A
74	BS00033737_51	A	A	B	B	B	A	B	B	A	B	A	A	B	A	A	B	B	B	B	B	B	B	B	B	A	A	A	B	B	A	A	A	A	A	B	A	B	-	A	A	B	A	B	A	A	B	B	B
75	BS00062735_51	A	A	B	B	A	A	B	A	B	B	B	B	A	A	B	A	-	A	B	A	A	B	-	B	A	B	A	B	B	B	-	A	A	B	B	A	-	-	A	B	A	A	A	A	A	A	-	B
76	BS00063274_51	A	A	B	B	A	B	A	A	B	A	B	B	B	A	B	B	B	B	B	A	A	A	B	B	A	B	B	A	A	B	A	A	A	B	A	-	A	A	A	A	A	A	-	B	A	B	A	A
77	BS00067169_51	A	A	B	B	A	A	B	B	B	A	A	A	A	A	B	B	A	A	A	B	A	B	A	A	B	A	A	A	A	-	B	A	A	A	B	A	A	A	A	A	A	A	B	B	A	A	A	B
78	BS00068092_51	A	A	B	B	A	A	B	B	B	B	B	B	B	A	B	A	B	B	A	B	B	B	A	B	B	B	B	B	B	-	B	A	A	B	A	A	A	B	B	B	A	-	B	A	A	A	A	A
79	BS00070735_51	A	A	B	B	A	A	B	B	B	B	B	B	B	A	B	A	B	B	A	B	B	B	B	B	B	B	B	B	B	-	B	A	B	B	A	A	A	B	B	B	A	-	B	A	A	A	A	A
80	BS00074495_51	A	A	B	B	A	B	B	A	-	B	A	B	B	B	A	A	-	A	B	A	B	A	B	B	A	B	A	A	A	-	B	A	-	B	B	B	-	B	A	A	B	B	B	A	A	A	B	B
81	BS00077499_51	A	A	B	B	A	A	B	A	B	-	B	-	B	A	B	A	B	B	A	B	A	A	A	A	B	A	A	A	A	B	B	B	-	A	B	A	B	B	A	B	A	B	B	-	A	B	B	B
82	BS00078324_51	A	A	B	B	B	A	B	B	A	B	A	A	B	B	B	B	B	A	B	A	A	B	B	B	A	A	B	B	A	B	B	A	B	A	B	A	B	B	B	A	B	B	B	B	B	A	A	A
83	BS00091479_51	A	A	B	B	A	B	B	A	B	A	B	-	A	A	B	B	B	A	A	A	A	A	B	B	A	B	A	A	A	A	A	A	A	B	A	A	A	B	B	A	A	A	A	B	A	B	B	A
84	BS00108582_51	A	A	B	B	A	A	B	B	B	B	A	B	A	A	A	A	B	B	A	A	A	A	B	A	A	A	B	B	A	-	B	A	B	A	B	A	B	B	B	B	A	A	A	A	A	A	A	-
85	BS00109319_51	A	A	B	B	B	A	B	B	A	B	A	A	B	B	B	B	B	A	B	A	A	B	B	B	A	A	B	B	A	B	B	A	B	A	B	A	B	B	B	A	B	B	B	B	B	A	A	A
86	BS00110293_51	A	A	B	B	A	A	B	A	B	B	A	-	B	B	B	B	A	B	A	A	B	B	B	A	B	A	B	A	B	B	B	B	-	A	B	B	A	A	B	B	A	B	A	A	A	A	A	A
87	CAP11_c506_72	A	A	B	B	A	A	B	A	A	A	B	A	A	B	A	B	B	B	A	A	A	A	B	B	A	A	B	B	A	-	A	B	-	A	B	B	B	B	B	A	A	A	B	B	A	B	B	A
88	CAP12_c1046_83	A	A	B	B	A	A	A	B	B	A	A	A	A	A	B	B	A	A	A	B	A	B	A	A	B	A	A	A	A	-	B	B	A	A	B	B	A	A	A	A	A	A	B	B	B	A	A	A
89	CAP7_c10038_214	A	A	B	B	B	A	B	B	A	B	A	A	B	B	B	B	A	A	B	A	A	B	B	B	A	A	B	B	A	B	B	A	A	A	B	A	B	B	B	A	B	B	B	B	B	A	A	A
90	CAP7_c4608_228	A	A	B	B	B	A	B	B	A	B	A	A	B	B	B	B	B	A	B	A	A	B	B	B	A	A	B	B	A	B	B	A	B	A	B	A	B	B	B	A	B	B	B	B	B	A	A	A
91	CAP7_c6910_523	A	A	B	B	A	A	B	A	B	B	A	B	B	B	B	B	B	A	A	A	A	B	B	A	B	A	B	A	B	B	B	B	B	A	B	B	A	B	B	B	A	A	A	A	A	A	A	A
92	D_GBUVHFX02I5C26_339	A	A	B	B	A	A	B	B	B	B	B	B	B	A	B	A	B	B	A	B	B	B	A	B	B	B	B	B	B	-	B	A	B	B	A	A	A	B	B	B	A	-	B	A	A	A	A	A
93	D_GDS7LZN01BGS3L_281	A	A	B	B	B	A	B	B	A	B	B	A	A	B	B	B	B	B	B	A	B	B	A	B	B	A	A	A	A	A	B	A	B	A	A	B	B	B	A	A	A	A	A	B	B	B	A	B
94	D_GDS7LZN02HLXNC_145	A	A	B	B	A	A	B	A	B	B	B	B	A	A	B	A	A	A	B	A	A	B	A	B	A	B	A	B	B	B	A	B	A	B	B	A	A	A	A	B	A	B	A	A	A	A	A	B
95	Ex_c21249_1111	A	A	B	B	A	A	-	B	B	A	A	A	B	B	A	B	A	A	B	B	A	A	A	B	A	A	A	A	A	-	A	A	A	A	A	A	B	B	B	A	A	-	A	B	A	B	B	A
96	Excalibur_c12916_123	A	A	B	B	B	A	B	B	A	B	A	A	B	B	B	B	A	A	B	A	A	B	B	B	A	A	B	B	A	B	B	A	A	A	B	A	B	B	B	A	B	B	B	B	B	A	A	A
97	Excalibur_c15931_497	A	A	B	B	A	A	B	A	A	A	B	A	A	B	A	B	B	B	A	A	A	A	B	B	A	A	B	B	A	-	A	B	A	A	B	B	B	B	B	A	A	A	B	B	A	B	B	A
98	Excalibur_c1988_181	A	A	B	B	B	B	B	B	A	A	B	B	B	A	B	A	-	A	A	B	B	A	-	A	A	A	A	B	A	B	B	-	A	A	B	A	B	-	A	A	B	-	B	B	B	A	B	B
99	Excalibur_c30566_1251	A	A	B	B	B	B	B	B	A	B	A	B	A	B	B	B	B	A	B	B	B	B	B	A	B	B	A	B	A	A	A	-	B	A	A	A	B	A	A	B	B	A	A	B	A	A	B	A
100	Excalibur_c31707_302	A	A	B	B	A	A	B	B	A	A	B	B	B	B	A	B	B	B	B	B	B	B	B	A	B	A	B	A	B	A	A	B	A	B	A	A	B	A	A	A	A	B	B	A	B	A	A	B
101	Excalibur_c36725_96	A	A	B	B	B	B	A	A	A	B	B	A	A	B	A	B	A	A	B	B	B	B	A	A	B	B	B	A	B	B	B	B	A	B	B	A	A	A	B	B	A	B	A	B	A	A	A	A
102	Excalibur_c39259_425	A	A	B	B	A	B	A	A	A	B	A	B	B	A	A	A	A	B	A	B	B	B	B	B	B	B	A	A	A	-	A	A	A	B	A	B	A	A	A	B	B	-	A	A	A	B	A	B
103	Excalibur_c41959_546	A	A	B	B	A	A	A	B	B	A	A	-	-	B	B	A	A	B	B	A	A	B	-	B	A	A	B	-	A	A	B	A	A	A	A	A	-	B	A	A	B	A	A	A	-	-	B	B
104	Excalibur_c42113_453	A	A	B	B	A	A	B	B	A	A	B	B	B	B	A	B	B	B	B	B	A	B	B	A	B	A	B	A	B	A	B	A	A	B	A	B	B	A	A	A	A	B	A	A	B	A	B	B
105	Excalibur_c48973_1688	A	A	B	B	B	A	B	B	A	B	A	A	B	B	B	B	B	A	B	A	A	B	B	B	A	A	B	B	A	B	B	A	A	A	B	A	B	B	B	A	B	-	B	B	B	A	A	A
106	Excalibur_c53632_204	A	A	B	B	B	A	B	B	A	B	A	A	B	B	B	B	B	A	B	A	A	B	B	B	A	A	B	B	A	B	B	A	B	A	B	A	B	B	B	A	B	B	B	B	B	A	A	A
107	Excalibur_c94356_529	A	A	B	B	A	A	A	A	A	A	B	A	A	B	A	B	A	A	A	B	A	A	B	B	A	A	B	B	A	-	A	B	A	B	B	B	B	B	B	A	A	A	B	B	A	B	B	B
108	Excalibur_rep_c105085_102	A	A	B	B	B	A	A	A	A	A	A	B	A	B	A	A	A	A	A	A	A	A	B	B	B	A	B	B	B	B	A	B	B	B	B	A	A	B	A	A	A	B	A	B	A	A	B	A
109	Excalibur_rep_c106690_92	A	A	B	B	A	A	B	B	B	B	B	B	B	A	B	A	B	B	A	B	B	B	B	B	B	B	B	B	B	-	B	A	B	B	A	A	A	B	B	B	A	-	B	A	A	A	A	A
110	Excalibur_rep_c115852_58	A	A	B	B	A	A	B	A	A	A	B	A	A	B	A	B	B	B	A	A	A	A	B	B	A	A	B	B	A	-	A	B	A	A	B	B	B	B	B	A	A	A	B	B	A	B	B	A
111	Excalibur_rep_c69522_83	A	A	B	B	A	B	B	A	B	A	B	B	B	B	A	A	A	B	B	A	A	A	B	A	A	A	A	A	A	-	A	A	A	A	A	B	A	B	A	B	B	B	A	B	A	B	A	-
112	Excalibur_rep_c92865_205	A	A	B	B	B	B	B	A	A	B	B	B	A	B	A	B	B	A	B	B	B	B	A	A	B	B	A	B	B	-	B	A	B	B	B	A	A	B	A	B	A	B	A	B	A	A	A	A
113	GENE-1351_93	A	A	B	B	A	A	B	A	B	B	A	B	A	B	B	B	A	B	A	A	A	A	B	B	B	A	B	A	B	B	-	A	A	A	B	B	A	B	B	B	A	A	A	A	B	A	A	B
114	GENE-1742_70	A	A	B	B	B	A	B	A	A	A	A	B	A	B	A	A	B	A	A	A	A	A	B	B	B	A	B	B	B	B	B	B	B	B	B	A	B	B	A	A	A	B	A	B	A	A	B	A
115	GENE-1934_501	A	A	B	B	A	A	B	A	A	A	A	A	A	B	B	A	B	B	A	B	A	A	A	B	B	A	B	A	A	-	B	-	A	A	A	A	A	B	A	A	B	B	A	B	A	B	B	A
116	GENE-2162_749	A	A	B	B	A	A	B	B	A	A	A	A	A	A	B	B	B	A	A	B	A	A	A	A	B	A	A	A	A	A	A	A	A	A	A	A	B	A	A	A	A	A	B	B	A	A	A	B
117	GENE-3231_129	A	A	B	B	B	A	A	A	A	B	B	A	B	A	A	B	A	A	B	B	A	A	B	B	A	A	A	A	A	-	B	A	A	B	A	A	B	A	B	A	A	-	B	A	A	A	B	B
118	GENE-3765_136	A	A	B	B	A	A	B	B	B	B	B	B	B	A	B	A	B	B	A	B	B	B	B	B	B	B	B	B	B	-	B	A	B	B	A	A	A	B	B	B	A	-	B	A	A	A	A	A
119	GENE-4270_242	A	A	B	B	B	A	B	B	A	B	A	A	B	B	B	B	B	A	B	A	A	B	B	B	A	A	B	B	A	B	B	A	B	A	B	A	B	B	B	A	B	B	B	B	B	A	A	A
120	GENE-4898_208	A	A	B	B	B	A	B	B	A	B	A	A	B	B	B	B	A	A	B	A	A	B	B	B	A	A	B	B	A	B	B	A	A	A	B	A	B	B	B	A	B	B	B	B	B	A	A	A
121	IAAV6659	A	A	B	B	A	A	B	B	A	A	B	B	B	B	A	B	B	B	B	B	B	B	B	A	B	A	B	A	B	A	B	B	A	B	A	A	B	A	A	A	A	B	B	A	B	A	A	B
122	IAAV8351	A	A	B	B	B	A	A	A	A	A	A	B	A	B	A	A	A	A	A	A	A	A	B	B	B	A	B	B	B	B	A	B	B	B	B	A	A	B	A	A	A	B	A	B	A	A	B	A
123	IAAV8521	A	A	B	B	A	A	B	B	A	A	B	B	B	B	A	B	B	B	B	B	B	B	B	A	B	A	B	A	B	A	B	B	A	B	A	A	B	A	A	A	A	B	B	A	B	A	A	B
124	IACX5695	A	A	B	B	B	B	B	B	B	B	A	A	A	B	A	B	A	B	A	A	B	A	B	B	B	A	A	A	A	B	B	B	A	B	B	A	B	A	B	A	B	B	A	A	B	B	B	A
125	Jagger_c10704_106	A	A	B	B	A	B	-	B	B	A	A	B	B	B	B	B	B	A	A	B	B	B	B	A	B	B	B	B	B	B	B	A	B	B	-	A	B	B	A	A	B	B	A	A	B	B	A	A
126	Ku_c29856_174	A	A	B	B	B	A	B	B	A	B	A	A	B	B	B	B	B	A	B	A	A	B	B	B	A	A	B	B	A	B	B	A	B	A	B	A	B	B	B	A	B	B	B	B	B	A	A	A
127	Ku_c2990_1997	A	A	B	B	B	A	B	B	A	B	A	A	B	B	B	B	B	A	B	A	A	B	B	B	A	A	B	B	A	B	B	A	A	A	B	A	B	B	B	A	B	B	B	B	B	A	A	A
128	Kukri_c10711_632	A	A	B	B	A	A	B	B	B	B	B	B	B	A	B	A	B	B	A	B	B	B	B	B	B	B	B	B	B	-	B	A	B	B	A	A	A	B	B	B	A	-	B	A	A	A	A	A
129	Kukri_c14732_94	A	A	B	B	A	A	B	B	B	B	B	B	A	A	B	A	B	B	A	A	A	A	B	A	A	A	B	B	B	-	B	A	B	B	B	A	B	B	B	A	B	A	A	A	B	A	A	A
130	Kukri_c19025_244	A	A	B	B	B	A	B	B	A	B	A	A	B	B	B	B	B	A	B	A	A	B	B	B	A	A	B	B	A	B	B	A	A	A	B	A	B	B	B	A	B	-	B	B	B	A	A	A
131	Kukri_c2408_784	A	A	B	B	A	B	A	A	B	B	B	A	A	A	B	A	B	B	B	A	B	B	A	B	B	A	A	A	A	B	A	A	A	B	B	A	B	B	B	A	B	B	A	A	B	A	A	A
132	Kukri_c2464_560	A	A	B	B	B	B	A	A	B	B	B	A	A	A	B	B	B	B	B	A	B	B	A	B	B	B	A	A	B	B	A	-	-	B	B	A	B	B	B	A	A	B	A	A	B	A	A	A
133	Kukri_c2700_1757	A	A	B	B	A	A	B	B	B	B	B	B	B	A	B	A	B	B	A	B	A	B	B	B	B	B	A	B	B	-	B	B	A	B	A	A	A	B	B	A	A	-	A	A	A	B	A	A
134	Kukri_c292_2231	A	A	B	B	A	A	B	B	A	A	B	B	B	B	A	B	B	B	B	B	B	B	B	A	B	A	B	A	B	A	B	B	A	B	A	A	B	A	A	A	A	B	B	A	B	A	A	B
135	Kukri_c32583_587	A	A	B	B	A	A	A	A	A	A	B	A	B	A	A	B	A	B	A	B	A	A	B	B	B	A	A	B	A	B	B	B	A	B	B	B	B	B	B	A	B	A	B	A	A	A	B	B
136	Kukri_c36418_392	A	A	B	B	B	A	B	A	A	A	A	B	A	B	A	A	B	A	A	A	A	A	B	B	B	A	B	B	B	B	B	B	B	B	B	A	B	B	A	A	A	B	A	B	A	A	B	A
137	Kukri_c3895_1286	A	A	B	B	A	A	B	B	B	B	B	B	B	A	B	A	B	B	A	B	A	B	B	B	B	B	A	B	B	-	B	B	A	B	A	A	A	B	B	A	A	-	A	A	A	B	A	A
138	Kukri_c46030_412	A	A	B	B	A	B	B	A	B	A	B	B	B	B	A	A	A	B	A	A	A	A	B	A	A	A	A	A	A	B	A	A	A	A	B	B	A	B	A	B	B	B	A	B	A	B	A	B
139	Kukri_c51055_223	A	A	B	B	A	B	B	A	A	B	A	B	A	A	A	A	B	A	A	A	A	A	B	A	B	A	B	B	B	B	B	B	-	A	B	B	A	B	B	A	A	A	A	A	A	B	B	A
140	Kukri_c54324_1029	A	A	B	B	A	A	B	B	B	B	B	B	B	A	B	A	B	B	A	B	B	B	B	B	B	B	B	B	B	-	B	A	B	B	A	A	A	B	B	B	A	-	B	A	A	A	A	A
141	Kukri_c57830_63	A	A	B	B	B	B	-	B	B	B	A	A	B	A	A	A	-	A	B	A	A	B	A	A	B	B	B	A	B	B	A	B	-	A	A	B	B	B	A	A	A	-	A	B	A	B	B	B
142	Kukri_c57942_177	A	A	B	B	B	B	B	A	B	B	B	A	A	A	B	B	B	B	B	A	B	B	A	B	B	B	A	A	B	B	A	B	B	B	B	A	B	A	B	A	B	B	B	A	B	A	A	A
143	Kukri_rep_c70223_386	A	A	B	B	A	A	B	B	B	B	B	B	B	A	B	A	B	B	A	B	B	B	B	B	B	B	B	B	B	-	B	A	B	B	A	A	A	B	B	B	A	-	B	A	A	A	A	A
144	Ra_c13679_2284	A	A	B	B	A	A	B	A	B	B	A	A	B	B	B	A	-	A	B	A	B	A	B	B	B	A	A	A	B	A	B	A	B	B	A	A	B	-	A	B	B	A	B	B	B	B	B	A
145	Ra_c5515_2469	A	A	B	B	B	A	B	A	A	A	A	B	A	B	A	A	B	A	A	A	A	A	B	B	B	A	B	B	B	B	A	B	B	B	B	A	A	B	A	A	A	B	A	B	A	A	B	A
146	RAC875_c12221_367	A	A	B	B	B	A	A	A	A	B	A	A	B	B	B	B	A	B	B	A	A	A	B	A	A	A	B	A	A	-	A	-	A	A	A	A	B	B	A	B	B	A	B	B	B	A	A	A
147	RAC875_c16287_699	A	A	B	B	B	A	B	B	A	B	A	A	B	B	B	B	B	A	B	A	A	B	B	B	A	A	B	B	A	B	B	A	A	A	B	A	B	B	B	A	B	B	B	B	B	A	A	A
148	RAC875_c16303_1991	A	A	B	B	A	A	B	A	A	B	A	A	B	A	A	B	A	A	B	A	A	A	B	B	A	A	A	A	A	B	B	A	A	A	B	A	B	B	B	A	A	B	A	A	A	A	B	B
149	RAC875_c17000_731	A	A	B	B	B	A	B	B	A	B	A	A	B	B	B	B	B	A	B	A	A	B	B	B	A	A	B	B	A	B	B	A	B	A	B	A	B	B	B	A	B	B	B	B	B	A	A	A
150	RAC875_c2020_3731	A	A	B	B	A	A	B	B	B	B	B	B	B	A	B	A	B	B	A	B	B	B	B	B	B	B	B	B	B	-	B	A	B	B	A	A	A	B	B	B	A	-	B	A	A	A	A	A
151	RAC875_c22387_117	A	A	B	B	A	A	B	A	A	A	B	A	B	A	A	B	B	B	B	B	B	B	B	B	B	A	A	B	A	B	B	B	B	B	B	B	B	B	B	A	B	A	B	A	A	A	B	B
152	RAC875_c2254_1169	A	A	B	B	A	A	B	A	B	B	B	B	A	A	B	A	-	A	B	A	A	B	-	B	A	B	A	B	B	B	-	-	A	B	B	A	-	-	A	B	A	-	A	A	A	A	-	B
153	RAC875_c2542_1197	A	A	B	B	A	A	B	A	A	B	A	B	B	A	B	A	A	B	A	A	B	B	A	B	A	B	A	A	B	A	A	A	A	A	A	A	-	B	A	B	A	B	B	A	A	B	A	B
154	RAC875_c30782_188	A	A	B	B	B	B	B	B	A	B	A	B	A	B	B	B	B	A	B	B	B	B	B	A	B	B	A	B	A	A	A	-	B	A	A	A	B	A	A	B	B	A	A	B	A	A	B	A
155	RAC875_c31606_234	A	A	B	B	A	A	B	A	B	B	A	B	B	B	B	B	B	A	A	A	A	B	B	A	B	A	B	A	B	B	B	B	B	A	B	B	A	B	B	B	A	A	A	A	A	A	A	A
156	RAC875_c32059_434	A	A	B	B	A	A	B	B	B	B	B	B	B	A	B	A	B	B	A	B	B	B	B	B	B	B	B	B	B	-	B	A	B	B	A	A	A	B	B	B	A	-	B	A	A	A	A	A
157	RAC875_c48669_292	A	A	B	B	A	B	A	A	B	B	B	A	A	A	B	A	B	B	B	A	B	B	A	B	B	A	A	A	A	B	A	A	A	B	B	A	B	B	B	A	B	B	A	A	B	A	A	A
158	RAC875_c60191_114	A	A	B	B	A	A	B	B	A	B	A	B	B	B	A	B	B	B	B	B	B	B	B	B	B	A	A	B	B	A	A	A	A	B	A	A	B	A	A	A	B	B	B	A	B	A	A	B
159	RAC875_c6736_336	A	A	B	B	B	B	B	B	B	B	A	A	B	A	A	A	B	A	B	A	A	B	A	A	B	B	B	A	B	B	A	B	B	A	A	B	B	B	A	A	A	B	A	B	A	B	B	B
160	RAC875_rep_c108345_782	A	A	B	B	A	A	B	B	B	B	B	B	B	A	B	A	B	B	A	B	B	B	B	B	B	B	B	B	B	-	B	A	B	B	A	A	A	B	B	B	A	-	B	A	A	A	A	A
161	RAC875_s120635_196	A	A	B	B	B	B	B	B	A	B	A	B	A	B	B	B	B	A	B	B	B	B	B	A	B	B	A	B	A	A	A	-	B	A	A	A	B	A	A	B	B	A	A	B	A	A	B	A
162	RFL_Contig785_1156	A	A	B	B	A	B	-	A	B	A	B	B	B	B	A	A	-	B	A	A	A	A	B	A	A	A	A	A	A	B	A	A	-	A	B	B	A	-	A	B	B	B	A	-	A	B	A	-
163	TA004558-1018	A	A	B	B	A	A	B	B	B	B	B	B	B	A	B	A	B	B	A	B	B	B	B	B	B	B	B	B	B	B	B	A	B	B	A	A	A	B	B	B	A	B	B	A	A	A	A	A
164	Tdurum_contig10048_447	A	A	B	B	A	A	B	A	B	B	A	B	A	A	A	A	B	A	A	A	A	A	B	A	B	A	B	A	B	B	A	B	A	A	B	B	A	B	B	A	A	A	A	A	A	A	B	A
165	Tdurum_contig12952_263	A	A	B	B	B	A	B	A	A	B	A	A	A	B	B	B	B	B	B	A	A	B	B	A	A	A	A	A	A	-	A	-	B	A	A	A	B	B	A	B	A	A	B	B	B	A	A	A
166	Tdurum_contig14650_689	A	A	B	B	A	A	B	B	A	A	A	A	A	A	B	B	B	A	A	B	A	A	A	A	B	A	A	A	A	A	A	-	A	A	A	A	B	A	A	A	A	A	B	B	A	A	A	B
167	Tdurum_contig15348_499	A	A	B	B	A	A	B	B	B	B	B	B	B	A	B	A	B	B	A	B	B	B	B	B	B	B	B	B	B	-	B	A	B	B	A	A	A	B	B	B	A	-	B	A	A	A	A	A
168	Tdurum_contig17230_619	A	A	B	B	A	A	A	A	A	A	B	A	B	A	A	B	A	B	A	B	A	A	B	B	B	A	A	B	A	B	B	B	B	B	B	B	A	B	B	A	B	A	B	A	A	A	A	B
169	Tdurum_contig20104_411	A	A	B	B	A	A	B	B	B	B	B	B	B	A	B	A	B	B	A	B	B	B	B	B	B	B	B	B	B	-	B	A	B	B	A	A	A	B	B	B	A	-	B	A	A	A	A	A
170	Tdurum_contig20191_171	A	A	B	B	A	A	B	B	A	A	A	A	A	A	B	B	B	A	A	B	A	A	A	A	B	A	A	A	A	-	A	-	B	A	B	A	B	B	A	A	A	A	B	B	A	A	A	B
171	Tdurum_contig2284_162	A	A	B	B	A	A	B	B	B	B	B	B	B	A	B	A	B	B	A	B	B	B	B	B	B	B	B	B	B	-	B	A	B	B	A	A	A	B	B	B	A	-	B	A	A	A	A	A
172	Tdurum_contig28699_54	A	A	B	B	B	A	A	A	A	A	A	B	A	B	A	A	A	A	A	A	A	A	B	B	B	A	B	B	B	B	A	B	B	B	B	A	A	B	A	A	A	B	A	B	A	A	B	A
173	Tdurum_contig41902_1673	A	A	B	B	B	A	B	B	A	A	A	A	A	A	B	B	B	B	A	A	B	B	B	A	A	A	A	A	A	A	A	A	B	A	A	A	A	A	A	B	A	B	B	A	A	A	A	A
174	Tdurum_contig49804_392	A	A	B	B	-	B	B	B	A	B	A	B	A	B	B	B	B	A	B	B	B	B	B	A	B	B	A	B	A	A	A	-	B	A	A	A	B	A	A	B	B	A	A	B	A	A	B	A
175	Tdurum_contig5646_882	A	A	B	B	B	-	B	B	B	B	A	A	B	A	B	A	B	-	B	A	A	B	A	A	B	B	B	A	-	-	A	-	B	A	A	B	B	B	A	A	A	-	A	B	A	B	B	B
176	Tdurum_contig57139_318	A	A	B	B	B	A	A	A	A	A	A	B	A	B	A	A	A	A	A	A	A	A	B	B	B	A	B	B	B	B	A	B	B	B	B	A	A	B	A	A	A	B	A	B	A	A	B	A
177	Tdurum_contig57693_581	A	A	B	B	B	A	A	A	A	A	A	B	A	B	A	A	A	A	A	A	A	A	B	B	B	A	B	B	B	B	B	B	B	B	B	A	B	B	A	A	A	B	A	B	A	A	B	A
178	Tdurum_contig61299_55	A	A	B	B	B	A	A	A	A	A	A	B	A	B	A	A	A	A	A	A	A	A	B	B	B	A	B	B	B	B	A	B	B	B	B	A	A	B	A	A	A	B	A	B	A	A	B	A
179	Tdurum_contig8719_442	A	A	B	B	A	A	B	B	A	B	A	A	B	B	A	B	B	B	B	B	B	B	B	B	B	A	A	B	B	-	A	A	A	B	B	A	B	B	A	A	B	-	B	A	B	B	B	B
180	tplb0046e21_221	A	A	B	B	A	B	B	B	B	B	B	B	A	A	B	A	B	A	-	A	A	B	B	B	A	B	A	-	B	-	B	-	A	B	B	A	B	B	A	B	A	B	A	A	A	A	B	B
181	tplb0050h15_1287	A	A	B	B	B	A	A	A	A	A	A	B	A	B	A	A	A	A	A	A	A	A	B	B	B	A	B	B	B	B	A	B	B	B	B	A	A	B	A	A	A	B	A	B	A	A	B	A
182	tplb0055d10_1024	A	A	B	B	B	A	A	A	A	A	A	B	A	B	A	A	A	A	A	A	A	A	B	B	B	A	B	B	B	B	A	B	B	B	B	A	A	B	A	A	A	B	A	B	A	A	B	A
183	tplb0060e19_614	A	A	B	B	A	A	B	B	B	B	B	B	B	A	B	A	B	B	A	B	B	B	B	B	B	B	B	B	B	-	B	A	B	B	A	A	A	B	B	B	A	-	B	A	A	A	A	A
184	wsnp_BQ171683A_Ta_2_1	A	A	B	B	B	A	B	B	A	B	A	A	B	B	B	B	A	A	B	A	A	B	B	B	A	A	B	B	A	B	B	A	A	A	B	A	B	B	B	A	B	B	B	B	B	A	A	A
185	wsnp_BQ171931A_Ta_2_1	A	A	B	B	B	A	B	A	A	A	A	B	A	B	A	A	B	A	A	A	A	A	B	B	B	A	B	B	B	B	B	B	B	B	B	A	B	B	A	A	A	B	A	B	A	A	B	A
186	wsnp_Ex_c10667_17387885	A	A	B	B	B	A	A	A	A	A	A	B	A	B	A	A	A	A	A	A	A	A	B	B	B	A	B	B	B	B	A	B	B	B	B	A	A	B	A	A	A	B	A	B	A	A	B	A
187	wsnp_Ex_c45877_51548342	A	A	B	B	A	B	A	A	A	A	A	A	A	B	B	A	-	B	A	B	A	A	A	B	B	A	B	A	A	-	B	-	B	A	A	A	A	B	A	A	B	B	A	B	A	B	B	A
188	wsnp_Ex_rep_c69752_68711460	A	A	B	B	B	A	A	A	A	A	A	B	A	B	A	A	A	A	A	A	A	A	B	B	B	A	B	B	B	B	A	B	B	B	B	A	A	B	A	A	A	B	A	B	A	A	B	A
189	wsnp_JD_c396_603720	A	A	B	B	A	B	B	B	A	A	A	A	A	B	A	A	B	A	A	A	B	A	B	A	A	A	A	A	A	A	A	B	B	A	A	B	A	B	A	A	B	B	B	B	B	A	B	B
190	wsnp_Ku_c20139_29729256	A	A	B	B	A	A	B	B	A	A	A	A	A	A	B	B	B	A	A	B	B	A	A	A	B	A	A	A	A	-	A	-	A	A	B	A	B	A	A	A	A	A	B	B	A	A	A	B
191	wsnp_Ku_c24742_34711973	A	A	B	B	B	A	B	B	A	B	A	A	B	B	B	B	B	A	B	A	A	B	B	B	A	A	B	B	A	B	B	A	A	A	B	A	B	B	B	A	B	-	B	B	B	A	A	A
192	wsnp_Ku_c4615_8326355	A	A	B	B	B	B	-	B	B	A	A	A	B	A	A	A	-	-	B	A	B	B	-	A	B	B	B	A	B	B	A	-	B	A	B	B	B	B	A	A	A	B	A	B	A	B	B	B
193	wsnp_Ku_c7078_12236807	A	A	B	B	A	B	B	A	B	A	A	B	B	A	B	A	A	A	A	B	B	B	B	A	B	A	B	A	A	-	B	A	A	A	B	A	B	A	A	A	A	A	A	B	A	B	A	-
194	BobWhite_c10098_535	A	A	B	B	A	A	A	A	A	A	A	A	A	B	B	A	B	B	A	B	A	A	A	B	B	A	B	A	A	-	B	-	A	A	A	A	A	A	A	A	B	B	A	B	-	B	B	A
195	BobWhite_c10171_323	A	A	B	B	A	A	B	A	B	B	B	B	A	A	B	A	A	A	B	A	A	B	A	B	A	B	A	B	B	B	A	-	A	B	B	A	A	A	A	B	A	-	A	A	A	A	A	B
196	BobWhite_c1027_360	A	A	B	B	B	B	B	A	A	A	A	A	A	B	B	B	B	A	B	A	B	B	-	B	A	B	B	B	B	B	-	A	-	B	B	A	B	B	B	A	A	-	A	B	B	A	B	A
197	BobWhite_c10290_234	A	A	B	B	A	B	B	A	A	B	B	B	A	B	A	B	B	B	B	-	B	B	B	B	A	A	A	A	A	-	B	B	A	A	B	A	A	B	A	A	A	-	B	A	B	A	B	A
198	BobWhite_c10343_320	A	A	B	B	B	A	A	B	A	B	A	B	B	A	B	B	B	B	A	B	A	A	A	A	B	B	A	A	A	B	A	B	A	A	B	B	A	B	B	A	B	-	B	A	B	A	A	B
199	BobWhite_c10402_140	A	A	B	B	B	B	B	A	A	B	B	B	A	B	A	B	B	A	B	B	B	B	A	A	B	B	A	B	B	A	B	A	A	B	A	A	A	B	A	A	A	B	A	B	A	A	A	A
200	BobWhite_c10402_170	A	A	B	B	B	B	B	A	A	B	B	B	A	B	A	B	B	A	B	B	B	B	A	A	B	B	A	B	B	A	B	A	A	B	A	A	A	B	A	A	A	B	A	B	A	A	A	A
201	BobWhite_c10476_790	A	A	B	B	B	B	B	A	A	B	B	A	A	B	A	B	B	A	B	B	B	B	A	A	B	B	B	A	B	-	B	A	B	B	B	A	A	B	B	B	A	B	A	B	A	A	A	A
202	BobWhite_c10583_352	A	A	B	B	A	B	A	A	A	B	A	B	B	A	A	A	A	A	A	A	B	B	B	B	A	B	A	A	A	-	A	A	B	A	A	B	A	A	A	B	B	-	A	A	A	B	A	B
203	BobWhite_c10627_354	A	A	B	B	A	B	A	A	A	B	A	B	B	A	A	A	A	B	A	B	B	B	B	B	B	B	A	A	A	-	A	A	A	B	A	B	A	A	A	B	B	-	A	A	A	B	A	B
204	BobWhite_c10659_188	A	A	B	B	A	A	B	A	A	A	B	A	B	A	A	B	A	A	B	A	A	A	B	B	A	B	B	A	A	B	B	B	A	A	B	A	B	B	B	A	A	-	A	B	B	A	B	B
205	BobWhite_c10673_138	A	A	B	B	B	A	B	B	A	A	A	A	A	A	B	B	B	B	A	A	B	B	B	A	A	A	A	A	A	-	A	A	A	A	A	A	A	A	A	B	A	A	B	A	A	A	A	A
206	BobWhite_c10673_330	A	A	B	B	B	A	B	B	A	A	A	A	A	A	B	B	B	B	A	A	B	B	B	A	A	A	A	A	A	-	A	A	A	A	A	A	A	A	A	B	A	A	B	A	A	A	A	A
207	BobWhite_c1072_100	A	A	B	B	A	A	B	A	B	B	A	B	B	B	B	B	A	B	A	A	B	B	B	A	B	A	B	A	B	B	B	A	A	A	B	B	A	A	B	B	A	-	A	A	A	A	A	B
208	BobWhite_c1082_134	A	A	B	B	A	A	B	B	B	B	B	B	B	A	B	A	B	B	A	B	A	B	B	B	B	B	A	B	B	-	B	B	A	B	A	A	A	B	B	A	A	-	A	A	A	B	A	A
209	BobWhite_c10954_467	A	A	B	B	A	A	B	A	A	A	B	A	B	A	A	B	B	B	A	B	A	A	B	B	B	A	A	B	A	B	-	B	-	B	B	B	B	B	B	A	B	A	B	A	A	A	B	B
210	BobWhite_c10977_834	A	A	B	B	B	B	B	B	B	B	A	A	A	B	A	B	A	B	A	A	B	A	B	B	B	A	A	A	A	B	B	B	A	A	B	A	B	A	B	A	B	B	A	A	B	B	B	B
211	BobWhite_c11005_236	A	A	B	B	B	A	B	B	B	A	B	B	B	B	B	A	B	B	A	B	A	B	B	A	B	B	B	B	B	A	A	-	B	A	A	B	A	B	B	B	B	-	A	B	B	B	B	A
212	BobWhite_c11038_605	A	A	B	B	A	B	B	A	B	A	B	A	B	A	A	A	B	B	B	A	B	A	B	B	A	A	B	A	A	A	B	A	A	A	A	B	A	B	B	A	A	B	B	A	B	B	B	B
213	BobWhite_c11153_266	A	A	B	B	B	B	B	B	A	A	A	A	A	B	B	B	B	A	A	A	A	B	A	A	A	A	B	B	B	-	A	B	A	A	B	A	B	B	B	A	B	B	B	A	A	B	A	A
214	BobWhite_c11154_279	A	A	B	B	B	B	A	A	B	A	B	A	A	B	A	B	A	B	B	A	B	A	A	B	A	A	B	A	A	A	A	-	A	A	A	B	A	B	B	A	A	A	B	B	A	B	A	A
215	BobWhite_c11756_79	A	A	B	B	A	B	B	A	B	A	B	B	B	B	A	A	B	B	A	A	A	A	B	A	A	A	A	A	A	B	A	A	B	A	B	B	A	B	A	B	B	B	A	-	A	B	A	-
216	BobWhite_c11861_535	A	A	B	B	A	A	B	A	A	A	B	A	A	B	A	B	B	B	A	A	A	A	B	B	A	A	B	B	A	-	A	B	-	A	B	B	B	B	B	A	A	A	B	B	A	B	B	A
217	BobWhite_c11946_277	A	A	B	B	A	B	A	A	B	A	B	B	A	A	B	B	B	A	A	A	A	A	B	B	A	B	A	A	A	A	A	A	A	B	A	A	A	A	B	A	A	A	A	B	A	B	B	A
218	BobWhite_c1196_297	A	A	B	B	B	B	B	A	A	B	B	B	A	B	A	B	B	A	B	B	B	B	A	A	B	B	A	B	B	-	B	A	A	B	B	A	A	A	B	B	A	B	A	B	A	A	A	A
219	BobWhite_c12229_182	A	A	B	B	A	A	B	A	A	A	B	A	A	B	A	B	B	A	A	B	A	A	B	B	A	A	B	B	A	-	A	B	A	B	B	B	B	B	B	A	A	A	B	B	A	B	B	B
220	BobWhite_c12261_130	A	A	B	B	B	A	A	B	A	B	A	B	B	A	B	B	B	B	A	B	A	A	A	A	B	B	A	A	A	-	A	B	B	A	A	B	A	B	B	A	B	A	B	A	B	A	A	A
221	BobWhite_c12264_248	A	A	B	B	A	A	B	B	A	B	A	A	B	B	A	B	B	B	B	B	B	B	B	B	B	A	A	B	B	A	A	A	A	B	A	A	B	B	A	A	B	-	B	A	B	B	B	B
222	BobWhite_c12343_253	A	A	B	B	B	A	B	B	A	B	A	A	B	B	B	B	B	A	B	A	A	B	B	B	A	A	B	B	A	B	B	A	B	A	B	A	B	B	B	A	B	B	B	B	B	A	A	A
223	BobWhite_c12412_252	A	A	B	B	A	A	B	B	B	B	B	B	B	A	B	A	B	B	A	B	B	B	B	B	B	B	B	B	B	-	B	A	B	B	A	A	A	B	B	B	A	-	B	A	A	A	A	A
224	BobWhite_c12426_84	A	A	B	B	B	A	B	B	A	A	A	A	A	A	B	B	B	B	A	A	B	B	B	A	A	A	A	A	A	-	A	A	A	A	A	A	A	A	-	B	A	B	B	A	A	A	A	A
225	BobWhite_c12568_900	A	A	B	B	A	B	A	A	B	A	B	B	A	A	B	B	B	B	B	A	A	A	B	B	A	B	B	A	A	-	A	A	B	B	A	A	B	A	B	B	A	-	B	B	A	B	B	A
226	BobWhite_c12908_381	A	A	B	B	B	B	B	A	A	B	B	B	A	B	B	B	B	A	B	B	B	B	B	A	B	A	A	B	B	A	A	-	A	A	A	A	A	A	A	A	B	B	A	B	A	A	A	A
227	BobWhite_c1294_197	A	A	B	B	B	B	B	A	B	B	B	A	A	B	B	A	B	B	A	B	B	A	B	B	B	B	A	A	B	A	B	-	A	A	A	B	A	B	B	B	A	A	A	A	B	B	A	A
228	BobWhite_c13098_526	A	A	B	B	A	A	B	B	A	A	B	B	B	B	A	B	B	B	B	B	A	B	B	A	A	A	B	A	B	-	A	A	A	B	B	B	B	A	A	A	A	B	A	A	B	A	B	B
229	BobWhite_c13202_462	A	A	B	B	A	A	B	A	B	B	B	B	A	A	B	A	A	A	B	A	A	B	A	B	A	B	A	B	B	B	A	-	A	B	B	A	A	A	A	B	A	-	A	A	A	A	A	B
230	BobWhite_c13247_795	A	A	B	B	B	A	B	B	B	A	B	B	B	B	B	A	B	B	A	B	A	B	B	A	B	B	B	B	B	A	A	-	A	A	A	B	A	A	B	B	B	-	A	B	B	B	B	A
231	BobWhite_c13407_242	A	A	B	B	A	A	B	A	B	B	A	B	A	A	A	A	B	A	A	A	A	A	B	A	B	A	B	A	B	B	A	B	A	A	B	B	A	B	B	A	A	A	A	A	A	A	B	A
232	BobWhite_c13435_700	A	A	B	B	B	A	B	A	B	B	A	A	A	A	B	A	B	A	B	A	A	B	A	B	A	B	B	B	B	-	B	B	A	A	B	A	A	A	B	B	A	-	A	A	B	A	B	-
233	BobWhite_c13450_2100	A	A	B	B	A	A	B	B	A	A	A	A	A	A	B	B	B	A	A	B	A	A	A	A	B	A	A	A	A	A	A	-	-	A	A	A	B	A	A	A	A	A	B	B	A	A	A	B
234	BobWhite_c13680_512	A	A	B	B	A	B	B	B	A	B	B	B	B	A	B	A	B	A	B	B	A	B	A	B	A	B	A	A	B	B	B	A	A	B	B	A	A	B	A	B	A	-	A	A	A	A	A	B
235	BobWhite_c13704_244	A	A	B	B	A	A	A	A	A	B	A	A	A	B	B	A	A	A	A	A	A	B	A	B	B	A	B	A	B	-	A	B	A	B	A	A	B	B	A	A	A	B	A	B	A	B	B	A
236	BobWhite_c13844_873	A	A	B	B	A	A	A	A	A	A	B	A	B	A	A	B	A	B	B	B	A	B	B	B	B	A	A	B	A	B	B	B	B	B	B	B	A	B	B	A	B	A	B	A	A	A	A	B
237	BobWhite_c14141_197	A	A	B	B	A	A	B	B	A	B	A	A	A	A	B	B	B	B	A	B	B	A	A	A	B	A	A	A	A	-	A	-	A	A	B	A	A	A	A	B	A	A	B	A	A	B	A	B
238	BobWhite_c14158_112	A	A	B	B	A	B	B	A	B	A	B	B	A	A	B	B	B	A	B	A	B	A	B	B	A	B	B	A	A	A	A	A	A	B	A	A	B	-	B	B	A	-	B	B	A	B	B	A
239	BobWhite_c14297_266	A	A	B	B	B	A	B	B	A	B	A	A	B	B	B	B	B	A	B	A	A	B	B	B	A	A	B	B	A	B	B	A	A	A	B	A	B	B	B	A	B	-	B	B	B	A	A	A
240	BobWhite_c14323_288	A	A	B	B	A	A	B	A	A	A	B	A	A	B	A	B	B	B	A	A	A	A	B	B	A	A	B	B	A	-	A	B	B	A	B	B	B	B	B	A	A	A	B	B	A	B	B	A
241	BobWhite_c14365_59	A	A	B	B	B	B	B	A	A	B	B	A	A	B	A	B	B	A	B	B	B	B	A	A	B	B	A	A	B	-	B	A	B	B	B	A	A	B	B	A	A	B	A	B	A	A	A	A
242	BobWhite_c14471_411	A	A	B	B	B	A	B	B	A	B	A	A	B	B	B	B	B	A	B	A	A	B	B	B	A	A	B	B	A	B	B	A	A	A	B	A	B	B	B	A	B	-	B	B	B	A	A	A
243	BobWhite_c14476_80	A	A	B	B	B	A	A	A	A	B	A	B	B	B	B	A	A	B	B	A	A	A	B	A	A	A	B	A	A	A	A	-	A	A	A	A	B	B	A	B	B	A	B	B	B	A	B	A
244	BobWhite_c14495_230	A	A	B	B	A	B	A	A	A	B	A	B	B	A	A	A	A	B	A	B	B	B	B	B	B	B	A	A	A	-	A	A	B	B	A	B	A	A	A	B	B	-	A	A	A	B	A	B
245	BobWhite_c1456_615	A	A	B	B	A	A	B	B	A	A	A	A	A	A	B	B	B	A	A	B	A	A	A	A	B	A	A	A	A	A	A	-	A	A	A	A	B	A	A	A	A	A	B	B	A	A	A	B
246	BobWhite_c14587_51	A	A	B	B	A	B	A	A	B	A	B	B	A	A	B	B	B	A	A	A	A	A	B	B	A	B	A	A	A	A	A	A	A	B	A	A	A	A	B	A	A	A	A	B	A	B	B	A
247	BobWhite_c14689_172	A	A	B	B	A	B	B	A	B	B	B	B	A	A	A	A	A	A	A	B	A	A	B	A	A	B	A	A	B	-	B	A	A	A	B	A	A	B	B	B	A	A	B	A	A	B	B	A
248	BobWhite_c1477_315	A	A	B	B	A	B	B	A	A	B	B	B	A	B	A	B	B	B	B	-	B	B	B	B	A	A	A	A	A	-	B	B	A	A	B	A	-	B	A	A	A	-	B	A	B	A	B	A
249	BobWhite_c1488_299	A	A	B	B	B	B	B	B	B	B	A	A	A	B	A	B	A	B	A	A	A	B	B	B	B	B	A	A	A	B	A	B	A	A	B	A	B	A	A	B	B	A	A	A	B	A	A	A
250	BobWhite_c14882_143	A	A	B	B	A	A	B	B	A	B	B	B	B	A	B	B	B	B	B	B	A	A	A	A	A	B	A	A	A	B	B	A	B	B	B	A	A	B	A	B	A	A	B	A	A	A	A	B
251	BobWhite_c14915_156	A	A	B	B	A	A	B	B	B	B	B	B	B	A	B	A	B	B	A	B	A	B	B	B	B	B	A	B	B	-	B	B	A	B	A	A	A	B	B	A	A	B	B	A	A	B	A	A
252	BobWhite_c15206_166	A	A	B	B	A	B	B	A	B	A	A	B	B	B	B	A	B	A	B	B	B	B	B	A	B	A	A	A	A	A	B	A	B	A	A	A	B	B	B	A	B	A	B	B	A	B	A	B
253	BobWhite_c15262_95	A	A	B	B	B	A	B	A	A	B	A	B	B	B	B	A	B	B	B	A	A	A	B	A	A	A	A	A	A	A	B	-	B	A	A	A	B	B	A	B	B	B	B	B	B	B	B	B
254	BobWhite_c15476_88	A	A	B	B	A	B	B	A	B	B	B	B	B	A	A	A	A	A	B	B	A	A	B	A	A	B	A	A	B	-	B	A	A	A	B	A	A	B	A	B	A	A	B	A	B	B	B	A
255	BobWhite_c15497_73	A	A	B	B	A	A	B	B	A	A	B	B	B	B	A	B	B	B	B	B	A	B	B	A	B	A	B	A	B	A	B	A	A	B	A	B	B	A	A	A	A	B	A	A	B	A	B	B
256	BobWhite_c15529_288	A	A	B	B	B	B	B	A	A	B	B	B	A	B	A	B	B	A	B	B	B	B	A	A	B	B	A	B	B	-	B	A	B	B	B	A	A	B	A	B	A	B	A	B	A	A	A	A
257	BobWhite_c15585_87	A	A	B	B	A	A	B	A	A	A	B	A	B	A	A	B	B	B	A	B	A	A	B	B	B	A	A	B	A	B	B	B	B	B	B	B	B	B	B	A	B	A	B	A	A	A	B	B
258	BobWhite_c15697_675	A	A	B	B	A	B	B	B	A	B	B	B	B	B	B	A	B	A	A	A	A	A	A	A	A	A	B	A	A	B	A	B	A	B	B	B	B	B	B	B	A	B	A	A	B	A	A	A
259	BobWhite_c15763_205	A	A	B	B	B	A	A	B	A	A	B	A	A	B	B	B	A	A	B	B	A	B	A	B	A	A	A	A	B	B	B	-	A	B	B	B	A	A	B	B	B	A	A	A	B	A	B	B
260	BobWhite_c15766_562	A	A	B	B	A	B	B	A	B	B	B	A	B	B	B	B	B	A	B	A	B	A	B	B	B	A	A	A	B	-	B	A	B	B	B	A	B	B	A	B	B	-	B	A	B	A	B	A
261	BobWhite_c15796_315	A	A	B	B	A	A	B	B	A	A	B	B	B	B	A	B	B	B	B	B	A	B	B	A	B	A	B	A	A	A	B	A	B	B	A	B	B	A	A	A	A	A	A	A	B	A	B	B
262	BobWhite_c15802_720	A	A	B	B	A	A	B	B	B	B	B	B	B	A	B	A	B	B	A	B	B	B	B	B	B	B	B	B	B	-	B	A	A	B	A	A	A	B	B	B	A	-	B	A	A	A	A	A
263	BobWhite_c1587_1336	A	A	B	B	B	B	B	A	A	B	B	B	A	B	A	B	B	A	B	B	B	B	A	A	B	B	A	B	B	-	B	A	B	B	B	A	A	B	A	B	A	B	A	B	A	A	A	A
264	BobWhite_c1611_1685	A	A	B	B	B	A	B	A	A	B	A	A	B	B	B	B	B	B	B	A	A	A	B	A	A	A	B	A	A	-	A	-	B	A	A	A	B	B	A	B	B	B	B	B	B	A	A	B
265	BobWhite_c16398_128	A	A	B	B	A	A	B	A	A	A	B	A	A	B	A	B	B	B	A	A	A	A	B	B	A	A	B	B	A	-	A	B	A	A	B	B	B	B	B	A	A	A	B	B	A	B	B	A
266	BobWhite_c16439_1102	A	A	B	B	B	B	B	B	A	A	A	A	A	B	B	B	B	A	A	A	A	B	A	A	A	A	B	B	B	-	A	B	A	A	B	A	B	B	B	A	B	B	B	A	A	B	A	A
267	BobWhite_c16439_1143	A	A	B	B	B	B	B	B	A	A	A	A	A	B	B	B	B	A	A	A	A	B	A	A	A	A	B	B	B	-	A	B	A	A	B	A	B	B	B	A	B	B	B	A	A	B	A	A
268	BobWhite_c1656_845	A	A	B	B	B	B	A	B	A	B	A	B	B	A	B	A	B	B	A	B	A	B	B	B	A	B	B	A	A	A	B	A	A	B	A	B	A	B	B	A	B	B	A	B	A	B	B	B
269	BobWhite_c16923_64	A	A	B	B	A	A	A	A	B	B	A	A	B	B	B	B	A	A	B	A	B	A	B	B	B	A	A	A	B	-	B	A	A	B	B	A	B	A	A	B	B	A	B	B	B	B	B	A
270	BobWhite_c17044_155	A	A	B	B	B	A	B	B	B	A	B	B	B	B	B	A	B	B	A	B	A	B	B	A	B	B	B	B	B	-	A	-	B	A	B	B	A	A	B	B	B	-	A	B	B	B	B	A
271	BobWhite_c17047_352	A	A	B	B	B	B	-	A	B	A	A	B	B	B	A	A	B	A	B	A	A	B	B	-	B	A	A	B	A	-	B	-	A	A	B	A	B	B	B	A	A	A	A	B	B	B	B	B
272	BobWhite_c17086_197	A	A	B	B	A	A	B	B	B	B	B	B	B	A	B	A	B	B	A	B	B	B	B	B	B	B	B	B	B	-	B	A	B	B	A	A	A	B	B	B	A	-	B	A	A	A	A	A
273	BobWhite_c17257_454	A	A	B	B	A	A	B	B	A	A	A	A	A	A	B	B	B	A	A	B	B	A	A	A	B	A	A	A	A	-	A	-	B	A	B	A	B	B	A	A	A	A	B	A	A	A	A	B
274	BobWhite_c17332_325	A	A	B	B	B	B	B	A	A	B	B	B	A	B	A	B	B	A	B	B	B	B	A	A	B	B	A	B	B	-	B	A	A	B	B	A	A	A	B	B	A	B	A	B	A	A	A	A
275	BobWhite_c17617_133	A	A	B	B	A	A	B	B	B	B	B	B	A	A	B	A	B	B	A	A	A	A	B	A	A	A	B	B	B	-	B	A	B	B	B	A	B	B	B	A	B	A	A	A	B	A	A	A
276	BobWhite_c17655_248	A	A	B	B	A	A	B	B	B	B	B	B	B	A	B	A	B	B	A	B	B	B	B	B	B	B	B	B	B	-	B	A	B	B	A	A	A	B	B	B	A	-	B	A	A	A	A	A
277	BobWhite_c17735_131	A	A	B	B	A	A	B	A	A	A	B	A	A	B	A	B	B	B	A	A	A	A	B	B	A	A	B	B	A	-	A	B	A	A	B	B	B	B	B	A	A	A	B	B	A	B	B	A
278	BobWhite_c17735_254	A	A	B	B	A	A	B	A	A	A	B	A	A	B	A	B	B	B	A	A	A	A	B	B	A	A	B	B	A	-	A	B	A	A	B	B	B	B	B	A	A	A	B	B	A	B	B	A
279	BobWhite_c17904_259	A	A	B	B	B	B	A	B	B	B	A	A	B	A	B	A	A	-	B	A	A	B	A	A	B	B	B	A	B	-	A	-	A	A	A	B	B	B	A	A	A	-	A	B	A	B	B	B
280	BobWhite_c18101_540	A	A	B	B	B	A	B	B	A	A	A	A	A	A	B	B	B	B	A	A	B	B	B	A	A	A	A	A	A	-	A	A	A	A	A	A	A	A	A	B	A	A	B	A	A	A	A	A
281	BobWhite_c18136_441	A	A	B	B	B	A	B	A	B	B	A	A	A	A	B	A	B	A	B	A	A	B	A	B	A	B	B	B	A	-	B	B	A	A	B	A	A	A	B	B	A	-	A	A	B	A	B	B
282	BobWhite_c18408_199	A	A	B	B	B	A	B	A	A	A	A	B	A	B	A	A	B	A	A	A	A	A	A	B	B	A	B	B	B	-	A	B	A	B	A	A	B	B	A	A	A	B	A	B	A	A	B	A
283	BobWhite_c18540_351	A	A	B	B	A	A	B	A	B	B	A	B	B	B	B	B	B	B	A	A	B	B	B	A	B	A	B	A	B	B	B	A	A	A	B	B	A	B	B	B	A	-	A	A	A	A	A	B
284	BobWhite_c18550_159	A	A	B	B	A	B	B	B	A	B	A	B	B	A	B	A	B	B	B	B	A	A	B	A	A	A	B	A	A	B	A	A	A	A	B	A	A	B	B	A	B	A	B	B	B	A	A	B
285	BobWhite_c18583_280	A	A	B	B	A	A	B	B	A	A	A	A	A	A	B	B	B	A	A	B	A	A	A	A	B	A	A	A	A	-	A	-	A	A	B	A	B	A	A	A	A	A	B	B	A	A	A	B
286	BobWhite_c1905_98	A	A	B	B	A	B	B	B	A	B	A	B	B	A	B	A	B	B	B	B	A	A	B	A	A	A	B	A	A	B	A	A	A	A	B	A	A	B	A	A	B	A	B	B	B	A	A	B
287	BobWhite_c19166_94	A	A	B	B	B	B	B	A	A	B	B	B	A	B	A	B	B	A	B	B	B	B	A	A	B	B	A	B	B	-	B	A	B	B	B	A	A	B	A	B	A	B	A	B	A	A	A	A
288	BobWhite_c1933_407	A	A	B	B	A	A	B	A	B	B	A	B	A	B	B	B	A	B	A	A	A	B	B	A	B	A	B	A	B	B	B	A	A	A	B	B	A	A	B	B	A	-	A	A	B	A	A	B
289	BobWhite_c19346_434	A	A	B	B	A	A	B	B	A	B	A	A	B	B	B	B	A	A	B	B	B	A	B	B	A	B	B	B	A	-	B	A	B	B	A	A	B	B	A	A	B	B	B	A	B	A	A	B
290	BobWhite_c19752_293	A	A	B	B	A	A	B	B	A	B	A	A	B	B	A	B	B	B	B	B	B	B	B	B	B	A	A	B	B	-	A	A	A	B	B	A	B	B	A	A	B	-	B	A	B	B	B	B
291	BobWhite_c19820_129	A	A	B	B	A	A	B	B	B	B	B	B	B	A	B	A	B	B	A	B	A	B	B	B	B	B	A	B	B	-	B	B	A	B	A	A	A	B	B	A	A	-	A	A	A	B	A	A
292	BobWhite_c20015_225	A	A	B	B	A	A	B	B	A	A	A	A	A	A	B	B	B	A	A	B	B	A	A	A	B	A	A	A	A	-	A	-	B	A	B	A	B	B	A	A	A	A	B	A	A	A	A	B
293	BobWhite_c20073_382	A	A	B	B	A	B	B	A	B	A	B	B	B	B	A	A	B	B	A	A	A	A	B	A	A	A	A	A	A	B	A	A	B	A	B	B	A	B	A	B	B	B	A	B	A	B	A	-
294	BobWhite_c2027_215	A	A	B	B	A	A	B	A	B	B	A	A	A	A	B	A	-	B	A	B	A	A	A	A	B	A	A	A	A	B	B	B	A	A	B	A	A	-	A	B	A	B	B	-	A	B	A	B
295	BobWhite_c20290_226	A	A	B	B	A	A	B	B	A	A	B	B	B	B	A	B	B	B	B	B	A	B	B	A	B	A	B	A	A	-	B	A	B	B	B	B	B	B	A	A	A	A	A	A	B	A	B	B
296	BobWhite_c20571_102	A	A	B	B	A	A	B	B	A	A	B	B	B	B	A	B	B	B	B	B	A	B	B	A	B	A	B	A	A	-	B	A	B	B	B	B	B	B	A	A	A	A	A	A	B	A	B	B
297	BobWhite_c20692_123	A	A	B	B	A	A	B	A	A	A	B	A	A	B	A	B	B	B	A	A	A	A	B	B	A	A	B	B	A	-	A	B	A	A	B	B	B	B	B	A	A	A	B	B	A	B	B	A
298	BobWhite_c20703_141	A	A	B	B	A	B	A	A	B	A	B	B	B	A	B	B	B	B	B	A	A	A	B	B	A	B	B	A	A	-	A	A	A	B	A	A	A	A	A	A	A	A	B	B	A	B	A	A
299	BobWhite_c20807_52	A	A	B	B	A	A	B	A	A	B	A	A	B	A	A	B	A	A	B	A	A	A	B	B	A	A	A	A	A	-	B	A	A	A	A	A	B	A	B	A	A	-	A	A	A	A	B	B
300	BobWhite_c20942_136	A	A	B	B	A	A	B	B	B	B	B	B	B	A	B	A	B	B	A	B	B	B	B	B	B	B	B	B	B	-	B	A	B	B	A	A	A	B	B	B	A	-	B	A	A	A	A	A
301	BobWhite_c20959_229	A	A	B	B	B	B	B	B	A	A	B	B	B	A	B	A	A	A	A	B	B	A	A	A	A	A	A	B	A	B	B	-	A	A	B	A	B	A	A	A	B	-	B	B	B	A	B	B
302	BobWhite_c20974_103	A	A	B	B	B	A	B	A	A	A	B	A	A	B	A	B	B	B	A	A	A	A	B	B	A	A	B	B	A	-	A	B	A	A	-	B	B	B	B	A	A	A	B	B	A	B	B	A
303	BobWhite_c2099_337	A	A	B	B	B	A	B	A	A	B	A	B	B	B	B	A	B	B	B	A	A	A	B	A	A	A	A	A	A	A	B	-	B	A	A	A	B	B	A	B	B	B	B	B	B	B	B	B
304	BobWhite_c21003_148	A	A	B	B	B	B	B	A	A	B	B	B	A	B	A	B	B	A	B	B	B	B	A	A	B	B	A	B	B	-	B	A	B	B	B	A	A	B	A	B	A	B	A	B	A	A	A	A
305	BobWhite_c21181_787	A	A	B	B	A	A	B	B	A	A	B	B	B	B	A	B	B	B	B	B	A	B	B	A	B	A	B	A	A	A	B	A	B	B	A	B	B	A	A	A	A	A	A	A	B	A	B	B
306	BobWhite_c22255_814	A	A	B	B	B	A	B	B	A	A	A	A	A	A	B	B	B	B	A	A	B	B	B	A	A	A	A	A	A	-	A	A	A	A	A	A	A	A	A	B	A	A	B	A	A	A	A	A
307	BobWhite_c22256_79	A	A	B	B	A	B	A	A	B	A	B	B	B	A	B	B	B	B	B	A	A	A	B	B	A	B	B	A	A	-	A	A	A	B	A	A	A	A	A	A	A	A	B	B	A	B	A	A
308	BobWhite_c22280_104	A	A	B	B	B	A	B	A	B	B	A	A	A	A	B	A	B	A	B	A	A	A	A	B	B	-	A	B	A	-	B	B	B	A	B	A	B	A	B	B	A	A	A	A	A	B	B	-
309	BobWhite_c2244_259	A	A	B	B	A	A	B	A	B	B	A	B	B	B	B	B	A	B	A	A	B	B	B	A	B	A	B	A	B	-	B	A	A	A	B	B	A	A	B	B	A	-	A	A	A	A	A	A
310	BobWhite_c22572_782	A	A	B	B	A	B	B	A	B	A	B	A	B	A	A	A	A	B	B	A	B	A	A	B	A	A	B	A	A	A	A	A	A	A	A	B	A	B	B	A	A	B	B	A	B	B	B	A
311	BobWhite_c2260_168	A	A	B	B	B	B	A	B	B	B	A	A	B	A	B	A	A	-	B	A	A	B	A	A	B	B	B	A	B	-	A	-	B	A	A	B	B	B	A	A	A	-	A	B	A	B	B	B
312	BobWhite_c22710_152	A	A	B	B	A	A	B	B	A	B	A	A	A	A	B	B	B	B	-	B	B	A	A	A	B	A	-	A	A	-	A	-	A	A	B	A	-	A	A	B	A	A	B	A	A	B	A	B
313	BobWhite_c22794_111	A	A	B	B	B	B	B	A	A	B	B	A	A	B	A	B	B	A	B	B	B	B	A	A	B	B	B	A	B	B	B	A	-	B	B	A	A	B	B	B	A	B	A	B	A	A	A	A
314	BobWhite_c22794_470	A	A	B	B	B	B	B	A	A	B	B	A	A	B	A	B	B	A	B	B	B	B	A	A	B	B	B	A	B	B	B	A	A	B	B	A	A	B	B	B	A	B	A	B	A	A	A	A
315	BobWhite_c23037_241	A	A	B	B	A	A	B	A	A	A	B	A	A	B	A	B	B	A	A	A	A	A	B	B	A	A	B	B	A	-	A	B	B	B	B	B	A	B	B	A	A	A	B	B	A	B	A	A
316	BobWhite_c23142_415	A	A	B	B	A	A	B	B	B	B	B	B	B	A	B	A	B	B	A	B	B	B	B	B	B	B	B	B	B	-	B	A	B	B	A	A	A	B	B	B	A	B	B	A	A	A	A	A
317	BobWhite_c23193_170	A	A	B	B	A	A	B	B	B	B	B	B	B	A	B	A	B	B	A	B	B	B	B	B	B	B	B	B	B	-	B	A	B	B	A	A	A	B	B	B	A	-	B	A	A	A	A	A
318	BobWhite_c23736_153	A	A	B	B	A	B	B	A	B	B	B	A	A	A	A	A	B	A	A	B	A	A	B	B	A	A	A	A	B	B	B	A	B	B	B	A	B	B	B	B	A	A	B	A	A	A	B	A
319	BobWhite_c23763_350	A	A	B	B	B	A	B	A	B	A	B	A	B	A	A	B	B	B	B	A	B	A	B	B	A	B	B	A	A	-	A	A	B	B	A	A	A	B	A	A	A	A	B	B	A	B	A	B
320	BobWhite_c24096_215	A	A	B	B	A	A	B	B	A	B	A	A	B	B	A	B	B	B	B	B	B	B	B	B	B	A	A	B	B	-	A	A	A	B	B	A	B	B	A	A	B	-	B	A	B	B	B	B
321	BobWhite_c24113_529	A	A	B	B	A	B	B	A	B	A	B	B	B	A	B	B	B	B	B	A	A	A	B	B	A	B	B	A	A	-	A	A	A	B	A	A	A	B	A	A	A	A	B	B	A	B	A	A
322	BobWhite_c2453_460	A	A	B	B	A	A	B	B	B	B	A	B	A	A	A	A	B	B	A	A	A	A	B	A	A	A	B	B	A	-	B	A	B	A	B	A	B	B	B	B	A	A	A	A	A	A	A	-
323	BobWhite_c25015_1218	A	A	B	B	A	B	A	A	A	B	A	B	B	A	A	A	A	B	A	B	B	B	B	B	B	B	A	A	A	-	A	A	-	B	A	B	A	A	A	B	B	-	A	A	A	B	A	B
324	BobWhite_c25359_132	A	A	B	B	B	A	B	B	A	A	A	A	A	A	B	B	B	B	A	A	B	B	B	A	A	A	A	A	A	-	A	A	A	A	A	A	A	A	A	B	A	A	B	A	A	A	A	A
325	BobWhite_c25670_425	A	A	B	B	B	B	B	A	A	B	A	B	A	B	B	B	B	A	B	B	B	B	B	A	B	A	A	B	B	A	A	-	B	A	A	A	A	A	A	A	B	-	A	B	A	A	A	A
326	BobWhite_c25764_348	A	A	B	B	A	B	A	A	B	B	B	A	B	B	B	B	A	A	B	A	B	A	B	B	B	A	A	A	B	-	B	A	A	B	B	A	B	A	A	B	B	A	B	A	B	A	B	A
327	BobWhite_c26296_83	A	A	B	B	B	A	B	B	A	A	A	A	A	A	B	B	B	B	A	A	B	B	B	A	A	A	A	A	A	-	A	A	A	A	A	A	A	A	A	B	A	B	B	A	A	A	A	A
328	BobWhite_c26503_61	A	A	B	B	A	A	B	B	B	B	B	B	B	A	B	A	B	B	A	B	A	B	B	B	B	B	A	B	B	-	B	B	B	B	A	A	A	B	B	A	B	A	A	A	A	B	A	A
329	BobWhite_c26689_85	A	A	B	B	A	A	B	B	A	A	B	B	B	B	A	B	B	B	B	B	A	B	B	A	B	A	B	A	A	-	B	A	B	B	B	B	B	B	A	A	A	A	A	A	B	A	B	B
330	BobWhite_c26698_121	A	A	B	B	A	A	B	A	B	B	A	B	A	B	B	B	B	B	A	A	A	A	B	B	B	A	B	A	B	B	B	A	B	A	B	B	A	B	B	B	A	A	A	A	B	A	A	B
331	BobWhite_c26797_144	A	A	B	B	A	A	B	B	B	B	B	B	B	A	B	A	B	B	A	B	B	B	B	B	B	B	B	B	B	-	B	A	B	B	A	A	A	B	B	B	A	-	B	A	A	A	A	A
332	BobWhite_c27287_201	A	A	B	B	A	A	B	B	B	B	A	B	A	A	-	-	B	B	A	A	A	A	B	A	A	A	B	B	A	-	B	A	B	A	B	A	B	B	B	B	A	A	A	A	A	A	A	-
333	BobWhite_c28819_517	A	A	B	B	B	A	A	A	A	B	A	B	B	B	B	A	A	B	B	A	A	A	B	A	A	A	A	A	A	A	B	-	A	A	A	A	B	B	A	B	B	A	B	B	B	B	B	A
334	BobWhite_c28819_787	A	A	B	B	B	A	A	A	A	B	A	B	B	B	B	A	A	B	B	A	A	A	B	A	A	A	A	A	A	A	B	-	A	A	A	A	B	B	A	B	B	A	B	B	B	B	B	A
335	BobWhite_c30138_69	A	A	B	B	B	B	A	B	B	B	A	A	B	A	A	A	A	-	B	A	A	B	A	A	B	B	B	A	B	-	A	-	B	A	A	B	B	B	A	A	A	-	A	B	A	B	B	B
336	BobWhite_c30232_154	A	A	B	B	B	A	B	A	A	A	A	B	A	B	A	A	B	A	A	A	A	A	B	B	B	A	B	B	B	-	A	B	B	B	A	A	B	B	A	A	A	B	A	B	A	A	B	A
337	BobWhite_c30461_131	A	A	B	B	B	A	B	B	A	B	A	A	B	B	B	B	A	A	B	A	A	B	B	B	A	A	B	B	A	B	B	A	A	A	B	A	B	B	B	A	B	-	B	B	B	A	A	A
338	BobWhite_c3111_636	A	A	B	B	A	A	B	B	B	B	A	B	A	A	A	A	B	B	A	A	A	A	B	A	A	A	B	B	A	B	B	A	B	A	B	A	B	B	B	B	A	A	A	A	A	A	A	B
339	BobWhite_c31163_694	A	A	B	B	A	B	B	A	B	B	B	A	A	B	B	B	B	A	B	A	B	A	B	B	B	A	A	A	B	-	B	A	B	B	B	A	B	B	A	B	A	A	B	A	B	A	B	A
340	BobWhite_c31565_576	A	A	B	B	A	A	B	A	A	A	B	A	A	B	A	B	B	B	A	A	A	A	B	B	A	A	B	B	A	-	A	B	A	A	B	B	B	B	B	A	A	A	B	B	A	B	B	A
341	BobWhite_c31565_664	A	A	B	B	A	A	B	A	A	A	B	A	A	B	A	B	B	B	A	A	A	A	B	B	A	A	B	B	A	-	A	B	A	A	B	B	B	B	B	A	A	A	B	B	A	B	B	A
342	BobWhite_c317_1777	A	A	B	B	B	B	B	A	A	B	B	B	A	B	A	B	B	A	B	B	B	B	A	A	B	B	A	B	B	A	B	A	A	B	A	A	A	B	A	A	A	B	A	B	A	A	A	A
343	BobWhite_c3194_125	A	A	B	B	A	A	B	B	A	B	B	B	B	A	B	B	B	B	B	B	A	A	B	A	A	A	B	A	A	B	B	A	B	B	B	A	A	B	B	B	B	A	B	B	B	B	A	B
344	BobWhite_c32377_278	A	A	B	B	A	A	B	B	B	B	B	B	B	-	B	A	B	B	A	B	B	B	A	B	B	-	B	B	B	-	B	A	B	B	A	A	A	B	B	B	A	-	B	A	A	A	A	A
345	BobWhite_c3259_96	A	A	B	B	A	B	A	A	A	B	A	B	B	A	A	A	A	B	A	B	B	B	B	B	B	B	A	A	A	-	A	A	A	B	A	B	A	A	A	B	B	-	A	A	A	B	A	B
346	BobWhite_c3283_54	A	A	B	B	B	B	B	B	B	B	A	A	A	B	A	B	A	B	A	A	B	A	B	B	B	A	A	A	A	B	B	B	A	A	B	A	B	A	B	A	B	B	A	A	B	B	B	B
347	BobWhite_c32938_264	A	A	B	B	A	A	B	A	B	B	A	B	B	B	B	B	B	B	A	A	B	B	B	A	B	A	B	A	B	B	B	A	B	A	B	B	A	B	B	B	A	-	A	A	A	A	A	A
348	BobWhite_c33300_159	A	A	B	B	B	B	A	B	B	B	A	A	B	A	A	A	A	A	B	A	A	B	A	A	B	B	B	A	B	-	A	-	B	A	A	B	B	B	A	A	A	-	A	B	A	B	B	B
349	BobWhite_c33344_143	A	A	B	B	B	B	B	A	A	B	B	A	A	B	A	B	B	A	B	B	B	B	A	A	B	B	B	A	B	B	B	B	B	B	B	A	A	B	B	B	A	B	A	B	A	A	A	A
350	BobWhite_c3351_329	A	A	B	B	A	B	A	A	A	B	A	B	B	A	A	A	A	B	A	B	B	B	B	B	B	B	A	A	A	-	A	A	B	B	A	B	A	A	A	B	B	-	A	A	A	B	A	B
351	BobWhite_c33799_145	A	A	B	B	A	B	A	A	A	B	A	B	B	A	A	A	A	B	A	B	B	B	B	B	B	B	A	A	A	B	A	A	B	B	A	B	A	A	A	B	B	B	A	A	A	B	A	B
352	BobWhite_c33990_190	A	A	B	B	A	A	B	A	A	A	B	A	A	B	A	B	B	B	A	A	A	A	B	B	A	A	B	B	A	-	A	B	A	A	B	B	B	B	B	A	A	A	B	B	A	B	B	A
353	BobWhite_c34304_749	A	A	B	B	A	A	B	B	B	B	B	B	B	A	B	A	B	B	A	B	B	B	B	B	B	B	B	B	B	-	B	A	B	B	A	A	A	B	B	B	A	-	B	A	A	A	A	A
354	BobWhite_c34318_375	A	A	B	B	A	A	B	B	B	B	B	B	B	A	B	A	B	B	A	B	B	B	B	B	B	B	B	B	B	-	B	A	B	B	A	A	A	B	B	B	A	-	B	A	A	A	A	A
355	BobWhite_c3448_80	A	A	B	B	B	A	B	B	A	B	A	A	A	B	B	B	A	B	B	B	B	B	B	B	A	A	B	B	B	-	B	-	A	B	A	B	A	A	A	A	A	A	A	A	B	A	B	B
356	BobWhite_c34798_184	A	A	B	B	B	A	B	A	B	B	A	A	A	A	B	A	B	A	B	A	A	B	A	B	A	B	B	B	A	-	B	B	A	A	B	A	A	A	B	B	A	-	A	A	B	A	B	-
357	BobWhite_c3506_1151	A	A	B	B	A	B	B	B	A	B	B	B	B	A	B	A	A	A	B	B	A	B	A	B	A	B	A	A	B	B	A	-	A	B	B	A	B	A	A	B	A	-	A	A	A	A	B	B
358	BobWhite_c3506_1184	A	A	B	B	B	A	A	B	A	B	A	B	B	A	B	B	B	B	A	B	A	A	A	A	B	B	A	A	A	B	A	B	A	A	B	B	B	B	B	A	B	A	A	A	B	A	B	B
359	BobWhite_c3506_1559	A	A	B	B	A	B	B	B	A	B	B	B	B	A	B	A	A	A	B	B	A	B	A	B	A	B	A	A	B	B	A	-	A	B	B	A	B	A	A	B	A	-	A	A	A	A	B	B
360	BobWhite_c35398_181	A	A	B	B	B	B	A	A	A	B	B	A	A	A	A	B	A	A	B	B	B	B	A	A	B	B	B	A	B	B	B	B	A	B	B	A	A	A	B	B	A	B	A	B	A	A	A	A
361	BobWhite_c3552_1303	A	A	B	B	B	B	B	A	B	A	B	A	A	B	A	B	B	B	B	A	B	A	A	B	A	A	B	A	A	A	A	-	B	A	A	B	B	B	B	A	A	B	B	B	A	B	B	A
362	BobWhite_c3552_1588	A	A	B	B	B	B	B	A	B	A	B	A	A	B	A	B	B	B	B	A	B	A	A	B	A	A	B	A	A	A	A	-	B	A	A	B	B	B	B	A	A	B	B	B	A	B	B	A
363	BobWhite_c36072_272	A	A	B	B	B	B	B	B	A	A	A	A	A	B	B	B	B	A	A	A	A	B	A	A	A	A	B	B	B	-	A	B	A	A	-	A	B	B	B	A	B	B	B	A	A	B	A	A
364	BobWhite_c36415_378	A	A	B	B	A	A	B	B	A	B	A	B	B	A	B	A	B	B	B	B	A	A	B	A	A	A	B	A	A	B	A	A	B	A	B	A	A	B	B	A	B	A	B	B	B	A	A	B
365	BobWhite_c36548_98	A	A	B	B	B	B	B	A	A	B	B	A	A	B	A	B	B	A	B	B	B	B	A	A	B	B	B	A	B	B	B	B	A	B	B	A	A	B	B	B	A	B	A	B	A	A	A	A
366	BobWhite_c3656_1155	A	A	B	B	A	B	B	A	A	B	B	A	B	B	A	A	A	A	B	A	A	B	B	A	A	B	B	B	B	B	A	B	A	A	B	B	A	A	A	B	A	A	A	B	A	B	A	A
367	BobWhite_c3675_788	A	A	B	B	A	B	B	A	B	B	B	B	A	A	A	A	A	A	A	B	A	A	B	B	A	B	A	A	B	-	B	A	A	B	B	A	A	B	B	B	A	-	B	A	A	A	B	A
368	BobWhite_c36944_167	A	A	B	B	A	A	B	A	A	A	B	A	A	B	A	B	B	B	A	A	A	A	B	B	A	A	B	B	A	-	A	B	B	A	B	B	B	B	B	A	A	A	B	B	A	B	B	A
369	BobWhite_c37076_229	A	A	B	B	A	B	B	A	B	B	A	B	B	A	B	A	B	A	A	B	B	B	B	A	B	A	B	A	B	-	B	A	A	A	B	A	B	B	A	B	A	A	B	A	A	B	A	-
370	BobWhite_c3714_659	A	A	B	B	A	A	B	B	B	B	B	B	B	A	B	A	B	B	A	B	B	B	B	B	B	B	B	B	B	-	B	A	B	B	A	A	A	B	B	B	A	-	B	A	A	A	A	A
371	BobWhite_c37490_75	A	A	B	B	A	A	B	A	B	B	A	B	A	B	B	B	B	B	A	A	A	A	B	B	B	A	B	A	B	B	B	A	B	A	B	B	A	B	B	B	A	A	A	A	B	A	A	B
372	BobWhite_c37602_265	A	A	B	B	A	A	B	A	B	B	A	B	A	B	B	B	B	B	A	A	A	A	B	B	B	A	B	A	B	B	B	A	B	A	B	B	A	B	B	B	A	A	A	A	B	A	A	B
373	BobWhite_c38001_528	A	A	B	B	A	A	B	A	B	B	A	B	B	B	B	B	A	B	A	A	B	B	B	A	B	A	B	A	B	B	B	A	B	A	B	B	A	A	B	B	A	-	A	A	A	A	A	A
374	BobWhite_c3833_815	A	A	B	B	A	A	A	A	B	B	A	B	B	B	B	A	A	A	B	A	B	A	B	B	A	A	A	A	B	-	B	A	A	B	B	A	B	B	A	B	B	A	B	B	B	B	B	A
375	BobWhite_c39214_164	A	A	B	B	A	B	B	A	B	A	B	A	B	A	A	A	B	B	B	A	B	A	A	B	A	A	B	A	A	A	A	A	B	A	A	B	B	B	B	A	A	A	B	A	B	B	B	B
376	BobWhite_c39364_231	A	A	B	B	B	A	B	B	A	A	A	B	B	B	A	B	A	B	B	B	B	A	B	A	B	A	B	A	B	-	B	-	A	B	B	B	B	B	A	A	A	A	A	B	A	A	B	B
377	BobWhite_c39661_53	A	A	B	B	B	B	B	A	A	B	B	B	A	B	A	B	B	A	B	B	B	B	A	A	B	B	A	A	B	A	B	A	A	B	A	A	A	B	A	A	A	B	A	B	A	A	A	A
378	BobWhite_c39668_143	A	A	B	B	B	B	B	A	A	A	A	A	A	B	B	B	B	A	B	A	B	B	A	A	A	B	B	B	B	-	A	B	B	B	B	A	B	B	B	A	B	A	A	B	A	A	B	A
379	BobWhite_c3995_536	A	A	B	B	B	A	B	A	B	A	B	A	A	B	A	B	B	B	B	A	B	A	A	B	A	A	B	A	A	A	A	B	A	A	A	B	B	B	B	A	A	B	B	B	A	B	B	A
380	BobWhite_c39996_126	A	A	B	B	B	A	B	A	A	A	B	A	B	A	A	B	B	B	B	B	B	A	B	B	A	B	B	A	A	-	A	B	A	A	A	B	B	B	A	A	B	-	A	B	A	B	A	B
381	BobWhite_c40479_283	A	A	B	B	A	B	B	B	B	B	B	B	A	B	A	A	B	A	B	B	A	B	A	A	B	B	B	B	B	A	A	A	B	A	A	A	A	B	B	A	B	-	A	B	A	A	A	A
382	BobWhite_c40643_370	A	A	B	B	A	B	A	A	B	B	B	A	A	A	A	A	A	A	A	B	A	A	B	B	A	A	A	A	B	-	B	A	A	B	A	A	B	A	B	B	A	A	B	A	A	A	B	A
383	BobWhite_c41328_265	A	A	B	B	A	A	B	B	A	A	B	B	B	B	A	B	B	B	B	B	A	B	B	A	A	A	B	A	B	A	A	A	A	B	A	B	B	A	A	A	A	B	A	A	B	A	B	B
384	BobWhite_c4134_984	A	A	B	B	A	A	B	B	A	B	A	A	B	B	A	B	B	B	B	B	B	B	B	B	B	A	A	B	B	-	A	A	A	B	-	A	B	B	A	A	B	-	B	A	B	B	B	B
385	BobWhite_c4142_91	A	A	B	B	A	A	B	B	B	B	B	B	B	A	B	A	B	B	A	B	B	B	B	B	B	B	B	B	B	-	B	A	B	B	A	A	A	B	B	B	A	-	B	A	A	A	A	A
386	BobWhite_c41725_430	A	A	B	B	A	A	A	A	A	A	B	A	B	A	A	B	A	B	A	B	A	A	B	B	B	A	A	B	A	B	B	B	A	B	B	B	A	B	B	A	B	A	B	A	A	A	A	B
387	BobWhite_c42202_411	A	A	B	B	B	A	B	B	A	B	A	A	B	A	A	B	B	B	B	B	B	B	B	B	A	A	A	B	B	-	A	A	A	A	B	A	B	A	A	A	B	-	B	A	A	B	B	B
388	BobWhite_c42273_716	A	A	B	B	A	A	B	A	A	A	B	A	A	B	A	B	B	B	A	A	A	A	B	B	A	A	B	B	A	-	A	B	-	A	B	B	B	B	B	A	A	A	B	B	A	B	B	A
389	BobWhite_c42349_99	A	A	B	B	A	B	B	A	B	B	A	B	B	A	B	A	B	A	A	B	B	B	B	A	B	A	B	A	B	-	B	A	A	A	B	A	B	B	A	B	A	A	B	A	A	B	A	-
390	BobWhite_c4236_410	A	A	B	B	A	A	B	B	A	A	A	A	A	A	B	B	B	A	A	B	A	A	A	A	B	A	A	A	A	A	A	-	A	A	A	A	B	A	A	A	A	A	B	B	A	A	A	B
391	BobWhite_c4246_367	A	A	B	B	B	A	B	A	A	B	A	A	B	A	A	B	B	B	B	B	B	A	B	B	A	B	B	A	A	-	A	B	A	A	A	B	B	B	A	A	B	A	A	B	A	B	A	B
392	BobWhite_c42696_188	A	A	B	B	A	B	B	A	B	A	B	B	B	B	A	A	B	B	A	A	A	A	B	A	A	A	A	A	A	B	A	A	-	A	B	B	A	B	A	B	B	B	A	-	A	B	A	-
393	BobWhite_c42716_71	A	A	B	B	A	A	B	B	A	B	A	A	A	A	B	B	B	B	A	B	A	A	A	A	B	A	A	A	A	-	A	-	-	A	B	A	A	B	A	B	A	-	B	A	A	B	A	-
394	BobWhite_c42781_98	A	A	B	B	B	B	B	A	A	B	B	B	A	B	A	B	B	A	B	B	B	B	A	A	B	B	A	B	B	-	B	A	A	B	B	A	A	A	B	B	A	B	A	B	A	A	A	A
395	BobWhite_c43135_397	A	A	B	B	B	B	B	B	A	A	B	B	B	A	B	A	B	A	A	B	B	A	B	A	A	A	A	B	A	B	B	-	A	A	B	A	B	B	A	A	B	-	B	B	B	A	B	B
396	BobWhite_c43263_180	A	A	B	B	A	A	B	A	B	B	B	B	A	A	B	A	A	A	B	A	A	B	A	B	A	B	A	B	B	B	A	-	A	B	B	A	A	A	A	B	A	-	A	A	A	A	A	B
397	BobWhite_c43438_250	A	A	B	B	A	A	B	B	B	B	B	B	B	A	B	A	B	B	A	B	B	B	B	B	B	B	B	B	B	-	B	A	B	B	A	A	A	B	B	B	A	-	B	A	A	A	A	A
398	BobWhite_c43681_334	A	A	B	B	B	A	A	A	A	A	A	B	A	B	A	A	A	A	A	A	A	A	A	B	B	A	B	B	B	-	A	B	A	B	A	A	B	B	A	A	A	B	A	B	A	A	B	A
399	BobWhite_c43683_388	A	A	B	B	A	A	B	A	A	A	B	A	A	B	A	B	B	B	A	A	A	A	B	B	A	A	B	B	A	-	A	B	A	A	B	B	B	B	B	A	A	A	B	B	A	B	B	A
400	BobWhite_c43917_288	A	A	B	B	A	A	B	B	A	B	A	A	A	A	B	B	B	B	A	B	B	A	A	A	B	A	A	A	A	-	A	-	B	A	B	A	A	B	A	B	A	A	B	A	A	B	A	B
401	BobWhite_c44224_71	A	A	B	B	A	B	A	A	B	A	B	B	B	A	B	B	B	B	B	A	A	A	B	B	A	B	B	A	A	-	A	A	A	B	A	A	A	A	A	A	A	A	B	B	A	B	A	A
402	BobWhite_c44229_425	A	A	B	B	B	A	B	B	A	A	A	A	A	A	B	B	B	B	A	A	B	B	B	A	A	A	A	A	A	-	A	A	A	A	A	A	A	A	A	B	A	A	B	A	A	A	A	A
403	BobWhite_c44324_157	A	A	B	B	B	B	B	A	A	A	B	A	B	A	A	B	B	A	B	A	A	B	B	A	A	B	B	B	B	B	A	A	A	A	B	A	B	B	B	B	A	-	A	B	B	A	B	B
404	BobWhite_c44404_312	A	A	B	B	A	A	B	B	A	A	A	B	B	B	A	B	A	B	B	B	A	A	B	A	A	A	A	A	B	-	B	-	A	B	A	B	B	B	A	A	A	B	A	B	A	A	B	B
405	BobWhite_c45118_495	A	A	B	B	B	A	B	B	A	B	B	A	A	A	B	B	A	A	A	A	A	B	B	B	A	B	A	A	B	B	A	B	A	B	B	A	B	A	B	B	B	A	A	A	B	A	B	B
406	BobWhite_c45768_99	A	A	B	B	B	B	B	A	A	B	B	B	A	B	A	B	B	A	B	B	B	B	B	A	B	B	A	B	B	A	B	A	A	B	A	A	A	B	A	A	A	B	A	B	A	A	A	A
407	BobWhite_c45834_58	A	A	B	B	A	A	B	B	B	B	B	B	B	A	B	A	B	B	A	B	B	B	B	B	B	B	B	B	B	-	B	A	B	B	A	A	A	B	B	B	A	-	B	A	A	A	A	A
408	BobWhite_c46007_582	A	A	B	B	A	B	A	A	B	A	B	B	A	A	B	B	B	A	A	A	A	A	B	B	A	B	A	A	A	A	A	A	A	B	A	A	A	A	B	A	A	A	A	B	A	B	B	A
409	BobWhite_c4646_119	A	A	B	B	A	A	B	A	B	A	B	B	B	A	B	B	B	B	B	A	B	A	B	B	A	B	B	A	A	-	A	A	A	B	A	A	A	B	A	A	A	A	B	B	A	B	A	B
410	BobWhite_c47099_193	A	A	B	B	A	B	B	B	B	A	A	B	B	B	B	B	B	A	A	B	B	B	B	A	B	B	B	B	B	-	B	A	B	B	A	A	B	B	A	A	B	B	A	A	B	B	A	A
411	BobWhite_c47103_84	A	A	B	B	A	A	B	A	A	A	B	A	A	B	A	B	B	A	A	B	A	A	B	B	A	A	A	B	A	B	A	B	B	B	B	B	A	B	B	A	B	A	B	B	A	B	A	A
412	BobWhite_c47158_89	A	A	B	B	B	A	B	A	B	B	B	B	B	B	B	A	A	B	B	A	A	B	B	B	B	B	B	A	A	-	A	B	A	A	B	B	A	A	A	B	A	B	A	B	B	A	A	B
413	BobWhite_c47168_346	A	A	B	B	A	B	A	A	A	B	A	B	B	A	A	A	A	B	A	B	B	B	B	B	B	B	A	A	A	-	A	A	B	B	A	B	A	A	A	B	B	-	A	A	A	B	A	B
414	BobWhite_c4729_243	A	A	B	B	A	A	B	B	A	B	A	A	B	B	A	B	B	B	B	B	B	B	B	B	B	A	A	B	B	-	A	-	A	B	B	A	B	B	A	A	B	-	B	A	B	B	B	B
415	BobWhite_c47456_121	A	A	B	B	B	A	B	A	A	A	B	A	A	B	A	B	B	B	A	A	A	A	B	B	A	A	B	B	A	-	A	B	A	A	B	B	B	B	B	A	A	A	B	B	A	B	B	A
416	BobWhite_c47659_100	A	A	B	B	A	A	B	B	A	B	A	B	B	A	B	A	B	B	B	B	A	A	B	A	A	A	B	A	A	B	A	A	B	A	B	A	A	B	B	A	B	B	B	B	B	A	A	B
417	BobWhite_c4773_85	A	A	B	B	A	A	B	A	A	A	B	A	A	B	A	B	B	B	A	A	A	A	B	B	A	A	B	B	A	-	A	B	B	A	B	B	B	B	B	A	A	A	B	B	A	B	B	A
418	BobWhite_c48071_144	A	A	B	B	A	A	B	B	A	B	A	A	A	A	B	B	B	B	A	B	A	A	A	A	B	A	A	A	A	-	A	-	A	A	B	A	A	B	A	B	A	-	B	-	A	B	A	-
419	BobWhite_c48730_575	A	A	B	B	B	A	B	A	B	A	B	A	A	B	A	B	B	B	B	A	B	A	A	B	A	A	B	A	A	A	A	B	A	A	A	B	B	B	B	A	A	B	B	B	A	B	B	A
420	BobWhite_c4874_238	A	A	B	B	B	A	B	A	B	B	A	A	A	A	B	A	-	A	B	A	A	B	A	B	A	-	B	B	A	-	-	B	A	A	B	A	A	A	B	B	A	-	A	A	B	A	-	-
421	BobWhite_c4905_267	A	A	B	B	A	B	B	A	B	A	B	A	B	A	A	A	A	B	B	A	B	A	A	B	A	A	B	A	A	A	A	A	B	A	A	B	B	B	B	A	A	A	B	A	B	B	B	A
422	BobWhite_c4942_140	A	A	B	B	A	B	A	A	B	A	B	B	B	A	B	B	B	B	B	A	A	A	B	B	A	B	B	A	A	-	A	A	A	B	A	A	A	A	A	B	A	B	B	B	A	B	A	A
423	BobWhite_c497_375	A	A	B	B	B	B	B	A	A	B	B	B	A	B	A	B	B	A	B	B	B	B	B	A	B	B	A	B	B	A	B	A	A	B	A	A	A	B	A	A	A	B	A	B	A	A	A	A
424	BobWhite_c5092_422	A	A	B	B	A	A	B	B	B	B	B	B	B	A	B	A	B	B	A	B	B	B	A	B	B	B	B	B	B	B	B	A	B	B	A	A	A	B	B	B	A	B	B	A	A	A	A	A
425	BobWhite_c5095_634	A	A	B	B	B	B	B	A	A	B	B	A	A	B	A	B	B	A	B	B	B	B	A	A	A	B	A	A	B	-	B	A	A	B	B	A	A	A	B	A	A	B	A	B	A	A	A	A
426	BobWhite_c5096_156	A	A	B	B	B	A	A	A	A	B	A	B	B	B	B	A	A	B	B	A	A	A	B	A	A	A	A	A	A	A	A	-	B	A	A	A	B	B	A	A	B	A	B	B	B	A	B	A
427	BobWhite_c5255_429	A	A	B	B	B	A	B	A	B	B	A	A	A	A	B	A	B	A	B	A	A	A	A	B	B	B	B	B	A	-	B	B	A	A	B	A	B	A	B	B	A	-	A	A	A	B	B	-
428	BobWhite_c5324_168	A	A	B	B	B	A	B	B	A	B	A	B	B	A	B	B	B	A	A	B	A	A	A	A	B	B	A	A	A	-	A	B	A	A	A	B	B	B	B	A	B	A	B	A	B	A	B	A
429	BobWhite_c534_837	A	A	B	B	A	A	B	B	B	B	B	B	B	A	B	A	B	B	A	B	B	B	A	B	B	B	B	B	B	-	B	A	A	B	A	A	A	B	B	B	A	B	B	A	A	A	A	A
430	BobWhite_c53517_181	A	A	B	B	B	A	B	B	A	B	A	A	B	B	B	B	A	A	B	A	A	B	B	B	A	A	B	B	A	B	B	A	A	A	B	A	B	B	B	A	B	-	B	B	B	A	A	A
431	BobWhite_c5418_82	A	A	B	B	A	B	B	B	A	B	A	B	B	A	B	A	B	B	B	B	A	A	B	A	A	A	B	A	A	B	A	A	A	A	B	A	B	B	A	A	B	A	B	B	B	A	B	B
432	BobWhite_c5457_1440	A	A	B	B	A	A	B	A	A	A	A	A	B	A	A	B	A	A	B	A	A	A	B	B	A	B	B	A	A	B	B	B	B	A	B	A	B	B	B	A	A	-	A	B	B	A	B	B
433	BobWhite_c5477_204	A	A	B	B	B	A	B	A	B	B	B	A	A	B	A	A	A	B	B	B	A	B	A	A	B	B	B	A	A	-	A	A	A	A	B	B	A	A	A	A	A	B	A	A	B	B	A	B
434	BobWhite_c55576_80	A	A	B	B	B	B	A	A	A	B	B	A	A	B	A	B	B	A	B	B	B	B	A	A	A	B	A	A	B	-	B	-	A	B	B	A	A	A	B	A	A	B	A	B	A	A	A	A
435	BobWhite_c5668_115	A	A	B	B	B	B	A	A	B	A	A	B	B	B	A	A	B	B	B	A	A	B	B	A	B	A	B	B	A	-	B	-	A	A	B	A	B	B	-	A	A	A	A	B	B	B	B	B
436	BobWhite_c56724_80	A	A	B	B	B	B	B	A	B	B	B	A	A	A	B	B	B	B	B	A	B	B	A	B	B	B	A	A	B	B	A	-	B	B	B	A	B	A	B	A	B	B	B	A	B	A	A	A
437	BobWhite_c5756_163	A	A	B	B	A	B	B	A	A	B	B	B	A	B	A	B	B	B	B	-	B	B	B	B	A	A	A	A	A	-	B	B	A	A	B	A	A	B	A	A	A	-	B	A	B	A	B	A
438	BobWhite_c5812_440	A	A	B	B	A	A	B	B	A	B	A	A	A	A	B	B	B	B	A	B	B	A	A	A	B	A	A	A	A	-	A	-	B	A	B	A	A	B	A	B	A	A	B	A	A	B	A	B
439	BobWhite_c5872_65	A	A	B	B	B	A	B	A	B	B	A	A	A	A	B	A	B	A	B	A	A	A	A	B	B	B	A	B	A	-	B	B	B	A	B	A	B	A	B	B	A	A	A	A	A	B	B	-
440	BobWhite_c6016_214	A	A	B	B	A	A	B	B	B	B	A	B	A	A	A	A	B	B	A	A	A	A	B	A	A	A	B	B	A	-	B	A	B	A	B	A	B	B	B	B	A	A	A	A	A	A	A	-
441	BobWhite_c6016_715	A	A	B	B	B	B	B	B	A	B	A	B	A	B	B	B	B	A	B	B	B	B	B	A	B	B	A	B	A	A	A	-	B	A	A	A	B	A	A	B	B	A	A	B	A	A	B	A
442	BobWhite_c6094_447	A	A	B	B	A	A	B	A	A	A	B	A	A	B	A	B	B	B	A	A	A	A	B	B	A	A	B	B	A	-	A	B	A	A	B	B	B	B	B	A	A	A	B	B	A	B	B	A
443	BobWhite_c6178_252	A	A	B	B	A	A	B	B	B	A	B	B	B	B	A	A	B	B	A	B	A	B	B	A	B	B	B	B	A	-	B	-	A	A	B	B	A	B	B	B	B	B	A	B	B	B	A	A
444	BobWhite_c6234_144	A	A	B	B	A	A	B	B	B	B	B	B	B	A	B	A	B	B	A	B	B	B	B	B	B	B	B	B	B	-	B	A	B	B	A	A	A	B	B	B	A	-	B	A	A	A	A	A
445	BobWhite_c6472_601	A	A	B	B	A	A	B	B	B	B	A	B	A	B	B	B	A	B	A	B	B	B	B	B	B	A	B	A	B	B	B	A	A	B	B	B	A	A	B	B	A	A	A	A	B	A	A	B
446	BobWhite_c6558_234	A	A	B	B	B	A	B	A	A	A	B	A	B	A	A	B	B	B	B	B	B	A	B	B	A	B	B	A	A	-	A	B	A	B	A	B	B	B	A	A	B	A	A	B	A	B	A	B
447	BobWhite_c662_148	A	A	B	B	A	A	B	B	B	B	A	A	A	B	B	B	B	B	A	B	B	B	B	B	A	A	B	A	B	-	B	A	A	B	A	B	A	B	B	B	A	A	A	A	B	A	B	B
448	BobWhite_c6740_481	A	A	B	B	B	B	B	A	A	B	B	B	A	B	A	B	B	A	B	B	B	B	A	A	B	B	A	B	B	-	B	A	A	B	B	A	A	A	B	B	A	B	A	B	A	A	A	A
449	BobWhite_c6803_387	A	A	B	B	A	A	B	B	A	A	A	A	A	A	B	B	B	A	A	B	B	A	A	A	B	A	A	A	A	-	A	-	B	A	B	A	B	B	A	A	A	A	B	A	A	A	A	B
450	BobWhite_c7029_58	A	A	B	B	A	A	B	A	A	A	B	A	A	B	A	B	B	B	A	A	A	A	B	B	A	A	B	B	A	-	A	B	A	A	B	B	B	B	B	A	A	A	B	B	A	B	B	A
451	BobWhite_c7050_564	A	A	B	B	A	A	B	A	B	B	A	B	B	B	B	B	A	B	A	A	B	B	B	A	B	A	B	A	B	B	B	B	B	A	B	B	A	A	B	B	A	-	A	A	A	A	A	A
452	BobWhite_c721_74	A	A	B	B	A	B	A	A	B	A	B	B	A	A	B	B	B	A	A	A	B	A	B	B	B	B	B	A	A	-	A	A	B	B	B	A	B	A	B	B	A	B	B	B	A	B	B	-
453	BobWhite_c7246_501	A	A	B	B	A	B	B	A	A	B	B	A	-	B	A	-	B	B	B	-	B	B	A	B	-	B	A	B	A	A	A	B	A	A	A	A	B	B	B	B	-	-	A	B	-	A	B	-
454	BobWhite_c7281_328	A	A	B	B	B	B	A	A	A	B	B	A	A	B	A	B	A	A	B	B	B	B	A	A	B	B	B	A	B	-	B	A	A	B	B	A	A	A	B	B	A	B	A	B	A	A	A	A
455	BobWhite_c7400_334	A	A	B	B	B	A	B	B	A	A	B	B	B	A	B	A	B	B	A	B	A	B	B	B	B	B	B	A	A	-	B	A	B	A	B	B	A	B	B	A	B	B	B	B	A	B	B	B
456	BobWhite_c7454_492	A	A	B	B	B	B	B	A	A	B	A	B	A	B	B	B	B	A	B	B	B	B	B	A	B	B	A	B	A	A	A	-	B	A	A	A	B	A	A	B	B	A	A	B	A	A	B	A
457	BobWhite_c7649_248	A	A	B	B	A	A	B	A	B	B	A	B	A	B	B	B	B	B	A	A	A	A	B	B	B	A	B	A	B	B	B	A	B	A	B	B	A	B	B	B	A	A	A	A	B	A	A	B
458	BobWhite_c7691_195	A	A	B	B	A	B	B	A	B	A	B	B	B	B	A	A	A	B	B	A	A	A	B	A	A	A	A	A	A	-	A	A	B	A	A	B	A	B	A	B	B	B	A	B	A	B	A	-
459	BobWhite_c7712_327	A	A	B	B	B	B	B	A	B	A	A	A	B	A	A	B	B	-	B	A	B	B	B	A	A	B	B	A	B	B	A	-	B	B	B	B	B	B	B	A	A	A	A	B	A	B	B	B
460	BobWhite_c7975_613	A	A	B	B	B	B	B	B	A	B	A	B	A	B	B	B	B	A	B	B	B	B	B	A	B	B	A	B	A	A	A	-	B	A	A	A	B	A	A	B	B	A	A	B	A	A	B	A
461	BobWhite_c8048_663	A	A	B	B	A	A	A	A	A	A	B	A	A	A	A	B	A	B	A	B	A	A	B	B	B	A	A	B	A	B	A	B	A	B	B	B	A	B	B	A	B	A	B	A	A	B	A	B
462	BobWhite_c8113_532	A	A	B	B	A	A	B	B	B	B	A	A	A	B	B	B	A	B	A	B	B	B	B	B	B	A	B	A	B	B	B	A	A	B	B	B	A	A	B	B	A	A	A	A	B	A	A	B
463	BobWhite_c8266_227	A	A	B	B	A	B	B	A	B	A	A	B	B	B	B	A	B	A	B	B	B	B	B	A	B	A	A	A	A	-	B	A	B	A	B	A	B	B	B	A	B	A	B	B	A	B	A	B
464	BobWhite_c8571_699	A	A	B	B	A	A	B	B	A	B	A	B	B	A	B	A	B	B	B	B	A	A	B	A	A	A	B	A	A	B	A	A	B	A	B	A	A	B	B	A	B	A	B	B	B	A	A	B
465	BobWhite_c8680_993	A	A	B	B	B	B	A	B	B	B	A	B	B	A	A	A	A	A	B	A	B	B	B	B	B	B	B	A	B	B	A	-	B	A	A	B	B	B	A	B	B	B	A	B	A	B	B	B
466	BobWhite_c8713_420	A	A	B	B	A	A	B	B	A	A	A	A	A	A	B	B	B	A	A	B	A	A	A	A	B	A	A	A	A	A	A	-	A	A	A	A	B	A	A	A	A	A	B	B	A	A	A	B
467	BobWhite_c8734_91	A	A	B	B	B	A	B	B	A	B	A	A	A	B	A	B	B	B	B	B	B	B	B	B	A	A	B	B	B	-	B	B	A	B	A	B	A	B	A	A	A	A	A	A	A	A	B	B
468	BobWhite_c9057_118	A	A	B	B	A	A	B	A	A	A	B	A	B	A	A	B	A	A	B	A	A	A	B	B	A	B	B	A	A	B	B	B	A	A	B	A	B	B	B	A	A	-	A	B	B	A	B	B
469	BobWhite_c911_127	A	A	B	B	B	A	B	B	A	B	A	A	B	B	B	B	B	A	B	A	A	B	B	B	A	A	B	B	A	B	B	A	A	A	B	A	B	B	B	A	B	-	B	B	B	A	A	A
470	BobWhite_c9138_101	A	A	B	B	A	B	B	A	A	B	B	A	B	B	A	A	B	A	B	A	A	B	B	A	A	B	B	B	B	B	B	B	B	A	B	B	B	B	A	B	A	A	A	B	A	B	B	B
471	BobWhite_c9564_587	A	A	B	B	B	A	A	A	A	B	A	A	B	B	B	B	A	B	B	A	A	A	B	A	A	A	B	A	A	-	A	-	A	A	A	A	B	B	A	B	B	A	B	B	B	A	A	A
472	BobWhite_c9660_938	A	A	B	B	A	A	B	B	A	B	B	B	B	B	B	A	B	A	A	A	A	A	A	A	A	A	B	A	A	B	A	B	A	B	B	B	B	B	B	B	A	B	A	A	B	A	A	A
473	BobWhite_c9690_94	A	A	B	B	A	A	B	A	B	B	A	B	B	B	B	B	A	B	A	A	B	B	B	A	B	A	B	A	B	B	B	B	A	A	B	B	A	A	B	B	A	-	A	A	A	A	A	A
474	BobWhite_c9804_305	A	A	B	B	B	B	B	B	A	A	B	B	B	A	B	A	A	A	A	B	B	A	A	A	A	A	A	B	A	B	B	-	A	A	B	A	B	A	A	A	B	-	B	B	B	A	B	B
475	BobWhite_c986_263	A	A	B	B	B	B	A	B	B	B	A	A	B	A	B	A	A	-	B	A	A	B	-	A	B	B	B	A	B	-	A	-	B	A	A	B	B	B	A	A	A	-	A	B	A	B	B	B
476	BobWhite_c986_285	A	A	B	B	B	B	A	B	B	B	A	A	B	A	B	A	A	-	B	A	A	B	-	A	B	B	B	A	B	-	A	-	B	A	A	B	B	B	A	A	A	-	A	B	A	B	B	B
477	BobWhite_c9958_624	A	A	B	B	A	A	B	B	A	A	B	B	B	B	A	B	B	B	B	B	A	B	B	A	B	A	B	A	A	-	B	A	B	B	B	B	B	B	A	A	A	A	A	A	B	A	B	B
478	BobWhite_c9961_402	A	A	B	B	A	B	B	B	A	A	A	A	A	B	A	A	B	A	A	A	B	A	B	A	A	A	A	A	A	A	A	A	B	A	A	B	A	B	A	A	B	B	B	B	B	A	B	B
479	BobWhite_c998_2032	A	A	B	B	B	A	A	B	A	B	A	B	B	A	B	B	B	B	A	B	A	A	A	A	B	B	A	A	A	-	A	B	A	A	A	B	A	B	B	A	B	A	B	A	B	A	A	A
480	BobWhite_rep_c48757_939	A	A	B	B	B	B	B	A	B	B	B	A	A	B	B	A	B	B	A	B	B	A	B	B	B	B	A	A	B	A	B	-	A	A	A	B	A	B	B	B	A	A	A	A	B	B	A	A
481	BobWhite_rep_c48843_720	A	A	B	B	A	A	B	B	B	B	A	B	A	A	A	A	B	B	A	A	A	A	B	A	A	A	B	B	A	-	B	A	B	A	B	A	B	B	B	B	A	A	A	A	A	A	A	A
482	BobWhite_rep_c49356_206	A	A	B	B	B	B	B	A	B	B	B	A	A	A	B	B	B	B	B	A	B	B	A	B	B	B	A	A	B	B	A	-	B	B	B	A	B	A	B	A	B	B	B	A	B	A	A	A
483	BobWhite_rep_c49587_1290	A	A	B	B	A	A	B	B	A	A	B	B	B	B	A	B	B	B	B	B	A	B	B	A	A	A	B	A	B	-	A	A	A	B	B	B	B	A	A	A	A	B	A	A	B	A	B	B
484	BobWhite_rep_c49751_629	A	A	B	B	A	A	B	A	A	B	A	A	B	B	B	A	B	B	A	B	B	A	B	A	A	A	B	A	A	A	B	A	A	A	A	A	B	B	A	A	A	A	A	A	A	B	A	A
485	BobWhite_rep_c49931_364	A	A	B	B	A	B	B	B	A	B	B	B	B	B	B	A	B	A	A	A	A	A	A	A	A	A	B	A	A	B	A	B	A	B	B	B	B	B	B	B	A	B	A	A	B	A	A	A
486	BobWhite_rep_c49979_373	A	A	B	B	B	B	B	A	A	A	B	A	B	A	A	B	A	A	B	A	A	B	B	A	A	B	B	B	B	B	A	-	A	A	B	A	B	A	B	B	A	-	A	B	B	A	B	B
487	BobWhite_rep_c50013_65	A	A	B	B	A	B	B	A	B	A	A	B	B	A	B	A	A	A	A	B	B	B	B	A	B	A	B	A	A	-	B	A	A	A	B	A	B	A	A	A	A	A	A	B	A	B	A	-
488	BobWhite_rep_c50066_63	A	A	B	B	A	A	A	A	A	A	B	A	B	A	A	B	B	B	B	B	B	B	B	B	B	A	A	B	A	B	B	B	A	B	B	B	A	B	B	A	B	A	B	A	A	A	A	B
489	BobWhite_rep_c50285_616	A	A	B	B	A	B	B	A	A	B	B	A	A	B	B	B	A	B	B	A	B	A	B	B	B	A	A	A	B	-	A	B	B	B	B	A	B	A	A	A	A	A	B	A	B	A	B	A
490	BobWhite_rep_c50362_537	A	A	B	B	A	A	B	A	A	A	B	A	A	B	A	B	B	B	A	A	A	A	B	B	A	A	B	B	A	-	A	B	A	A	B	B	B	B	B	A	A	A	B	B	A	B	B	A
491	BobWhite_rep_c50457_813	A	A	B	B	B	B	B	A	A	B	B	B	A	B	A	B	B	A	B	B	B	B	A	A	B	B	A	B	B	-	B	A	A	B	B	A	A	B	B	B	A	B	A	B	A	A	A	A
492	BobWhite_rep_c50458_213	A	A	B	B	A	A	B	A	B	B	A	B	A	B	B	B	B	B	A	A	A	A	B	B	B	A	B	A	B	B	B	A	B	A	B	B	A	B	B	B	A	A	A	A	B	A	A	B
493	BobWhite_rep_c51103_465	A	A	B	B	B	B	A	B	B	B	A	A	B	A	A	A	A	-	B	A	A	B	A	A	B	B	B	A	B	-	A	-	B	A	A	B	B	B	A	A	A	-	A	B	A	B	B	B
494	BobWhite_rep_c51103_654	A	A	B	B	B	B	A	B	B	B	A	A	B	A	A	A	A	-	B	A	A	B	A	A	B	B	B	A	B	-	A	-	A	A	A	B	B	B	A	A	A	-	A	B	A	B	B	B
495	BobWhite_rep_c51744_51	A	A	B	B	A	A	B	A	A	A	A	A	B	A	A	A	B	B	B	A	B	A	B	B	A	A	B	B	A	-	B	A	-	A	-	B	B	B	B	A	A	A	B	A	A	B	A	B
496	BobWhite_rep_c52429_80	A	A	B	B	B	B	B	A	A	B	B	A	A	B	A	B	B	B	B	B	B	B	A	A	B	B	A	A	B	-	B	A	B	B	B	A	A	B	B	A	A	B	A	B	A	A	A	A
497	BobWhite_rep_c52808_186	A	A	B	B	A	B	A	A	A	B	A	B	B	A	B	A	A	A	B	A	B	B	B	B	A	B	A	A	A	-	A	A	A	B	B	B	B	A	A	A	B	A	B	A	A	A	B	B
498	BobWhite_rep_c53576_192	A	A	B	B	A	A	B	B	B	B	B	B	B	A	B	A	B	B	A	B	B	B	B	B	B	B	B	B	B	-	B	A	B	B	A	A	A	B	B	B	A	-	B	A	A	A	A	A
499	BobWhite_rep_c55035_124	A	A	B	B	A	A	B	B	A	B	A	A	B	B	A	B	B	B	B	B	B	B	B	B	B	A	A	B	B	-	A	-	A	B	B	A	B	B	A	A	B	-	B	A	B	B	B	B
500	BobWhite_rep_c55336_265	A	A	B	B	A	A	A	A	A	A	B	A	B	A	A	B	A	B	A	B	A	A	B	B	B	A	A	B	A	B	B	B	A	B	B	B	A	B	B	A	B	A	B	A	A	A	A	B
501	BobWhite_rep_c56312_106	A	A	B	B	B	A	A	A	A	B	B	A	B	A	A	B	A	A	B	B	A	A	B	B	A	A	A	A	A	-	B	A	A	B	A	A	B	A	B	A	A	-	B	A	A	A	B	B
502	BobWhite_rep_c61555_115	A	A	B	B	A	A	B	A	A	A	B	A	A	B	A	B	B	B	A	A	A	A	B	B	A	A	B	B	A	-	A	B	A	A	B	B	B	B	B	A	A	A	B	B	A	B	B	A
503	BobWhite_rep_c61602_139	A	A	B	B	A	A	B	B	B	B	A	B	A	B	B	B	A	B	A	B	B	B	B	B	B	A	B	A	B	B	B	A	A	B	B	B	A	A	B	B	A	A	A	A	B	A	A	B
504	BobWhite_rep_c62955_567	A	A	B	B	A	B	B	A	B	A	B	B	B	B	A	A	A	B	A	A	A	A	B	A	A	A	A	A	A	B	A	A	A	A	B	B	A	B	A	B	B	B	A	B	A	B	A	-
505	BobWhite_rep_c62993_449	A	A	B	B	A	B	A	A	A	B	A	B	B	A	A	A	A	B	A	B	B	B	B	B	B	B	A	A	A	-	A	A	B	B	A	B	A	A	A	B	B	-	A	A	A	B	A	B
506	BobWhite_rep_c63346_248	A	A	B	B	A	A	B	B	A	B	A	A	B	B	A	B	B	B	B	B	B	B	B	B	B	A	A	B	B	-	A	-	A	B	B	A	B	B	A	A	B	-	B	A	B	B	B	B
507	BobWhite_rep_c63350_277	A	A	B	B	B	B	B	A	A	B	B	B	A	B	A	B	B	A	B	B	B	B	A	A	B	B	A	B	B	-	B	A	B	B	B	A	A	B	A	B	A	B	A	B	A	A	A	A
508	BobWhite_rep_c63648_306	A	A	B	B	A	A	B	A	A	A	B	A	A	B	A	B	B	A	A	A	A	A	B	B	A	A	B	B	A	-	A	B	A	A	B	B	B	B	B	A	A	A	B	B	A	B	B	A
509	BobWhite_rep_c63804_353	A	A	B	B	A	A	B	B	A	B	A	B	B	A	B	A	B	B	B	B	A	A	B	A	A	A	B	A	A	B	A	A	B	A	B	A	A	B	B	A	B	A	B	B	B	A	A	B
510	BobWhite_rep_c63819_182	A	A	B	B	A	B	B	A	B	A	B	B	A	A	B	B	B	B	B	A	A	A	B	B	A	B	B	A	A	-	A	A	B	B	A	A	B	B	A	B	A	-	B	B	A	B	B	A
511	BobWhite_rep_c64260_207	A	A	B	B	B	A	B	A	A	A	B	A	A	B	A	B	B	B	A	A	A	A	B	B	A	A	B	B	A	-	A	B	A	A	B	B	B	B	B	A	A	A	B	B	A	B	B	A
512	BobWhite_rep_c64679_73	A	A	B	B	A	A	B	A	B	B	A	B	A	B	B	B	A	B	A	A	A	B	B	A	B	A	B	A	B	B	B	A	A	A	B	B	A	A	B	B	A	-	A	A	B	A	A	B
513	BobWhite_rep_c64833_248	A	A	B	B	B	B	B	B	A	B	A	B	A	B	B	B	B	A	B	B	B	B	B	A	B	B	A	B	A	A	A	-	B	A	A	A	B	A	A	B	B	A	A	B	A	A	B	A
514	BobWhite_rep_c64920_402	A	A	B	B	A	A	B	B	A	A	A	A	A	A	B	B	B	A	A	B	B	A	A	A	B	A	A	A	A	-	A	-	A	A	B	A	B	A	A	A	A	A	B	B	A	A	A	B
515	BobWhite_rep_c64999_263	A	A	B	B	A	A	B	B	B	B	B	B	B	A	B	A	B	B	A	B	B	B	B	B	B	B	B	B	B	-	B	A	B	B	A	A	A	B	B	B	A	-	B	A	A	A	-	A
516	BobWhite_rep_c65811_114	A	A	B	B	A	A	B	A	A	A	A	A	B	A	A	B	B	A	B	A	A	A	B	B	A	B	B	A	A	B	B	B	B	A	B	A	B	B	B	A	A	-	A	B	B	A	B	B
517	BobWhite_rep_c65835_277	A	A	B	B	A	A	B	A	A	A	B	A	A	B	A	B	B	B	A	A	A	A	B	B	A	A	B	B	A	-	A	B	B	A	B	B	B	B	B	A	A	A	B	B	A	B	B	A
518	BobWhite_rep_c65915_26	A	A	B	B	A	A	B	B	B	B	B	B	B	A	B	A	B	B	A	B	B	B	B	B	B	B	B	B	B	-	B	A	B	B	A	A	A	B	B	B	A	-	B	A	A	A	A	A
519	BobWhite_rep_c66074_232	A	A	B	B	B	A	A	B	A	B	A	B	B	A	B	B	A	B	A	B	A	A	A	A	B	B	A	A	A	B	A	B	A	A	B	B	A	A	B	A	B	A	B	A	B	A	A	B
520	BobWhite_rep_c66950_351	A	A	B	B	B	B	B	A	A	B	B	B	A	B	A	B	B	A	B	B	B	B	A	A	B	B	A	B	B	-	B	A	A	B	B	A	A	B	A	B	A	B	A	B	A	A	A	A
521	BobWhite_s67148_292	A	A	B	B	A	A	B	B	B	B	B	B	B	A	B	A	B	B	A	B	A	B	B	B	B	B	A	B	B	-	B	-	B	B	A	A	A	B	B	A	B	-	A	A	A	B	A	A
522	BobWhite_s67247_276	A	A	B	B	A	A	B	A	A	A	B	A	A	B	A	B	B	A	A	A	A	A	B	B	A	A	B	B	A	-	A	B	A	A	B	B	B	B	B	A	A	A	B	B	A	B	B	A
523	BS00000010_51	A	A	B	B	A	B	B	A	B	B	B	B	B	B	A	A	A	B	A	A	A	A	B	A	A	A	A	A	A	B	B	A	A	A	B	B	A	B	A	B	B	B	A	B	A	B	A	-
524	BS00000137_51	A	A	B	B	B	A	A	A	B	A	B	A	A	B	A	B	A	B	B	A	B	A	A	B	A	A	B	A	A	A	A	B	A	A	A	B	A	B	B	A	A	B	B	B	A	B	A	A
525	BS00000244_51	A	A	B	B	A	A	B	-	A	A	A	A	B	A	A	B	B	A	B	A	A	A	B	B	A	B	B	A	A	B	B	B	A	A	B	A	A	B	B	A	-	B	-	B	B	A	A	B
526	BS00000346_51	A	A	B	B	A	B	A	A	A	B	A	B	B	A	A	A	A	A	A	A	B	B	B	B	A	B	A	A	A	-	A	A	B	A	A	B	A	A	A	B	B	-	A	A	A	B	A	B
527	BS00000479_51	A	A	B	B	A	B	B	A	A	B	B	B	A	B	A	B	B	B	B	-	B	A	B	B	A	A	A	A	B	-	B	B	B	A	B	B	B	B	A	A	A	A	B	A	B	A	B	A
528	BS00000498_51	A	A	B	B	B	B	B	A	A	B	B	B	A	B	A	B	B	A	B	B	B	B	A	A	A	B	A	B	B	-	B	A	B	B	B	A	A	B	B	B	A	B	A	B	A	A	A	A
529	BS00000523_51	A	A	B	B	A	A	B	A	A	A	A	A	A	B	B	A	B	B	A	B	A	A	A	B	B	A	B	A	A	-	B	-	A	A	A	A	A	B	A	A	B	B	A	B	A	B	B	A
530	BS00000713_51	A	A	B	B	B	A	B	A	A	B	A	A	B	A	A	B	B	B	B	B	B	A	B	B	A	B	B	A	A	-	A	B	A	A	A	B	B	B	A	A	B	A	A	B	A	B	A	B
531	BS00000905_51	A	A	B	B	A	B	A	-	A	A	A	A	A	B	A	B	B	A	B	A	A	B	A	A	B	A	B	B	B	A	A	B	-	A	A	A	-	B	A	A	B	B	A	A	A	-	A	A
532	BS00001128_51	A	A	B	B	A	B	B	A	B	A	B	B	B	B	A	A	A	B	B	A	A	A	B	A	A	A	A	A	A	-	A	A	-	A	A	B	A	B	A	B	B	B	A	B	A	B	A	-
533	BS00002178_51	A	A	B	B	B	B	B	A	B	B	B	A	A	B	A	B	B	B	A	A	A	B	B	B	B	B	A	A	A	B	B	B	B	A	B	A	B	B	A	B	B	A	A	A	B	A	A	A
534	BS00003185_51	A	A	B	B	A	A	B	B	A	B	B	B	B	A	B	B	B	B	A	B	A	A	B	B	B	B	A	B	B	-	A	B	A	A	A	B	A	B	B	A	B	A	A	A	B	A	A	A
535	BS00003214_51	A	A	B	B	A	B	B	B	A	B	A	B	B	A	B	A	B	B	B	B	A	A	B	A	A	A	B	A	A	B	A	A	A	A	B	A	A	B	A	A	B	A	B	B	B	A	A	B
536	BS00003663_51	A	A	B	B	A	B	B	A	B	B	B	A	A	B	B	B	B	A	B	A	B	A	B	B	B	A	A	A	B	-	B	A	B	B	B	A	B	B	A	B	B	A	B	A	B	A	B	A
537	BS00003676_51	A	A	B	B	A	A	B	B	A	B	A	A	B	B	A	B	B	B	B	B	B	B	B	B	B	A	A	B	B	A	A	A	A	B	A	A	B	B	A	A	B	-	B	A	B	B	B	B
538	BS00003697_51	A	A	B	B	B	A	B	A	B	B	A	A	A	A	B	A	B	A	B	A	A	A	A	B	B	B	A	B	A	-	B	B	B	A	B	A	B	A	B	B	A	A	A	A	A	B	B	-
539	BS00003711_51	A	A	B	B	B	A	B	A	B	B	B	B	B	B	B	A	A	B	B	A	A	B	B	B	B	B	B	A	A	-	A	B	A	A	B	B	A	A	A	B	A	B	A	B	B	A	A	B
540	BS00003733_51	A	A	B	B	A	B	B	B	A	A	A	A	A	B	A	A	B	A	A	A	B	A	B	A	A	A	A	A	A	A	A	A	B	A	A	B	A	B	A	A	B	B	B	B	B	A	B	B
541	BS00003765_51	A	A	B	B	B	A	B	B	B	A	B	B	B	B	B	A	B	B	A	B	A	B	B	A	B	B	B	B	B	-	A	-	B	A	B	B	A	B	B	B	B	-	A	B	B	B	B	A
542	BS00003814_51	A	A	B	B	B	B	B	B	A	B	A	B	A	B	B	B	B	A	B	B	B	B	B	A	B	B	A	B	A	A	A	-	B	A	A	A	B	A	A	B	B	A	A	B	A	A	B	A
543	BS00003818_51	A	A	B	B	B	A	A	B	A	B	A	B	B	A	B	B	B	B	A	B	A	A	A	A	B	B	A	A	A	-	A	B	A	A	A	B	A	B	B	A	B	-	B	A	B	A	A	A
544	BS00003934_51	A	A	B	B	A	A	B	B	A	A	A	A	A	A	B	B	B	B	A	B	B	A	A	A	B	A	A	A	A	-	A	-	B	A	B	A	A	B	A	B	A	A	B	A	A	B	A	B
545	BS00004016_51	A	A	B	B	A	A	B	B	A	B	A	B	B	A	B	A	B	B	B	B	A	A	B	A	A	A	B	A	A	B	A	A	B	A	B	A	A	B	B	A	B	B	B	B	B	A	A	B
546	BS00004089_51	A	A	B	B	B	A	B	B	A	A	A	A	A	A	B	B	B	B	A	A	B	B	B	A	A	A	A	A	A	-	A	A	A	A	A	A	A	A	A	B	A	B	B	A	A	A	A	A
547	BS00004112_51	A	A	B	B	B	A	B	B	A	A	A	A	A	A	B	B	B	B	A	A	B	B	B	A	A	A	A	A	A	-	A	A	A	A	A	A	A	A	A	B	A	A	B	A	A	A	A	A
548	BS00004221_51	A	A	B	B	B	A	B	B	A	A	A	A	A	A	B	B	B	B	A	A	B	B	B	A	A	A	A	A	A	-	A	A	A	A	A	A	A	A	A	B	A	A	B	A	A	A	A	A
549	BS00004243_51	A	A	B	B	B	A	B	B	A	A	A	A	A	A	B	B	B	B	A	A	B	B	B	A	A	A	A	A	A	-	A	A	A	A	A	A	A	A	A	B	A	A	B	A	A	A	A	A
550	BS00004334_51	A	A	B	B	B	A	B	A	B	A	B	A	A	A	A	A	A	A	A	B	A	A	B	B	A	A	A	B	B	-	A	A	A	B	B	A	B	B	B	B	A	B	B	A	A	B	B	A
551	BS00004358_51	A	A	B	B	B	B	B	B	A	B	A	B	A	B	B	B	B	A	B	B	B	B	B	A	B	B	A	B	A	A	A	B	B	A	A	A	B	A	A	B	B	A	A	B	A	A	B	A
552	BS00004376_51	A	A	B	B	B	A	B	B	A	B	A	A	B	A	A	B	B	B	B	B	B	B	B	B	A	A	A	B	B	-	A	A	A	A	B	A	B	B	A	A	B	-	B	A	A	B	B	B
553	BS00004403_51	A	A	B	B	B	A	B	B	A	B	A	A	B	A	A	B	B	B	B	B	B	B	B	B	A	A	A	B	B	-	A	A	B	A	B	A	B	A	A	A	B	-	B	A	A	B	B	B
554	BS00004413_51	A	A	B	B	A	A	B	A	A	B	A	B	A	A	A	A	B	A	A	A	A	A	B	A	B	A	B	B	B	B	B	B	A	A	B	B	A	B	B	A	A	A	A	A	A	A	B	A
555	BS00005092_51	A	A	B	B	A	A	B	A	A	A	B	A	A	B	A	B	B	B	A	A	A	A	B	B	A	A	B	B	A	-	A	B	A	A	B	B	B	B	B	A	A	A	B	B	A	B	B	A
556	BS00005311_51	A	A	B	B	B	B	B	A	A	A	B	A	B	A	A	B	B	A	B	A	A	B	B	A	A	B	B	B	B	B	A	B	B	A	B	A	B	B	B	B	A	-	A	B	B	A	B	B
557	BS00007437_51	A	A	B	B	A	A	A	A	A	A	B	A	B	A	A	B	A	B	A	B	A	A	B	B	B	A	A	B	A	B	B	B	A	B	B	B	A	B	B	A	B	A	B	A	A	A	A	B
558	BS00007689_51	A	A	B	B	A	B	B	A	-	B	B	B	A	B	A	B	B	B	B	-	B	A	B	B	A	A	A	A	A	-	B	B	B	A	B	B	B	B	A	A	A	A	B	A	B	A	B	A
559	BS00007901_51	A	A	B	B	A	A	B	B	B	B	A	A	A	B	B	B	A	B	A	B	B	B	B	B	B	A	B	A	B	B	B	A	A	B	B	B	A	A	B	B	A	A	A	A	B	A	A	B
560	BS00008865_51	A	A	B	B	A	B	A	A	B	A	B	B	B	A	B	B	B	B	B	A	A	A	B	B	A	B	B	A	A	-	A	A	A	B	A	A	A	A	A	A	A	A	B	B	A	B	A	A
561	BS00009270_51	A	A	B	B	A	A	B	B	A	A	A	A	A	A	B	B	B	A	A	B	A	A	A	A	B	A	A	A	A	-	A	-	A	A	B	A	B	A	A	A	A	A	B	B	A	A	A	B
562	BS00009393_51	A	A	B	B	B	B	B	A	A	B	A	B	A	B	B	B	B	A	B	B	B	B	B	A	B	B	A	B	A	A	A	-	B	A	A	A	A	A	A	B	B	A	A	B	A	A	A	A
563	BS00009480_51	A	A	B	B	B	A	B	B	A	A	B	B	B	A	B	A	B	B	A	B	A	B	B	B	B	B	B	A	A	-	B	-	B	A	B	B	A	B	B	A	B	B	B	B	A	B	B	A
564	BS00009531_51	A	A	B	B	A	A	B	A	A	A	B	A	B	A	A	B	A	A	B	A	A	A	B	B	A	B	B	A	A	B	B	B	B	A	B	A	B	B	B	A	A	-	A	B	B	A	B	B
565	BS00009584_51	A	A	B	B	A	A	B	B	B	B	B	B	B	A	B	A	B	B	A	B	B	B	A	B	B	B	B	B	B	-	B	A	B	B	A	A	A	B	B	B	A	-	B	A	A	A	A	A
566	BS00009677_51	A	A	B	B	B	B	A	B	B	B	A	A	B	A	A	A	A	A	B	A	A	B	A	A	B	B	B	A	B	-	A	-	B	A	A	B	B	B	A	A	A	-	A	B	A	B	B	B
567	BS00009771_51	A	A	B	B	B	B	A	A	B	A	A	B	B	B	A	A	B	B	B	A	A	B	B	A	B	A	B	B	A	-	B	-	A	A	B	A	B	B	B	A	A	A	A	B	B	B	B	B
568	BS00009789_51	A	A	B	B	A	A	B	A	A	A	B	A	A	A	A	B	B	B	A	B	A	A	B	B	B	A	A	B	A	B	A	B	A	B	B	B	B	B	B	A	B	A	B	A	A	B	B	B
569	BS00009817_51	A	A	B	B	A	B	B	A	B	B	B	A	B	B	B	B	B	A	B	A	B	A	B	B	B	A	A	A	B	B	A	A	A	B	B	A	B	B	A	B	B	A	B	A	B	A	B	A
570	BS00010160_51	A	A	B	B	-	B	-	A	B	A	B	B	B	B	B	A	B	A	B	A	B	B	A	B	A	A	B	A	B	-	B	A	A	A	B	B	B	B	B	B	B	B	B	A	A	B	B	A
571	BS00010179_51	A	A	B	B	B	A	A	A	A	B	B	A	B	A	A	B	A	A	B	B	A	A	B	B	A	A	A	A	A	B	B	A	A	B	B	A	B	A	B	A	A	-	B	A	A	A	B	B
572	BS00010202_51	A	A	B	B	A	B	A	A	A	B	A	B	B	A	A	A	A	B	A	B	B	B	B	B	B	B	A	A	A	-	A	A	A	B	A	B	A	A	A	B	B	-	A	A	A	B	A	B
573	BS00010287_51	A	A	B	B	A	B	A	A	B	A	B	B	B	A	B	B	B	B	B	A	A	A	B	B	A	B	B	A	A	-	A	A	A	B	A	A	A	A	A	A	A	A	B	B	A	B	A	A
574	BS00010301_51	A	A	B	B	A	A	B	A	A	A	B	A	A	B	A	B	B	B	A	A	A	A	B	B	A	A	B	B	A	-	A	B	A	A	B	B	B	B	B	A	A	A	B	B	A	B	B	A
575	BS00010366_51	A	A	B	B	A	A	B	A	A	A	B	A	A	B	A	B	B	B	A	A	A	A	B	B	A	A	B	B	A	-	A	B	A	A	B	B	B	B	B	A	A	A	B	B	A	B	B	A
576	BS00010446_51	A	A	B	B	B	A	A	B	A	A	A	A	A	A	B	B	B	B	A	A	B	B	B	A	A	A	A	A	A	-	A	A	A	A	A	A	A	A	A	B	A	A	B	A	A	A	A	A
577	BS00010467_51	A	A	B	B	A	A	B	B	B	B	B	B	B	A	B	A	B	B	A	B	B	B	B	B	B	B	B	B	B	-	B	A	B	B	A	A	A	B	B	B	A	-	B	A	A	A	A	A
578	BS00010581_51	A	A	B	B	A	A	-	A	A	A	B	A	A	B	A	B	B	B	A	A	A	A	B	B	A	A	B	B	A	-	A	B	A	A	B	B	B	B	B	A	A	A	B	B	A	B	B	A
579	BS00010659_51	A	A	B	B	B	A	B	B	B	A	B	B	B	B	B	A	B	B	A	B	A	B	B	A	B	B	B	B	B	A	A	-	A	A	A	B	A	A	B	B	B	-	A	B	B	B	B	A
580	BS00010664_51	A	A	B	B	A	B	B	A	A	B	B	B	A	B	A	B	-	B	B	-	B	A	B	B	A	A	A	A	A	-	B	B	A	A	B	A	B	B	A	A	A	A	B	A	B	A	-	A
581	BS00010689_51	A	A	B	B	B	A	B	B	A	B	A	A	B	A	A	B	B	B	B	B	B	B	B	B	A	A	A	B	B	-	A	A	A	A	B	A	B	B	A	A	B	-	B	A	A	B	B	B
582	BS00010837_51	A	A	B	B	A	A	B	A	A	A	B	A	A	B	A	B	B	B	A	A	A	A	B	B	A	A	B	B	A	-	A	B	A	A	B	B	B	B	B	A	A	A	B	B	A	B	B	A
583	BS00010863_51	A	A	B	B	A	A	B	A	A	A	B	A	A	B	A	B	B	B	A	A	A	A	B	B	A	A	B	B	A	-	A	B	A	A	B	B	B	B	B	A	A	A	B	B	A	B	B	A
584	BS00010886_51	A	A	B	B	A	A	B	A	A	A	B	A	A	B	A	B	B	B	A	A	A	A	B	B	A	A	B	B	A	-	A	B	A	A	B	B	B	B	B	A	A	A	B	B	A	B	B	A
585	BS00010909_51	A	A	B	B	A	A	B	A	A	A	B	A	A	B	A	B	B	B	A	A	A	A	B	B	A	A	B	B	A	-	A	B	A	A	B	B	B	B	B	A	A	A	B	B	A	B	B	A
586	BS00011006_51	A	A	B	B	A	A	B	A	A	A	B	A	A	B	A	B	B	B	A	A	A	A	B	B	A	A	B	B	A	-	A	B	A	A	B	B	B	B	B	A	A	A	B	B	A	B	B	A
587	BS00011061_51	A	A	B	B	B	A	B	A	B	B	A	A	A	A	B	A	B	A	B	A	A	A	A	B	B	B	A	B	A	-	B	B	B	A	B	A	B	A	B	B	A	A	A	A	A	B	B	-
588	BS00011064_51	A	A	B	B	B	B	B	A	A	B	B	B	A	B	A	B	B	A	B	B	B	B	A	A	B	B	A	B	B	A	B	A	A	B	A	A	A	B	A	A	A	B	A	B	A	A	A	A
589	BS00011072_51	A	A	B	B	B	A	B	B	A	B	A	A	A	B	B	B	A	A	B	A	A	B	B	B	A	A	B	A	A	-	B	A	A	A	B	A	B	B	B	B	B	-	B	B	B	A	A	A
590	BS00011085_51	A	A	B	B	A	A	B	B	B	A	B	B	B	B	A	A	B	B	A	B	A	B	B	A	B	B	B	B	A	-	A	-	A	A	B	B	A	A	B	B	B	B	A	B	B	B	A	A
591	BS00011146_51	A	A	B	B	A	B	B	A	B	A	B	B	A	A	B	B	B	A	B	A	B	A	B	B	A	B	B	A	A	A	A	A	B	B	A	A	B	B	B	B	A	-	B	B	A	B	B	A
592	BS00011243_51	A	A	B	B	B	B	B	A	A	B	B	B	A	B	A	B	B	A	B	B	B	B	A	A	B	B	A	A	B	A	B	A	A	B	A	A	A	B	A	A	A	B	A	B	A	A	A	A
593	BS00011286_51	A	A	B	B	A	B	A	A	B	A	B	B	B	A	B	B	B	B	B	A	A	A	B	B	A	B	B	A	A	-	A	A	A	B	A	A	A	A	A	A	A	A	B	B	A	B	A	A
594	BS00011313_51	A	A	B	B	B	B	B	B	A	A	A	A	A	B	B	B	B	A	A	A	A	B	A	A	A	A	B	B	B	-	A	B	A	A	B	A	B	B	B	A	B	B	B	A	A	B	A	A
595	BS00011516_51	A	A	B	B	A	B	B	B	A	A	A	A	A	B	A	A	B	A	A	A	B	A	B	A	A	A	A	A	A	A	A	A	B	A	A	B	A	B	A	A	B	B	B	B	B	A	B	B
596	BS00011558_51	A	A	B	B	A	A	B	A	A	A	B	A	A	B	A	B	B	B	A	A	A	A	B	B	A	A	B	B	A	-	A	B	B	A	B	B	B	B	B	A	A	A	B	B	A	B	B	A
597	BS00011593_51	A	A	B	B	B	A	B	B	A	A	A	A	A	A	B	B	B	B	A	A	B	B	B	A	A	A	A	A	A	-	-	A	-	A	A	A	A	A	A	B	A	A	B	A	A	A	A	A
598	BS00011608_51	A	A	B	B	A	A	A	B	B	A	A	A	A	A	B	B	A	A	A	B	A	B	A	A	B	A	A	A	B	-	B	B	A	B	B	B	A	A	A	A	A	A	B	B	B	A	A	A
599	BS00011624_51	A	A	B	B	A	A	B	B	A	B	A	B	B	A	B	A	B	B	B	B	A	A	B	A	A	A	B	A	A	B	A	A	B	A	B	A	A	B	B	A	B	B	B	B	B	A	A	B
600	BS00011740_51	A	A	B	B	B	B	B	B	A	A	A	A	A	B	B	B	B	A	A	A	A	B	A	A	A	A	B	B	B	-	A	B	A	A	B	A	B	B	B	A	B	B	B	A	A	B	A	A
601	BS00011806_51	A	A	B	B	B	B	B	B	A	B	A	B	A	B	B	B	B	A	B	B	B	B	B	A	B	B	A	B	A	A	A	-	B	A	A	A	B	A	A	B	B	A	A	B	A	A	B	A
602	BS00011816_51	A	A	B	B	A	B	B	A	B	A	A	B	B	B	B	A	B	A	B	B	B	B	B	A	B	A	A	A	A	A	B	A	B	A	A	A	B	B	B	A	B	A	B	B	A	B	A	B
603	BS00011835_51	A	A	B	B	A	B	B	A	B	A	B	B	B	A	B	B	B	B	B	A	A	A	B	B	A	B	B	A	A	-	A	A	A	B	A	A	A	B	A	A	A	A	B	B	A	B	A	A
604	BS00011892_51	A	A	B	B	A	B	B	A	B	A	B	B	B	B	A	A	B	B	A	A	A	A	B	A	A	A	A	A	A	B	A	A	B	A	B	B	A	B	A	B	B	B	A	B	A	B	A	-
605	BS00011935_51	A	A	B	B	B	A	B	A	B	B	B	B	B	B	B	A	A	B	B	A	A	B	B	B	B	B	B	A	A	-	A	B	A	A	B	B	A	A	A	B	A	B	A	B	B	A	A	B
606	BS00011973_51	A	A	B	B	A	A	B	B	A	A	A	A	A	A	B	B	B	A	A	B	B	A	A	A	B	A	A	A	A	-	A	-	-	A	B	A	A	B	A	B	A	A	B	A	A	B	A	B
607	BS00012006_51	A	A	B	B	B	A	B	B	A	A	A	B	B	B	B	A	B	B	A	B	A	B	B	A	B	B	B	A	B	-	A	-	A	A	B	A	B	A	B	B	B	-	A	B	B	B	B	B
608	BS00012028_51	A	A	B	B	A	A	B	B	B	B	B	B	B	A	B	A	B	B	A	B	A	B	B	B	B	B	A	B	B	-	B	B	A	B	A	A	A	B	B	A	A	-	B	A	A	B	A	A
609	BS00012069_51	A	A	B	B	B	A	B	A	B	B	B	B	B	B	B	A	A	B	B	A	A	B	B	B	B	B	B	A	A	-	A	B	A	A	B	B	A	A	A	B	A	B	A	B	B	A	A	B
610	BS00012071_51	A	A	B	B	A	A	B	A	B	B	A	B	A	B	B	B	A	B	A	A	A	A	B	B	B	A	B	A	B	B	B	A	A	A	B	B	A	B	B	B	A	A	A	A	B	A	A	B
611	BS00012249_51	A	A	B	B	B	A	B	B	A	A	A	A	A	A	B	B	B	B	A	A	B	B	B	A	A	A	A	A	A	-	A	A	A	A	A	A	A	A	A	B	A	B	B	A	A	A	A	A
612	BS00012283_51	A	A	B	B	A	B	B	A	B	A	B	B	A	A	B	B	B	B	B	A	A	A	B	B	A	B	B	A	A	-	A	A	A	B	A	A	A	B	A	B	A	-	B	B	A	B	A	A
613	BS00012313_51	A	A	B	B	B	A	B	B	A	A	A	A	A	A	B	B	B	B	A	A	B	B	B	A	A	A	A	A	A	-	A	A	A	A	A	A	A	A	A	B	A	A	B	A	A	A	A	A
614	BS00012321_51	A	A	B	B	B	A	B	A	A	B	A	A	B	A	A	B	B	B	B	B	B	A	B	B	A	B	B	A	A	-	A	B	A	A	A	B	B	B	A	A	B	A	A	B	A	B	A	B
615	BS00013534_51	A	A	B	B	B	A	B	B	A	A	A	A	A	A	B	B	B	B	A	A	B	B	B	A	A	A	A	A	A	-	A	A	A	A	A	A	A	A	A	B	A	B	B	A	A	A	A	A
616	BS00015136_51	A	A	B	B	A	A	A	A	A	A	B	A	B	A	A	B	B	B	B	B	B	B	B	B	B	A	A	B	A	B	B	B	B	B	B	B	A	B	B	A	B	A	B	A	A	A	A	B
617	BS00015317_51	A	A	B	B	B	B	B	A	B	B	B	A	A	B	A	B	B	B	A	A	A	B	B	B	B	B	A	A	A	B	B	B	B	A	B	A	B	B	A	B	B	A	A	A	B	A	A	A
618	BS00015608_51	A	A	B	B	B	A	B	A	A	B	A	A	B	A	A	B	B	B	B	B	B	A	B	B	A	B	B	A	A	-	A	B	A	A	A	B	B	B	A	A	B	A	A	B	A	B	A	B
619	BS00018250_51	A	A	B	B	B	B	B	B	B	B	A	A	A	B	A	B	A	B	A	A	B	A	B	B	B	A	A	A	A	B	B	B	A	B	B	A	B	A	B	A	B	B	A	A	B	B	B	A
620	BS00019095_51	A	A	B	B	A	B	B	A	A	B	B	B	A	B	A	B	A	B	B	-	B	B	B	B	A	A	A	A	A	-	B	B	A	A	B	A	A	B	A	A	A	-	B	A	B	A	B	A
621	BS00019894_51	A	A	B	B	B	A	B	A	B	B	B	B	B	B	B	A	A	B	-	A	A	B	B	B	B	-	B	A	A	A	A	B	A	A	B	B	A	A	A	B	A	B	A	B	B	A	A	B
622	BS00020363_51	A	A	B	B	A	A	B	A	A	B	A	B	B	A	A	B	B	A	A	A	A	A	B	A	B	A	A	B	A	-	B	B	B	B	B	B	B	B	B	A	B	A	A	B	B	B	B	B
623	BS00020844_51	A	A	B	B	A	A	B	B	B	B	B	B	B	A	B	A	B	B	A	B	B	B	B	B	B	B	B	B	B	-	B	A	B	B	A	A	A	B	B	B	A	-	B	A	A	A	A	A
624	BS00021030_51	A	A	B	B	A	B	A	A	A	B	A	B	B	A	A	A	A	A	A	A	B	B	B	B	A	B	A	A	A	-	A	A	B	A	A	B	A	A	A	B	B	-	A	A	A	B	A	B
625	BS00021668_51	A	A	B	B	B	A	B	B	A	B	A	A	B	B	B	B	A	A	B	A	A	B	B	B	A	A	B	B	A	B	B	A	A	A	B	A	B	B	B	A	B	B	B	B	B	A	A	A
626	BS00021684_51	A	A	B	B	A	A	B	A	A	B	A	B	B	A	B	A	A	B	A	A	B	B	A	B	A	B	A	A	B	A	A	A	A	A	A	A	B	B	A	B	A	B	B	A	A	B	A	B
627	BS00021695_51	A	A	B	B	B	A	B	B	A	A	A	B	B	B	A	B	A	B	B	B	B	A	B	A	B	A	B	A	B	-	B	-	A	B	B	B	B	B	A	A	A	A	A	B	A	A	B	B
628	BS00021712_51	A	A	B	B	A	B	B	A	A	B	B	B	A	B	A	B	B	B	B	-	B	B	B	B	A	A	A	A	A	-	B	B	A	A	B	A	-	B	A	A	A	A	B	A	B	A	B	A
629	BS00021730_51	A	A	B	B	A	B	A	A	B	A	B	B	B	A	B	B	B	B	B	A	A	A	B	B	A	B	B	A	A	-	A	A	A	B	A	A	A	A	A	A	A	A	B	B	A	B	A	A
630	BS00021805_51	A	A	B	B	A	A	B	A	A	A	A	A	B	A	A	B	A	A	B	A	A	A	B	B	A	A	B	A	A	B	B	A	A	A	B	A	B	B	B	A	A	A	A	B	B	A	B	B
631	BS00021864_51	A	A	B	B	A	B	B	A	A	A	A	A	A	A	B	B	B	A	A	A	A	A	B	B	A	B	A	A	A	A	A	A	A	B	A	A	A	B	B	A	A	A	A	A	A	A	A	A
632	BS00021865_51	A	A	B	B	A	B	B	B	A	A	A	A	A	B	A	B	B	A	B	A	A	B	A	A	A	A	B	B	B	-	A	B	B	A	B	A	B	B	B	A	B	B	B	A	A	B	A	A
633	BS00021869_51	A	A	B	B	A	A	B	A	A	A	B	A	A	B	A	B	B	B	A	A	A	A	B	B	A	A	B	B	A	-	A	B	A	A	B	B	B	B	B	A	A	A	B	B	A	B	B	A
634	BS00021871_51	A	A	B	B	B	A	B	A	A	A	A	B	A	B	A	A	B	A	A	A	A	A	B	B	B	A	B	B	B	-	A	B	B	B	A	A	B	B	A	A	A	B	A	B	A	A	B	A
635	BS00021876_51	A	A	B	B	A	A	B	A	B	B	A	A	B	A	B	A	A	B	A	B	A	A	A	A	B	A	A	A	A	B	B	B	B	A	B	A	A	A	A	B	A	B	B	-	A	B	A	B
636	BS00021909_51	A	A	B	B	A	A	B	A	A	B	A	A	A	B	B	A	B	A	A	A	A	B	A	B	B	A	B	A	B	-	A	B	A	B	A	A	B	B	A	B	A	B	A	B	A	B	B	A
637	BS00021917_51	A	A	B	B	A	A	B	A	B	B	B	B	B	B	A	B	A	A	B	A	A	A	B	B	B	A	A	B	A	-	B	B	B	B	B	B	B	B	B	A	A	A	B	B	B	B	A	B
638	BS00021938_51	A	A	B	B	A	A	B	B	A	B	A	A	A	A	B	B	B	B	A	B	A	A	A	A	B	A	A	A	A	B	A	B	B	A	B	A	A	B	A	B	A	B	B	A	A	B	B	B
639	BS00021942_51	A	A	B	B	A	B	B	A	B	B	B	A	A	A	A	A	B	A	A	B	A	A	B	B	A	B	A	A	B	-	B	A	B	B	B	A	B	B	B	B	A	A	B	A	A	A	B	A
640	BS00021943_51	A	A	B	B	B	B	B	A	A	B	B	B	A	B	A	B	B	A	B	B	B	B	A	A	B	B	A	B	B	A	B	A	A	B	A	A	A	B	A	A	A	B	A	B	A	A	A	A
641	BS00021965_51	A	A	B	B	A	A	B	B	A	B	B	B	B	A	B	B	B	B	A	B	A	A	B	B	B	B	A	B	B	-	A	B	A	A	A	B	A	B	B	A	B	-	A	A	B	A	A	A
642	BS00021989_51	A	A	B	B	A	B	A	A	A	B	A	B	B	A	A	A	A	A	A	A	B	B	B	B	A	B	A	A	A	-	A	A	B	A	A	B	A	A	A	B	B	-	A	A	A	B	A	B
643	BS00021991_51	A	A	B	B	B	A	B	A	B	B	B	B	B	B	B	A	A	B	B	A	A	B	B	B	B	B	B	A	A	-	A	B	A	A	B	B	A	A	A	B	A	B	A	B	B	A	A	B
644	BS00021994_51	A	A	B	B	A	A	B	A	A	A	B	A	A	B	A	B	B	B	A	A	A	A	B	B	A	A	B	B	A	-	A	B	A	A	B	B	B	B	B	A	A	A	B	B	A	B	B	A
645	BS00022017_51	A	A	B	B	B	A	A	A	B	A	B	A	A	B	A	B	A	B	B	A	B	A	A	B	A	A	B	A	A	A	A	B	A	A	A	B	A	B	B	A	A	B	B	B	A	B	A	A
646	BS00022039_51	A	A	B	B	B	B	B	A	A	B	B	A	A	B	A	B	B	A	B	B	B	B	A	A	B	B	B	A	B	B	B	A	A	B	B	A	A	B	B	B	A	B	A	B	A	A	A	A
647	BS00022047_51	A	A	B	B	A	A	B	B	B	A	B	B	B	B	A	A	B	B	A	B	A	B	B	A	B	B	B	A	A	-	A	-	A	A	B	B	A	A	B	B	B	-	A	B	B	B	A	A
648	BS00022098_51	A	A	B	B	B	B	B	A	B	A	B	A	A	B	A	B	B	B	B	A	B	A	A	B	A	A	B	A	A	A	A	A	B	A	A	B	B	B	B	A	A	B	B	A	A	B	B	A
649	BS00022107_51	A	A	B	B	A	A	B	A	A	A	B	A	B	A	A	B	B	B	B	B	B	B	B	B	B	A	A	B	A	B	B	B	B	B	B	B	B	B	B	A	B	A	B	A	A	A	B	B
650	BS00022122_51	A	A	B	B	B	B	B	A	A	B	B	A	A	B	A	B	B	A	B	B	B	B	A	A	A	B	A	A	B	-	B	A	A	B	B	A	A	A	B	A	A	B	A	B	A	A	A	A
651	BS00022127_51	A	A	B	B	A	A	B	B	A	A	A	A	B	B	A	B	A	B	B	B	A	A	B	A	A	A	A	A	A	-	B	A	B	A	A	B	B	B	B	A	A	B	A	B	A	A	B	A
652	BS00022143_51	A	A	B	B	B	B	B	B	A	A	A	A	A	B	B	B	B	A	A	A	A	B	A	A	A	A	B	B	B	-	A	B	A	A	B	A	B	B	B	A	B	B	B	A	A	B	A	A
653	BS00022154_51	A	A	B	B	B	B	B	A	A	B	A	B	A	B	B	B	B	A	B	B	B	B	B	A	B	B	A	B	A	A	A	-	B	A	-	A	B	A	A	B	B	A	A	B	A	A	B	A
654	BS00022156_51	A	A	B	B	A	B	B	A	B	A	B	B	B	A	B	B	B	B	B	A	A	A	B	B	A	B	B	A	A	-	A	A	A	B	A	A	A	B	A	A	A	A	B	B	A	B	A	A
655	BS00022166_51	A	A	B	B	A	B	B	B	B	B	B	A	B	A	A	A	B	A	A	B	A	A	B	A	B	A	A	B	B	-	A	A	B	B	B	A	B	B	B	B	A	B	B	A	A	B	B	A
656	BS00022194_51	A	A	B	B	A	A	B	B	B	A	B	B	B	B	B	A	B	B	A	B	A	B	B	A	B	B	B	B	A	-	A	-	B	A	B	B	A	A	B	B	B	-	A	B	B	B	B	A
657	BS00022211_51	A	A	B	B	B	B	B	B	A	A	A	A	A	B	B	B	B	A	A	A	A	B	A	A	A	A	B	B	B	-	A	B	A	A	B	A	B	B	B	A	B	B	B	A	A	B	A	A
658	BS00022234_51	A	A	B	B	B	B	A	A	B	A	B	B	B	B	B	A	B	A	B	A	B	B	B	B	A	A	B	A	B	-	B	A	A	A	B	B	B	B	B	B	B	B	B	A	A	B	B	A
659	BS00022239_51	A	A	B	B	A	B	A	A	B	A	B	B	A	A	B	B	B	A	B	A	B	A	B	B	B	B	B	A	A	A	A	A	A	B	A	A	B	A	B	B	A	-	B	B	A	B	A	-
660	BS00022242_51	A	A	B	B	B	B	B	A	A	B	B	B	A	B	A	B	B	A	B	B	B	B	A	A	B	B	A	A	B	A	B	A	A	B	A	A	A	B	A	A	A	B	A	B	A	A	A	A
661	BS00022276_51	A	A	B	B	B	B	A	A	B	A	B	A	A	B	B	B	B	A	A	A	A	B	A	B	A	A	B	B	A	-	B	A	A	A	B	B	B	B	B	B	B	B	B	A	A	B	A	A
662	BS00022292_51	A	A	B	B	A	A	B	B	B	B	B	B	B	A	B	A	B	B	A	B	B	B	A	B	B	B	B	B	B	-	B	A	B	B	A	A	A	B	B	B	A	-	B	A	A	A	A	A
663	BS00022321_51	A	A	B	B	A	B	B	A	A	B	B	A	A	B	B	B	B	B	B	A	B	A	B	B	B	A	A	A	B	-	A	B	B	B	B	B	B	B	A	A	A	A	B	A	B	A	B	A
664	BS00022355_51	A	A	B	B	B	A	B	A	A	B	B	A	B	A	A	B	B	B	B	B	B	A	B	B	A	B	B	A	A	-	A	B	A	A	A	B	B	B	A	A	B	A	A	B	A	B	A	B
665	BS00022366_51	A	A	B	B	B	A	B	B	A	A	A	B	B	A	B	A	B	B	A	A	A	B	B	A	B	B	A	A	B	A	B	A	A	A	A	A	B	B	A	B	A	B	A	B	A	B	A	B
666	BS00022382_51	A	A	B	B	B	A	B	B	A	B	A	A	A	B	A	B	B	B	B	B	B	B	B	B	A	A	B	B	B	-	B	B	A	B	A	B	B	A	A	A	A	A	A	A	A	A	B	B
667	BS00022404_51	A	A	B	B	B	B	A	B	B	B	A	A	B	A	A	A	A	-	B	A	A	B	A	A	B	B	B	A	B	-	A	-	B	A	A	B	B	B	A	A	A	-	A	B	A	B	B	B
668	BS00022408_51	A	A	B	B	A	A	B	A	A	A	B	A	A	B	A	B	B	B	A	A	A	A	B	B	A	A	B	B	A	-	A	B	A	A	B	B	B	B	B	A	A	A	B	B	A	B	B	A
669	BS00022429_51	A	A	B	B	A	B	A	A	B	A	A	A	A	A	B	B	A	A	B	B	A	B	A	A	B	A	A	A	B	-	B	B	A	B	B	B	A	A	A	A	A	A	B	B	B	A	A	A
670	BS00022456_51	A	A	B	B	A	A	B	A	B	B	A	A	B	B	B	B	B	A	B	A	B	A	B	B	B	A	A	A	B	-	-	A	-	B	B	A	B	B	A	B	B	A	B	B	B	A	B	A
671	BS00022457_51	A	A	B	B	A	A	B	A	A	A	B	A	A	B	A	B	-	B	A	A	A	A	B	B	A	A	B	B	A	-	A	B	-	A	B	B	B	B	B	A	A	A	B	B	A	B	B	A
672	BS00022466_51	A	A	B	B	B	A	B	B	A	A	A	B	B	B	B	A	B	B	A	B	A	B	B	A	B	B	B	A	B	A	A	A	A	A	A	A	A	B	B	B	B	-	A	B	B	B	B	B
673	BS00022481_51	A	A	B	B	A	B	B	A	A	B	A	B	B	A	B	A	B	B	B	A	B	B	B	B	A	B	A	A	A	-	A	A	A	B	B	B	B	B	A	A	B	B	B	A	A	A	B	B
674	BS00022514_51	A	A	B	B	B	B	B	A	A	A	A	A	A	B	B	B	B	A	B	A	B	B	A	B	A	B	B	B	B	B	A	A	A	B	B	A	B	B	B	A	A	-	A	B	B	A	B	A
675	BS00022525_51	A	A	B	B	A	A	B	B	A	A	B	A	B	A	A	B	B	B	B	B	B	B	B	B	B	A	A	B	A	B	B	B	B	A	B	B	A	B	B	A	B	A	B	A	A	A	A	B
676	BS00022582_51	A	A	B	B	B	A	B	B	B	A	B	B	B	B	B	A	B	B	A	B	A	B	B	A	B	B	B	B	B	A	A	B	A	A	A	B	A	A	B	B	B	-	A	B	B	B	B	A
677	BS00022590_51	A	A	B	B	A	A	B	B	B	A	A	A	A	A	B	B	A	A	A	B	A	B	A	A	B	A	A	A	A	-	B	A	A	A	B	A	A	A	A	A	A	A	B	B	A	A	A	B
678	BS00022602_51	A	A	B	B	A	A	B	A	A	A	B	A	B	A	A	B	B	B	B	B	B	B	B	B	B	A	A	B	A	B	B	B	B	B	B	B	B	B	B	A	B	A	B	A	A	A	B	B
679	BS00022620_51	A	A	B	B	B	B	B	A	B	B	B	A	A	B	A	B	B	B	A	A	A	B	B	B	B	B	A	A	A	B	B	B	B	A	B	A	B	B	A	B	B	A	A	A	B	A	A	A
680	BS00022625_51	A	A	B	B	A	A	B	B	A	A	A	A	A	A	B	B	B	A	A	B	A	A	A	A	B	A	A	A	A	A	A	-	A	A	A	A	B	A	A	A	A	A	B	B	A	A	A	B
681	BS00022628_51	A	A	B	B	A	A	B	B	B	B	B	B	B	A	B	A	B	B	A	B	A	B	B	B	B	B	A	B	B	-	B	B	A	B	A	A	A	B	B	A	A	B	B	A	A	B	A	A
682	BS00022646_51	A	A	B	B	B	A	B	B	B	A	B	B	B	B	B	A	B	B	A	B	A	B	B	A	B	B	B	A	B	A	A	B	A	A	A	B	A	A	B	B	B	-	A	B	B	B	B	A
683	BS00022670_51	A	A	B	B	A	A	B	B	A	A	A	A	A	A	B	B	B	A	A	B	A	A	A	A	B	A	A	A	A	-	A	-	A	A	B	A	B	A	A	A	A	A	B	B	A	A	A	B
684	BS00022733_51	A	A	B	B	A	B	B	A	B	A	B	B	A	A	B	B	B	B	B	A	A	A	B	B	A	B	B	A	A	-	A	A	B	B	A	A	B	B	B	B	A	-	B	B	A	B	B	A
685	BS00022760_51	A	A	B	B	B	A	B	B	A	A	A	A	A	A	B	B	B	B	A	A	B	B	B	A	A	A	A	A	A	-	A	A	A	A	A	A	A	A	A	B	A	B	B	A	A	A	A	A
686	BS00022761_51	A	A	B	B	A	A	B	A	A	A	A	A	B	A	A	B	A	A	B	A	A	A	B	B	A	A	B	A	A	B	B	B	B	A	B	A	B	B	B	A	A	A	A	B	B	A	B	B
687	BS00022763_51	A	A	B	B	A	A	B	A	A	A	B	A	A	B	A	B	B	B	A	A	A	A	B	B	A	A	B	B	A	-	A	B	A	A	B	B	B	B	B	A	A	A	B	B	A	B	B	A
688	BS00022768_51	A	A	B	B	B	B	B	B	B	B	A	A	A	B	A	B	A	B	A	A	B	A	B	B	B	A	A	A	A	B	B	B	A	B	B	A	B	A	B	A	B	B	A	A	B	B	B	B
689	BS00022775_51	A	A	B	B	A	A	B	B	A	B	A	A	A	A	B	B	B	B	A	B	B	A	A	A	B	A	A	A	A	-	A	-	B	A	B	A	A	B	A	B	A	A	B	A	A	B	A	-
690	BS00022785_51	A	A	B	B	A	A	B	B	B	A	B	B	B	B	A	A	B	B	A	B	A	B	B	A	B	B	B	A	A	-	A	-	A	A	B	B	A	A	B	B	B	-	A	B	B	B	A	A
691	BS00022788_51	A	A	B	B	A	B	A	A	B	A	B	B	A	A	B	B	B	A	A	A	A	A	B	B	A	B	A	A	A	A	A	A	A	B	A	A	A	A	B	A	A	A	A	B	A	B	B	A
692	BS00022799_51	A	A	B	B	B	A	B	B	A	A	A	A	A	A	B	B	B	B	A	A	B	B	B	A	A	A	A	A	A	-	A	A	A	A	A	A	A	A	A	B	A	A	B	A	A	A	A	A
693	BS00022805_51	A	A	B	B	A	A	B	A	B	B	A	B	B	B	B	B	B	B	A	A	B	B	B	A	B	A	B	A	B	B	B	B	B	A	B	B	A	B	B	B	A	-	A	A	A	A	A	A
694	BS00022838_51	A	A	B	B	A	B	B	-	B	A	A	B	B	A	B	A	A	A	A	B	B	B	B	A	B	A	B	A	A	-	B	A	A	A	B	A	B	A	A	A	A	A	A	B	A	B	A	-
695	BS00022840_51	A	A	B	B	A	A	B	B	B	B	B	B	B	A	B	A	B	B	A	B	A	B	B	B	B	B	A	B	B	-	B	B	-	B	A	A	A	B	B	A	A	B	A	A	A	B	A	A
696	BS00022932_51	A	A	B	B	A	B	A	A	A	B	A	B	B	A	A	A	A	B	A	B	B	B	B	B	B	B	A	A	A	-	A	A	-	B	A	B	A	A	A	B	B	B	A	A	A	B	A	B
697	BS00022960_51	A	A	B	B	A	A	B	A	A	A	B	A	A	B	A	B	B	B	A	A	A	A	B	B	A	A	B	B	A	-	A	B	A	A	B	B	B	B	B	A	A	A	B	B	A	B	B	A
698	BS00022961_51	A	A	B	B	B	B	B	A	A	B	B	B	A	B	A	B	B	A	B	B	B	B	A	A	B	B	A	A	B	A	B	A	A	B	A	A	A	B	A	A	A	B	A	B	A	A	A	A
699	BS00022965_51	A	A	B	B	A	A	B	A	A	A	B	A	A	B	A	B	B	B	A	A	A	A	B	B	A	A	B	B	A	-	A	B	A	A	B	B	B	B	B	A	A	A	B	B	A	B	B	A
700	BS00022999_51	A	A	B	B	A	A	B	A	A	A	B	A	A	B	A	B	B	B	A	A	A	A	B	B	A	A	B	B	A	-	A	B	B	A	B	B	B	B	B	A	A	A	B	B	A	B	B	A
701	BS00023001_51	A	A	B	B	A	A	B	B	A	A	A	A	A	A	B	B	B	A	A	B	B	A	A	A	B	A	A	A	A	-	A	-	B	A	B	A	B	B	A	A	A	A	B	A	A	A	A	B
702	BS00023003_51	A	A	B	B	A	B	B	B	B	A	A	B	A	A	B	B	B	A	A	B	B	B	B	A	B	B	B	B	A	-	B	A	B	B	A	A	B	B	B	A	B	A	A	A	A	B	B	A
703	BS00023025_51	A	A	B	B	A	A	B	A	B	B	B	B	B	B	A	B	A	A	B	A	A	A	B	B	B	A	A	B	A	-	B	B	B	B	B	B	B	B	B	A	A	A	B	B	B	B	A	B
704	BS00023072_51	A	A	B	B	A	A	A	A	A	A	B	A	B	A	A	B	A	B	B	B	A	B	B	B	B	A	A	B	A	B	B	B	A	B	B	B	A	B	B	A	B	A	B	A	A	A	A	B
705	BS00023076_51	A	A	B	B	A	A	B	A	A	A	A	A	B	A	A	B	A	A	B	A	A	A	B	B	A	A	B	A	A	B	B	B	B	A	B	A	B	B	B	A	A	A	A	B	B	A	B	B
706	BS00023101_51	A	A	B	B	A	B	B	A	B	A	B	B	A	A	B	B	B	B	B	A	A	A	B	B	A	B	B	A	A	-	A	A	A	B	A	A	A	B	A	B	A	-	B	B	A	B	A	A
707	BS00023130_51	A	A	B	B	B	A	B	A	A	B	B	A	B	A	A	B	B	B	B	B	B	A	B	B	A	B	B	A	A	-	A	B	A	A	A	B	B	B	A	A	B	A	A	B	A	B	A	B
708	BS00023152_51	A	A	B	B	A	B	B	A	B	A	A	B	B	B	B	A	B	A	B	B	B	B	B	A	B	A	A	A	A	-	B	A	B	A	B	A	B	B	A	A	B	A	B	B	A	B	A	B
709	BS00023164_51	A	A	B	B	A	B	A	A	A	B	A	B	B	A	A	A	A	B	A	B	B	B	B	B	B	B	A	A	A	-	A	A	B	B	A	B	A	A	A	B	B	B	A	A	A	B	A	B
710	BS00023168_51	A	A	B	B	A	B	B	B	A	B	A	B	B	A	B	A	B	B	B	B	A	A	B	A	A	A	B	A	A	B	A	A	B	A	B	A	B	B	A	A	B	A	B	B	B	A	B	B
711	BS00023172_51	A	A	B	B	B	B	B	B	B	A	A	A	B	A	A	A	B	A	B	A	A	B	B	A	B	B	B	A	B	-	A	-	B	A	A	B	B	B	A	A	A	-	A	B	A	B	B	B
712	BS00023177_51	A	A	B	B	A	A	A	B	B	A	A	A	A	A	B	B	A	A	A	B	A	B	A	A	B	A	A	A	B	-	B	B	A	B	B	B	A	A	A	A	A	A	B	B	B	A	A	A
713	BS00023179_51	A	A	B	B	A	A	B	B	A	A	A	A	A	A	B	B	B	A	A	B	A	A	A	A	B	A	A	A	A	B	A	-	B	A	B	A	B	B	A	A	A	A	B	B	A	A	A	B
714	BS00023201_51	A	A	B	B	B	A	B	A	A	B	B	A	B	A	A	B	B	B	B	B	B	A	B	B	A	B	B	A	A	-	A	B	A	A	A	B	B	B	A	A	B	A	A	B	A	B	A	B
715	BS00023217_51	A	A	B	B	A	A	B	B	B	B	B	B	A	A	B	A	B	B	A	A	A	A	B	A	A	A	B	B	B	-	B	A	B	B	B	A	B	B	B	A	B	A	A	A	B	A	A	A
716	BS00023377_51	A	A	B	B	B	A	B	A	A	B	A	A	B	A	A	B	B	B	B	B	B	A	B	B	A	B	B	A	A	-	A	B	A	A	A	B	B	B	A	A	B	A	A	B	A	B	A	B
717	BS00023641_51	A	A	B	B	B	B	B	A	A	B	B	A	A	B	A	B	B	A	B	B	B	B	A	A	B	B	A	A	B	-	B	A	B	B	B	A	A	B	B	A	A	B	A	B	A	A	A	A
718	BS00023645_51	A	A	B	B	B	B	B	A	A	B	B	B	A	B	A	B	B	A	B	B	B	B	A	A	B	B	A	B	B	-	B	A	A	B	B	A	A	B	B	B	A	B	A	B	A	A	A	A
719	BS00023755_51	A	A	B	B	B	A	B	B	A	B	A	A	B	B	B	B	A	A	B	A	A	B	B	B	A	A	B	B	A	B	B	A	A	A	B	A	B	B	B	A	B	-	B	B	B	A	A	A
720	BS00023893_51	A	A	B	B	A	A	B	B	B	B	B	B	B	A	B	A	B	B	A	B	A	B	B	B	B	B	A	B	B	-	B	B	A	B	A	A	A	B	B	A	A	B	A	A	A	B	A	A
721	BS00024603_51	A	A	B	B	A	A	B	B	A	A	A	A	A	A	B	B	B	A	A	B	A	A	A	A	B	A	A	A	A	A	A	A	A	A	A	A	B	A	A	A	A	A	B	B	A	A	A	B
722	BS00024921_51	A	A	B	B	A	A	A	A	B	B	A	A	B	B	B	B	A	A	B	A	B	A	B	B	B	A	A	A	B	-	B	A	A	B	B	A	B	A	A	B	B	A	B	B	B	A	B	A
723	BS00025527_51	A	A	B	B	A	A	B	B	A	B	A	A	A	A	B	B	B	B	A	B	B	A	A	A	B	A	A	A	A	-	A	-	A	A	B	A	A	A	A	B	A	A	B	A	A	B	A	-
724	BS00025755_51	A	A	B	B	B	A	B	A	A	A	B	A	B	A	A	B	B	B	B	B	B	A	B	B	A	B	B	A	A	-	A	B	A	B	A	B	B	B	A	A	B	A	A	B	A	B	A	B
725	BS00025838_51	A	A	B	B	B	B	B	B	A	B	A	B	A	B	B	B	B	A	B	B	B	B	B	A	B	B	A	B	A	A	A	-	B	A	A	A	B	A	A	B	B	A	A	B	A	A	B	A
726	BS00026122_51	A	A	B	B	B	A	B	B	A	B	A	A	B	A	A	B	B	B	B	B	B	B	B	B	B	A	A	B	B	-	B	-	A	A	B	A	B	B	A	A	B	-	B	A	A	B	B	B
727	BS00026432_51	A	A	B	B	A	A	B	A	B	B	A	B	B	B	B	B	A	B	A	A	B	B	B	A	B	A	B	A	B	B	B	B	A	A	B	B	A	A	B	B	A	-	A	A	A	A	A	A
728	BS00026678_51	A	A	B	B	B	B	B	A	B	A	B	A	A	B	A	B	A	B	B	A	B	A	A	B	A	A	B	A	A	A	A	A	B	A	A	B	A	B	B	A	A	B	B	B	A	B	B	A
729	BS00026679_51	A	A	B	B	B	B	B	A	B	A	B	A	A	B	A	B	A	B	B	A	B	A	A	B	A	A	B	A	A	A	A	A	B	A	A	B	A	B	B	A	A	B	B	B	A	B	B	A
730	BS00026917_51	A	A	B	B	A	B	A	A	B	A	B	B	B	A	B	B	B	B	B	A	A	A	B	B	A	B	B	A	A	-	A	A	A	B	A	A	A	A	A	A	A	A	B	B	A	B	A	A
731	BS00027006_51	A	A	B	B	A	B	B	A	B	A	B	B	B	B	A	A	A	B	B	A	A	A	B	A	A	A	A	A	A	-	A	A	B	A	A	B	A	B	A	B	B	B	A	B	A	B	A	-
732	BS00027054_51	A	A	B	B	A	A	B	B	A	A	B	B	B	A	A	B	B	B	B	B	A	B	B	A	B	A	B	A	B	A	B	B	A	B	A	A	B	B	A	A	A	B	A	A	B	A	B	B
733	BS00027058_51	A	A	B	B	A	A	B	B	A	A	B	B	B	A	A	B	B	B	B	B	A	B	B	A	B	A	B	A	B	A	B	B	A	B	A	A	B	B	A	A	A	B	A	A	B	A	B	B
734	BS00027484_51	A	A	B	B	B	A	B	B	A	A	A	A	A	A	B	B	B	B	A	A	B	B	B	A	A	A	A	A	A	-	A	A	A	A	A	A	A	A	A	B	A	A	B	A	A	A	A	A
735	BS00027516_51	A	A	B	B	A	B	B	B	A	A	A	A	A	B	A	A	B	A	A	A	B	A	B	A	A	A	A	A	A	A	A	A	B	A	A	B	A	B	A	A	B	B	B	B	B	A	B	B
736	BS00028183_51	A	A	B	B	A	A	A	A	A	A	B	A	A	B	A	B	A	A	A	B	A	A	B	B	B	A	A	B	A	B	A	B	B	B	B	B	A	B	B	A	B	A	B	A	A	B	A	B
737	BS00028217_51	A	A	B	B	A	B	B	B	A	B	A	B	B	A	B	A	B	B	B	B	A	A	B	A	A	A	B	A	A	B	A	A	B	A	B	A	B	B	A	A	B	A	B	B	B	A	B	B
738	BS00029146_51	A	A	B	B	A	A	B	B	B	A	A	A	A	A	B	B	A	A	A	B	A	B	A	A	B	A	A	A	A	-	B	A	A	A	B	A	A	A	A	A	A	A	B	B	A	A	A	B
739	BS00029345_51	A	A	B	B	A	A	B	B	A	A	A	A	A	A	B	B	B	A	A	B	A	A	A	A	B	A	A	A	A	-	A	-	A	A	B	A	B	A	A	A	A	A	B	B	A	A	A	B
740	BS00029434_51	A	A	B	B	B	B	B	B	A	A	B	B	B	A	B	A	A	A	A	B	B	A	A	A	A	A	A	B	A	B	B	-	A	A	B	A	B	A	A	A	B	-	B	B	B	A	B	B
741	BS00029462_51	A	A	B	B	A	B	B	A	B	A	A	B	B	A	B	A	A	A	A	B	B	B	B	A	B	A	B	A	A	-	B	A	A	A	B	A	B	A	A	A	A	A	A	B	A	B	A	B
742	BS00029569_51	A	A	B	B	A	A	B	A	A	A	A	A	A	B	B	A	B	B	A	B	A	A	A	B	B	A	B	A	A	-	B	B	B	A	A	A	A	B	A	A	B	B	A	B	A	B	B	A
743	BS00029609_51	A	A	B	B	A	-	A	B	B	-	A	A	A	A	B	B	A	A	A	B	A	B	A	A	B	A	A	A	-	B	B	A	-	A	B	B	-	A	-	A	A	-	B	B	B	A	A	A
744	BS00030090_51	A	A	B	B	A	A	B	B	B	B	A	B	A	B	B	B	A	B	A	B	B	B	B	B	B	A	B	A	B	B	B	A	A	B	B	B	A	A	B	B	A	A	A	A	B	A	A	B
745	BS00030219_51	A	A	B	B	A	A	B	A	-	-	A	B	A	A	A	A	B	A	A	A	A	A	-	A	-	A	-	A	-	B	A	B	A	A	B	B	A	-	-	A	A	A	A	A	A	A	B	A
746	BS00030251_51	A	A	B	B	B	B	B	B	B	B	A	A	A	B	A	B	A	B	A	A	B	A	B	B	B	A	A	A	A	B	B	B	A	A	B	A	B	A	B	A	B	B	A	A	B	B	B	B
747	BS00030374_51	A	A	B	B	B	B	B	B	B	B	B	A	B	A	B	A	A	B	B	B	A	A	B	A	A	B	B	B	A	B	A	B	A	B	B	A	A	B	B	B	A	A	A	A	B	A	B	B
748	BS00030457_51	A	A	B	B	B	B	B	-	A	A	B	B	B	A	B	A	A	A	A	B	B	A	A	A	A	A	A	A	A	B	B	-	A	A	B	A	B	A	A	A	B	A	B	B	B	A	A	B
749	BS00030571_51	A	A	B	B	B	A	B	B	B	A	B	B	B	B	B	A	B	B	A	B	A	B	B	A	B	B	B	B	B	A	A	-	B	A	A	B	A	B	B	B	B	-	A	B	B	B	B	A
750	BS00030644_51	A	A	B	B	A	B	A	A	B	A	B	B	B	A	B	B	B	B	B	A	A	A	B	B	A	B	B	A	A	-	A	A	A	B	A	A	A	A	A	A	A	A	B	B	A	B	A	A
751	BS00030998_51	A	A	B	B	A	A	B	B	B	B	B	B	B	A	B	A	B	B	A	B	B	B	B	B	B	B	B	B	B	-	B	A	B	B	A	A	A	B	B	B	A	-	B	A	A	A	A	A
752	BS00031023_51	A	A	B	B	A	A	B	B	A	A	A	A	A	A	B	B	B	A	A	B	A	A	A	A	B	A	A	A	A	-	A	-	A	A	B	A	B	A	A	A	A	A	B	B	A	A	A	B
753	BS00031200_51	A	A	B	B	A	B	B	A	B	A	B	B	B	A	B	B	B	B	B	A	A	A	B	B	A	B	B	A	A	-	A	A	A	B	A	A	A	B	A	A	A	A	B	B	A	B	A	A
754	BS00031402_51	A	A	B	B	B	B	B	A	A	B	B	A	A	B	A	B	B	A	B	B	B	B	A	A	B	B	B	A	B	-	B	A	B	B	B	A	A	B	B	B	A	B	A	B	A	A	A	A
755	BS00031411_51	A	A	B	B	A	A	B	A	A	A	B	A	A	B	A	B	B	A	A	B	A	A	B	B	B	A	A	B	A	B	A	B	B	B	B	B	A	B	B	A	B	A	B	B	A	B	A	A
756	BS00031831_51	A	A	B	B	A	A	B	B	A	A	A	A	A	A	B	B	B	A	A	B	A	A	A	A	B	A	A	A	A	-	A	-	A	A	B	A	B	A	A	A	A	A	B	B	A	A	A	B
757	BS00031903_51	A	A	B	B	B	A	A	A	A	A	A	B	A	B	A	A	A	A	A	A	A	A	B	B	B	A	B	B	B	-	A	B	B	B	A	A	B	B	A	A	A	B	A	B	A	A	B	A
758	BS00031923_51	A	A	B	B	A	A	B	B	A	B	A	A	B	B	A	B	B	B	B	B	B	B	B	B	B	A	A	B	B	A	A	A	A	B	A	A	B	B	A	A	B	-	B	A	B	B	B	B
759	BS00032035_51	A	A	B	B	B	A	B	A	B	B	B	B	B	B	B	A	A	B	B	B	A	B	B	B	B	B	B	A	A	-	A	-	A	A	B	B	B	A	A	A	A	B	A	B	B	B	B	B
760	BS00032203_51	A	A	B	B	B	A	B	B	B	A	B	B	B	B	B	A	B	B	A	B	A	B	B	A	B	B	B	B	B	A	A	-	A	A	A	B	A	A	B	B	B	-	A	B	B	B	B	A
761	BS00032252_51	A	A	B	B	B	B	B	B	A	A	A	A	A	B	B	B	B	A	A	A	A	B	A	A	A	A	B	B	B	-	A	B	A	A	B	A	B	B	B	A	B	B	B	A	A	B	A	A
762	BS00032472_51	A	A	B	B	A	B	A	A	A	B	A	B	B	A	A	A	A	A	A	A	B	B	B	B	A	B	A	A	A	-	A	A	-	A	A	B	A	A	A	B	B	-	A	A	A	B	A	B
763	BS00032525_51	A	A	B	B	B	A	B	A	A	A	A	B	A	B	A	A	B	A	A	A	A	A	B	B	B	A	B	B	B	-	A	B	B	B	A	A	B	B	A	A	A	B	A	B	A	A	B	A
764	BS00032692_51	A	A	B	B	B	B	A	A	A	B	B	A	A	B	A	B	B	A	B	B	B	B	A	A	A	B	A	A	B	-	B	A	A	B	B	A	A	A	B	A	A	B	A	B	A	A	A	A
765	BS00032694_51	A	A	B	B	B	B	A	A	A	B	B	A	A	B	A	B	B	A	B	B	B	B	A	A	A	B	A	A	B	-	B	A	A	B	B	A	A	A	B	A	A	B	A	B	A	A	A	A
766	BS00032830_51	A	A	B	B	B	B	B	A	A	B	B	B	A	B	A	B	B	A	B	B	B	B	A	A	B	B	A	B	B	A	B	A	A	B	A	A	A	B	A	A	A	B	A	B	A	A	A	A
767	BS00033182_51	A	A	B	B	A	A	B	A	A	A	A	A	B	A	A	A	B	B	B	A	B	A	B	B	A	A	B	B	A	A	B	A	A	A	A	B	B	B	B	A	A	A	B	A	A	B	A	B
768	BS00033185_51	A	A	B	B	A	A	B	A	A	A	A	A	B	A	A	A	B	B	B	A	B	A	B	B	A	A	B	B	A	-	B	A	B	A	B	B	B	B	B	A	A	A	B	A	A	B	A	B
769	BS00033209_51	A	A	B	B	B	B	B	A	A	B	A	B	A	B	B	B	B	A	B	B	B	B	B	A	B	B	A	B	A	A	A	-	B	A	A	A	A	A	A	B	B	A	A	B	A	A	A	A
770	BS00033487_51	A	A	B	B	B	B	B	A	B	A	B	A	A	B	A	B	A	B	B	A	B	A	A	B	A	A	B	A	A	A	A	A	B	A	A	B	A	B	B	A	A	B	B	B	A	B	B	A
771	BS00033614_51	A	A	B	B	A	A	B	B	B	A	B	B	B	B	A	A	B	B	A	B	A	B	B	A	B	B	B	A	A	-	A	-	A	A	B	B	A	A	B	B	B	-	A	B	B	B	A	A
772	BS00034147_51	A	A	B	B	A	A	B	B	A	B	A	B	B	A	B	A	A	B	A	A	B	B	A	B	A	B	A	A	B	A	A	A	A	A	A	A	B	B	A	B	A	B	B	B	A	A	A	B
773	BS00034148_51	A	A	B	B	A	A	B	B	A	B	A	B	B	A	B	A	A	B	A	A	B	B	A	B	A	B	A	A	B	A	A	A	A	A	A	A	B	B	A	B	A	B	B	B	A	A	A	B
774	BS00034704_51	A	A	B	B	B	B	B	A	A	A	B	A	B	A	A	B	B	A	B	A	A	B	B	A	A	B	B	B	B	B	A	B	B	A	B	A	B	B	B	B	A	-	A	B	B	A	B	B
775	BS00034886_51	A	A	B	B	A	A	B	B	B	B	B	B	B	A	B	A	B	B	A	B	B	B	B	B	B	B	B	B	B	-	B	A	B	B	A	A	A	B	B	B	A	-	B	A	A	A	A	A
776	BS00035083_51	A	A	B	B	B	B	A	B	B	B	A	A	B	A	B	A	A	A	B	A	A	B	A	A	B	B	B	A	B	-	A	-	A	A	A	B	B	B	A	A	A	-	A	B	A	B	B	B
777	BS00035690_51	A	A	B	B	A	A	B	B	A	A	A	A	A	A	B	B	B	A	A	B	A	A	A	A	B	A	A	A	A	A	A	A	A	A	A	A	B	A	A	A	A	A	B	B	A	A	A	B
778	BS00036144_51	A	A	B	B	B	B	B	B	B	B	A	A	B	A	B	A	B	-	B	A	A	B	A	A	B	B	B	A	B	-	A	-	B	A	A	B	B	B	A	A	A	-	A	B	A	B	B	B
779	BS00036189_51	A	A	B	B	A	B	B	A	B	A	B	B	B	B	A	A	B	B	A	A	A	A	B	A	A	A	A	A	A	B	A	A	-	A	B	B	A	B	A	B	B	B	A	B	A	B	A	-
780	BS00036439_51	A	A	B	B	A	B	B	A	B	A	B	B	B	B	A	A	B	B	A	A	A	A	B	A	A	A	A	A	A	B	A	A	B	A	B	B	A	B	A	B	B	B	A	B	A	B	A	-
781	BS00036492_51	A	A	B	B	B	A	A	A	A	A	A	B	A	B	A	A	A	B	A	A	A	A	B	B	B	A	B	B	B	B	A	B	B	B	B	A	B	B	A	A	A	B	B	B	A	A	B	A
782	BS00036721_51	A	A	B	B	B	A	B	B	A	B	A	A	A	B	A	B	B	B	B	B	B	B	B	B	A	A	B	B	B	-	B	B	A	B	A	B	B	A	-	A	A	A	A	A	A	A	B	B
783	BS00036766_51	A	A	B	B	B	A	B	A	A	B	A	A	B	B	B	B	B	B	B	A	A	A	B	A	A	A	B	A	A	-	A	-	B	A	A	A	B	B	A	B	B	B	B	B	B	A	A	B
784	BS00036907_51	A	A	B	B	B	B	B	A	A	A	B	A	B	A	A	B	B	A	B	A	A	B	B	A	A	B	B	B	B	B	A	B	B	A	B	A	B	B	B	B	A	-	A	B	B	A	B	B
785	BS00037023_51	A	A	B	B	A	B	B	A	B	A	B	A	B	A	A	A	B	B	B	A	B	A	B	B	A	A	B	A	A	A	B	A	A	A	A	B	A	B	B	A	A	B	B	A	B	B	B	B
786	BS00037189_51	A	A	B	B	A	B	B	B	A	A	A	A	A	B	A	A	B	A	A	A	B	A	B	A	A	A	A	A	A	A	A	A	B	A	A	B	A	B	A	A	B	B	B	B	B	A	B	B
787	BS00037250_51	A	A	B	B	A	B	B	A	B	B	B	B	B	B	A	A	B	B	A	A	A	A	B	A	A	A	A	A	B	B	B	B	-	A	B	B	A	B	A	B	B	B	A	-	A	B	A	-
788	BS00037345_51	A	A	B	B	A	A	B	B	B	B	A	A	A	B	B	B	A	B	A	B	B	B	B	B	B	A	B	A	B	B	B	A	A	B	B	B	A	A	B	B	A	A	A	A	B	A	A	B
789	BS00037421_51	A	A	B	B	B	B	B	B	B	B	A	A	B	A	B	A	B	A	B	A	A	B	A	A	B	B	B	A	B	-	A	-	B	A	A	B	B	B	A	A	A	-	A	B	A	B	B	B
790	BS00037469_51	A	A	B	B	B	B	B	A	A	B	B	B	A	B	A	B	B	A	B	B	B	B	A	A	B	B	A	B	B	A	B	A	A	B	A	A	A	B	A	A	A	B	A	B	A	A	A	A
791	BS00037871_51	A	A	B	B	A	A	A	B	A	A	B	A	A	B	B	B	A	A	B	B	A	B	A	B	A	A	A	A	B	B	B	-	A	B	B	B	A	A	B	B	B	A	A	A	B	A	B	B
792	BS00037898_51	A	A	B	B	B	B	B	A	A	B	B	B	A	B	A	B	B	A	B	B	B	B	A	A	B	B	A	B	B	-	B	A	A	B	B	A	A	A	B	B	A	B	A	B	A	A	A	A
793	BS00039218_51	A	A	B	B	B	B	B	A	A	B	A	B	A	B	B	B	B	A	B	B	B	B	B	A	B	A	A	B	B	A	A	-	A	A	A	A	A	A	A	A	B	-	A	B	A	A	A	A
794	BS00039357_51	A	A	B	B	B	A	B	A	A	A	A	B	A	B	A	A	B	A	A	A	A	A	B	B	B	A	B	B	B	-	A	B	B	B	A	A	B	B	A	A	A	B	A	B	A	A	B	A
795	BS00039378_51	A	A	B	B	A	B	B	A	B	A	B	B	A	A	B	B	B	A	A	A	A	A	B	B	A	B	A	A	A	A	A	A	B	B	A	A	A	B	B	A	A	A	A	B	A	B	B	A
796	BS00039402_51	A	A	B	B	B	A	B	B	B	A	B	B	B	B	B	A	B	B	A	B	A	B	B	A	B	B	B	B	B	A	A	B	B	A	A	B	A	B	B	B	B	-	A	B	B	B	B	A
797	BS00039420_51	A	A	B	B	B	B	B	A	A	B	B	A	A	B	A	B	B	A	B	B	B	B	A	A	B	B	B	A	B	-	B	A	B	B	B	A	A	B	B	B	A	B	A	B	A	A	A	A
798	BS00039498_51	A	A	B	B	A	A	B	A	A	B	A	A	A	B	B	A	B	A	A	A	A	B	A	B	B	A	B	A	A	-	A	A	B	A	A	A	A	B	A	B	A	-	A	B	A	A	B	B
799	BS00039641_51	A	A	B	B	A	B	A	A	A	B	A	B	B	A	A	A	A	A	A	A	B	B	B	B	A	B	A	A	A	-	A	A	A	A	A	B	A	A	A	B	B	-	A	A	A	A	A	B
800	BS00039925_51	A	A	B	B	B	A	B	A	A	A	A	B	A	B	A	A	B	A	A	A	A	A	B	B	B	A	B	B	B	-	A	B	A	B	A	A	B	B	A	A	A	B	A	B	A	A	B	A
801	BS00039972_51	A	A	B	B	B	A	B	B	A	A	A	A	A	A	B	B	B	B	A	A	B	B	B	A	A	A	A	A	A	-	A	A	A	A	A	A	A	A	A	B	A	A	B	A	A	A	A	A
802	BS00040124_51	A	A	B	B	A	A	B	B	B	B	B	B	B	A	B	A	B	B	A	B	A	B	B	B	B	B	A	B	B	-	B	B	A	B	A	A	A	B	B	A	A	B	B	A	A	B	A	A
803	BS00040337_51	A	A	B	B	B	A	A	A	A	B	A	B	B	B	B	A	A	B	B	A	A	A	B	A	A	A	A	A	A	A	B	-	A	A	A	A	B	B	A	B	B	A	B	B	B	B	B	A
804	BS00040743_51	A	A	B	B	A	A	B	B	A	B	A	A	A	A	B	B	B	B	A	B	B	A	A	A	B	A	A	A	A	-	A	-	B	A	B	A	A	A	A	B	A	A	B	-	A	B	A	-
805	BS00040798_51	A	A	B	B	B	A	A	A	A	A	A	B	A	B	A	A	A	A	A	A	A	A	B	B	B	A	B	B	B	-	A	B	B	B	A	A	A	B	A	A	A	B	A	B	A	A	B	A
806	BS00040814_51	A	A	B	B	B	A	A	B	A	B	A	B	B	A	B	B	B	B	A	B	A	A	A	A	B	B	A	A	A	B	A	B	A	A	B	B	B	B	B	A	B	-	B	A	B	A	B	B
807	BS00041135_51	A	A	B	B	B	B	A	A	A	B	B	A	A	B	A	B	B	A	B	B	B	B	A	A	A	B	A	A	B	-	B	-	A	B	B	A	A	A	B	A	A	B	A	B	A	A	A	A
808	BS00041764_51	A	A	B	B	B	B	B	B	A	B	A	B	A	B	B	B	B	A	B	B	B	B	B	A	B	B	A	B	A	A	A	-	B	A	A	A	B	A	A	B	B	A	A	B	A	A	B	A
809	BS00041911_51	A	A	B	B	B	B	B	A	B	A	B	A	A	B	A	B	B	B	B	A	B	A	A	B	A	A	B	A	A	A	A	A	B	A	A	B	B	B	B	A	A	B	B	A	A	B	B	A
810	BS00041922_51	A	A	B	B	A	A	B	A	B	B	A	B	A	B	B	B	B	B	A	A	A	A	B	B	B	A	B	A	B	B	B	A	B	A	B	B	A	B	B	B	A	A	A	A	B	A	A	B
811	BS00042014_51	A	A	B	B	A	A	B	A	A	A	B	A	A	B	A	B	B	B	A	A	A	A	B	B	A	A	B	B	A	-	A	B	A	A	B	B	B	B	B	A	A	A	B	B	A	B	B	A
812	BS00043286_51	A	A	B	B	A	A	B	A	A	A	A	B	B	A	A	B	B	A	B	A	B	A	B	A	A	A	B	A	A	-	B	B	A	B	A	B	B	B	B	B	A	B	A	A	B	A	A	B
813	BS00043666_51	A	A	B	B	A	A	B	A	B	B	B	B	B	A	B	A	B	B	A	B	A	A	A	A	B	A	A	A	A	B	B	B	B	A	B	A	B	B	A	B	A	B	B	A	A	B	B	B
814	BS00044311_51	A	A	B	B	A	A	B	B	B	B	B	B	B	A	B	A	B	B	A	B	B	B	B	B	B	B	B	B	B	-	B	A	B	B	A	A	A	B	B	B	A	-	B	A	A	A	A	A
815	BS00044752_51	A	A	B	B	B	B	B	A	A	B	B	B	A	B	B	B	B	A	B	B	B	B	B	A	B	A	A	B	B	A	A	A	A	A	A	A	A	B	A	A	B	B	A	B	A	A	A	B
816	BS00044806_51	A	A	B	B	B	B	A	A	B	A	A	B	B	B	A	A	B	B	B	A	A	B	B	A	B	A	B	B	A	B	B	B	A	A	B	A	B	B	B	A	A	A	A	B	B	B	B	B
817	BS00045156_51	A	A	B	B	B	A	A	B	A	B	A	B	B	A	B	B	-	A	A	B	A	A	A	A	B	B	A	A	A	-	A	B	A	A	A	B	A	-	B	A	B	-	B	A	B	A	A	A
818	BS00045195_51	A	A	B	B	B	B	B	A	A	B	B	B	A	B	A	B	B	A	B	B	B	B	A	A	B	B	A	B	B	-	B	A	A	B	B	A	A	B	A	B	A	B	A	B	A	A	A	A
819	BS00045447_51	A	A	B	B	A	A	A	A	A	A	B	A	B	A	A	B	A	B	A	B	A	A	B	B	B	A	A	B	A	B	B	B	A	B	B	B	A	B	B	A	B	A	B	A	A	A	A	B
820	BS00046052_51	A	A	B	B	B	B	B	A	A	B	B	B	A	B	A	B	B	A	B	B	B	B	A	A	B	B	A	B	B	A	B	A	A	B	A	A	A	B	A	A	A	B	A	B	A	A	A	A
821	BS00046164_51	A	A	B	B	A	A	B	A	B	B	A	B	B	B	B	B	A	B	A	A	B	B	B	A	B	A	B	A	B	-	B	A	A	A	B	B	A	A	B	B	A	-	A	A	A	A	A	A
822	BS00046375_51	A	A	B	B	B	B	B	A	A	B	A	B	A	B	B	B	B	A	B	B	B	B	B	A	B	A	A	B	B	A	A	-	B	A	A	A	A	A	A	A	B	-	A	B	A	A	A	A
823	BS00047220_51	A	A	B	B	B	B	A	B	B	B	A	A	B	A	A	A	A	A	B	A	A	B	A	A	B	B	B	A	B	-	A	-	B	A	A	B	B	B	A	A	A	-	A	B	A	B	B	B
824	BS00047274_51	A	A	B	B	B	B	B	A	A	B	B	A	A	B	A	B	B	A	B	B	B	A	A	A	A	B	A	A	B	-	B	-	B	B	B	A	A	B	B	A	A	B	A	B	A	A	A	A
825	BS00047691_51	A	A	B	B	B	A	B	B	A	B	A	A	B	B	B	B	B	A	B	A	A	B	B	B	A	A	B	B	A	-	B	A	A	A	B	A	B	B	B	B	B	B	B	B	B	A	A	B
826	BS00047796_51	A	A	B	B	B	B	B	A	A	B	B	A	A	B	A	B	B	A	B	B	B	B	A	A	B	B	B	A	B	-	B	A	B	B	B	A	A	B	B	B	A	B	A	B	A	A	A	A
827	BS00047797_51	A	A	B	B	A	A	B	B	B	B	B	A	A	A	A	B	B	B	A	A	A	B	A	A	B	A	B	B	B	-	A	A	A	B	A	B	A	B	B	A	B	-	B	B	B	B	B	B
828	BS00048032_51	A	A	B	B	A	A	B	A	B	A	B	B	A	B	A	B	A	A	A	A	B	A	B	B	B	A	A	A	B	-	B	B	A	A	A	A	B	B	B	A	A	A	B	B	B	B	A	A
829	BS00048067_51	A	A	B	B	A	B	A	A	A	B	A	B	B	A	A	A	A	A	A	A	B	B	B	B	A	B	A	A	A	-	A	A	B	A	A	B	A	A	A	B	B	-	A	A	A	B	A	B
830	BS00048090_51	A	A	B	B	A	A	B	B	A	A	B	B	B	B	A	B	B	B	B	B	A	B	B	A	A	A	B	A	B	A	A	A	A	B	A	B	B	A	A	A	A	B	A	A	B	A	B	B
831	BS00048117_51	A	A	B	B	A	B	A	A	B	A	B	B	B	A	B	B	B	B	B	A	A	A	B	B	A	B	B	A	A	-	A	A	A	B	A	A	A	A	A	A	A	A	B	B	A	B	A	A
832	BS00048572_51	A	A	B	B	A	A	A	A	A	A	B	A	A	A	A	B	A	B	A	B	A	A	B	B	B	A	A	B	A	B	A	B	A	B	B	B	B	B	B	A	B	A	B	A	A	B	B	B
833	BS00048610_51	A	A	B	B	A	A	B	B	A	A	A	A	A	A	B	B	B	A	A	B	B	A	A	A	B	A	A	A	A	-	A	-	B	A	B	A	A	A	A	B	A	A	B	A	A	B	A	B
834	BS00048659_51	A	A	B	B	A	A	A	B	A	A	B	A	A	B	B	B	A	A	B	B	A	B	A	B	A	A	A	A	B	B	B	-	A	B	B	B	A	A	B	B	B	A	A	A	-	A	B	B
835	BS00048661_51	A	A	B	B	A	A	A	B	A	A	B	A	A	B	B	B	A	A	B	B	A	B	A	B	A	A	A	A	B	B	B	-	A	B	B	B	A	A	B	B	B	A	A	A	B	A	B	B
836	BS00048699_51	A	A	B	B	B	B	B	A	B	A	A	A	B	A	A	A	B	A	B	A	B	B	B	A	A	B	B	A	B	B	A	-	B	B	B	B	B	B	B	A	A	A	A	B	A	B	B	B
837	BS00048700_51	A	A	B	B	B	B	B	A	B	A	A	A	B	A	A	A	B	-	B	A	B	B	B	A	A	B	B	A	B	B	A	-	B	B	B	B	B	B	B	A	A	A	A	B	A	B	B	B
838	BS00048794_51	A	A	B	B	B	A	B	B	B	A	B	B	B	B	B	A	B	B	A	B	A	B	B	A	B	B	B	B	B	A	A	-	B	A	A	B	A	B	B	B	B	-	A	B	B	B	B	A
839	BS00048892_51	A	A	B	B	B	A	B	B	A	B	A	A	A	B	A	B	B	B	B	B	B	B	B	B	A	A	B	B	B	-	B	B	B	B	A	B	B	A	A	A	A	A	A	A	A	A	B	B
840	BS00049084_51	A	A	B	B	-	-	B	B	-	B	A	B	A	-	-	-	B	-	-	-	-	-	B	A	-	-	-	B	A	-	-	A	B	A	-	A	B	-	-	B	-	A	A	-	A	A	-	-
841	BS00049644_51	A	A	B	B	B	A	A	A	A	B	A	B	B	B	B	A	A	B	B	A	A	A	B	A	A	A	A	A	A	A	B	-	A	A	A	A	B	B	A	B	A	A	B	B	B	B	B	A
842	BS00049779_51	A	A	B	B	B	B	B	-	A	B	A	B	A	A	B	A	B	B	B	B	A	A	B	A	A	A	B	A	A	B	A	A	A	A	B	A	B	A	A	A	B	A	B	B	A	A	A	B
843	BS00049932_51	A	A	B	B	A	B	B	A	A	B	B	B	A	B	A	B	B	B	B	A	B	B	B	B	A	A	A	A	A	-	B	B	A	A	B	A	B	B	A	A	A	A	B	A	B	A	B	A
844	BS00050054_51	A	A	B	B	A	B	B	A	B	A	B	A	B	A	A	A	A	B	B	A	B	A	A	B	A	A	B	A	A	-	A	A	B	A	A	B	A	B	B	A	A	A	B	A	B	B	B	B
845	BS00050057_51	A	A	B	B	A	B	B	A	B	A	B	A	B	A	A	A	A	B	B	A	B	A	A	B	A	A	B	A	A	-	A	A	B	A	A	B	A	B	B	A	A	A	B	A	B	B	B	B
846	BS00050522_51	A	A	B	B	B	B	A	A	B	B	A	B	A	B	B	A	A	A	B	A	A	A	A	B	A	A	A	B	B	B	A	B	A	B	B	B	A	A	A	B	A	A	B	A	B	A	A	B
847	BS00050936_51	A	A	B	B	B	A	B	A	A	B	B	A	B	A	A	B	B	B	B	B	B	A	B	B	A	B	B	A	A	-	A	B	A	A	A	B	B	B	A	A	B	A	A	B	A	B	A	B
848	BS00052075_51	A	A	B	B	A	A	B	B	A	A	A	A	A	A	B	B	B	A	A	B	A	A	A	A	B	A	A	A	A	-	A	-	A	A	B	A	B	A	A	A	A	A	B	B	A	A	A	B
849	BS00052146_51	A	A	B	B	B	A	B	B	A	B	A	A	B	A	A	B	B	B	B	B	B	B	B	B	A	A	A	B	B	A	A	A	A	A	B	A	B	B	A	A	B	A	B	A	A	B	B	B
850	BS00052423_51	A	A	B	B	B	B	B	A	A	B	B	B	A	B	A	B	B	A	B	B	B	B	A	A	B	B	A	B	B	-	B	A	A	B	B	A	A	B	B	B	A	B	A	B	A	A	A	A
851	BS00053287_51	A	A	B	B	A	A	B	B	A	A	B	B	B	B	A	B	B	B	B	B	A	B	B	A	A	A	B	A	B	A	A	A	A	B	A	B	B	A	A	A	A	B	A	A	B	A	B	B
852	BS00053835_51	A	A	B	B	A	B	B	B	B	A	A	A	A	A	A	B	-	A	A	A	B	A	B	B	B	B	A	B	A	-	A	-	A	B	-	B	B	-	A	B	B	-	A	B	B	B	B	B
853	BS00056257_51	A	A	B	B	B	B	B	A	A	B	B	B	A	B	A	B	B	A	B	B	B	B	B	A	B	B	A	B	B	A	B	A	A	B	A	A	A	B	A	A	A	B	A	B	A	A	A	A
854	BS00056258_51	A	A	B	B	B	B	B	A	A	B	B	B	A	B	A	B	B	A	B	B	B	B	B	A	B	B	A	B	B	A	B	A	A	B	A	A	A	B	A	A	A	B	A	B	A	A	A	A
855	BS00056823_51	A	A	B	B	B	B	B	A	A	A	A	A	A	B	B	B	B	A	B	A	B	B	A	B	A	B	B	B	B	B	A	A	A	B	B	A	B	B	B	A	A	-	A	B	B	A	B	A
856	BS00056933_51	A	A	B	B	B	B	B	A	A	A	B	A	B	B	A	B	B	A	B	A	A	B	A	A	A	B	B	B	B	B	A	A	A	A	B	A	B	B	B	B	A	-	A	B	B	A	B	B
857	BS00057293_51	A	A	B	B	B	B	B	A	A	A	B	A	B	B	A	B	B	A	B	A	A	B	A	A	A	B	B	B	B	B	A	A	A	A	B	A	B	B	B	B	A	-	A	B	B	A	B	B
858	BS00057475_51	A	A	B	B	A	A	B	A	B	B	A	B	A	B	B	B	A	B	A	A	A	A	B	B	B	A	B	A	B	B	B	A	A	A	B	B	A	B	B	B	A	A	A	A	B	A	A	B
859	BS00058554_51	A	A	B	B	B	B	B	B	B	B	A	A	A	B	A	B	A	B	A	A	B	A	B	B	B	A	A	A	A	B	B	B	A	A	B	A	B	A	B	A	B	B	A	A	B	B	B	B
860	BS00058709_51	A	A	B	B	B	A	B	A	B	B	B	B	B	B	B	A	A	B	B	A	A	B	B	B	B	B	B	A	A	-	A	B	A	A	B	B	A	A	A	B	A	B	A	B	B	A	A	B
861	BS00058861_51	A	A	B	B	B	B	B	-	A	B	A	B	A	B	B	B	B	A	B	B	B	B	B	A	B	B	A	B	A	A	A	-	B	A	A	A	-	A	A	B	B	A	A	B	A	A	B	A
862	BS00059525_51	A	A	B	B	B	B	B	A	A	B	B	A	A	B	A	B	B	A	B	B	B	B	A	A	A	B	A	A	B	-	B	A	A	B	B	A	A	A	B	A	A	B	A	B	A	A	A	A
863	BS00059791_51	A	A	B	B	B	A	B	A	B	B	A	A	A	A	B	A	B	A	B	A	A	A	A	B	B	B	A	B	A	-	B	B	A	A	B	A	B	A	B	B	A	A	A	A	A	B	B	-
864	BS00059929_51	A	A	B	B	B	A	B	B	A	B	A	A	B	B	B	B	B	A	B	A	A	B	B	B	A	A	B	B	A	B	B	A	B	A	B	A	B	B	B	A	B	B	B	B	B	A	A	A
865	BS00060015_51	A	A	B	B	A	A	A	A	A	A	B	A	B	A	A	B	A	B	B	B	A	B	B	B	B	A	A	B	A	B	B	B	A	B	B	B	A	B	B	A	B	A	B	A	A	A	A	B
866	BS00060255_51	A	A	B	B	B	B	B	A	A	B	B	B	A	B	A	B	B	A	B	B	B	B	A	A	B	B	A	B	B	A	B	A	A	B	A	A	A	B	A	A	A	B	A	B	A	A	A	A
867	BS00060796_51	A	A	B	B	B	A	A	B	A	B	A	B	B	A	B	B	B	B	A	B	A	A	A	A	B	B	A	A	A	B	A	B	A	A	B	B	A	B	B	A	B	-	B	A	B	A	A	B
868	BS00060980_51	A	A	B	B	B	A	B	B	A	B	A	A	B	A	A	B	B	B	B	B	B	B	B	B	A	A	A	B	B	-	-	A	A	A	B	A	B	-	A	A	B	-	B	A	A	B	B	B
869	BS00061268_51	A	A	B	B	A	A	B	B	B	B	A	B	A	B	B	B	A	B	A	B	B	B	B	B	B	A	B	A	B	B	B	A	A	B	B	B	A	A	B	B	A	A	A	A	B	A	A	B
870	BS00061387_51	A	A	B	B	A	A	B	A	A	A	A	A	B	A	A	B	A	A	B	A	A	A	B	B	A	A	B	A	A	B	B	B	B	A	B	A	B	B	B	A	A	A	A	B	B	A	B	B
871	BS00061472_51	A	A	B	B	A	A	B	A	B	B	B	B	B	B	A	B	A	A	B	A	A	A	B	B	B	A	A	B	A	-	B	B	B	B	B	B	B	B	B	A	A	A	B	B	B	B	B	B
872	BS00062618_51	A	A	B	B	A	B	B	A	B	A	A	A	B	A	A	A	A	B	B	A	B	A	B	B	A	A	B	B	A	A	B	A	B	A	A	B	A	B	B	A	A	A	B	A	A	B	B	B
873	BS00062642_51	A	A	B	B	A	A	B	B	B	B	B	B	B	A	B	A	B	B	A	B	B	B	A	B	B	B	B	B	B	-	B	A	B	B	A	A	A	B	B	B	A	-	B	A	A	A	A	A
874	BS00062644_51	A	A	B	B	B	B	A	B	B	B	A	A	B	B	A	B	B	B	B	B	B	A	A	A	B	A	B	A	B	-	A	A	B	B	A	A	B	A	B	A	B	B	B	A	B	B	B	A
875	BS00062715_51	A	A	B	B	A	B	B	A	B	A	B	B	B	A	B	B	B	B	B	A	A	A	B	B	A	B	B	A	A	-	A	A	A	B	A	A	A	B	A	B	A	A	B	B	A	B	A	A
876	BS00062724_51	A	A	B	B	A	A	B	B	A	B	A	A	A	A	B	B	B	B	A	B	B	A	A	A	B	A	A	A	A	-	A	-	B	A	B	A	A	B	A	B	A	A	B	A	A	B	A	B
877	BS00062774_51	A	A	B	B	A	B	B	B	A	A	A	A	A	B	A	B	B	A	B	A	A	B	A	A	A	A	B	B	B	-	A	B	B	A	B	A	B	B	B	A	B	B	B	A	A	B	A	A
878	BS00062807_51	A	A	B	B	A	B	B	B	A	B	A	B	B	A	B	A	B	B	B	B	A	A	B	A	A	A	B	A	A	B	A	A	A	A	B	A	A	B	B	A	B	A	B	B	B	A	A	B
879	BS00062864_51	A	A	B	B	B	B	B	B	A	A	A	A	A	B	B	B	B	A	A	A	A	B	A	A	A	A	B	B	B	-	A	B	A	A	B	A	B	B	B	A	B	B	B	A	A	B	A	A
880	BS00062880_51	A	A	B	B	A	A	B	B	A	A	A	-	A	A	B	B	B	B	A	B	B	A	A	A	B	A	A	A	A	-	A	-	B	A	B	A	A	B	A	B	A	A	B	A	A	B	A	B
881	BS00062942_51	A	A	B	B	A	A	B	B	A	A	A	A	A	A	B	B	B	A	A	B	A	A	A	A	B	A	A	A	A	A	A	-	A	A	A	A	B	A	A	A	A	A	B	B	A	A	A	B
882	BS00062965_51	A	A	B	B	A	B	A	A	B	A	B	B	B	A	B	B	B	B	B	A	A	A	B	B	A	B	B	A	A	-	A	A	A	B	A	A	A	A	A	A	A	A	B	B	A	B	A	A
883	BS00062969_51	A	A	B	B	A	B	A	A	B	A	B	B	B	A	B	B	B	B	B	A	A	A	B	B	A	B	B	A	A	-	A	A	A	B	A	A	A	A	A	A	A	A	B	B	A	B	A	A
884	BS00062996_51	A	A	B	B	B	B	B	A	A	A	B	A	B	A	A	B	A	A	B	A	A	B	B	A	A	B	B	B	B	-	A	A	A	A	A	A	B	A	B	B	A	-	A	B	B	A	B	B
885	BS00063028_51	A	A	B	B	A	B	B	A	B	A	B	B	B	B	A	A	A	B	A	A	A	A	B	A	A	A	A	A	A	B	A	A	A	A	B	B	A	B	A	B	B	B	A	-	A	B	A	-
886	BS00063035_51	A	A	B	B	A	A	B	B	B	A	B	B	B	B	A	A	B	B	A	B	A	B	B	A	B	B	B	A	A	-	A	-	A	A	B	B	A	A	B	B	B	-	A	B	B	B	A	A
887	BS00063036_51	A	A	B	B	B	B	B	A	A	B	B	B	A	B	A	B	B	A	B	B	B	B	A	A	B	B	A	B	B	A	B	A	A	B	A	A	A	B	A	A	A	B	A	B	A	A	A	A
888	BS00063063_51	A	A	B	B	A	B	A	A	B	A	B	B	B	A	B	B	B	B	B	A	A	A	B	B	A	B	B	A	A	-	A	A	A	B	A	A	A	A	A	A	A	A	B	B	A	B	A	A
889	BS00063092_51	A	A	B	B	A	A	B	B	A	A	A	A	A	A	B	B	B	B	A	B	B	A	A	A	B	A	A	A	A	-	A	-	A	A	B	A	A	A	A	B	A	A	B	A	A	B	A	B
890	BS00063099_51	A	A	B	B	A	A	B	A	A	A	B	A	A	B	A	B	B	B	A	A	A	A	B	B	A	A	B	B	A	-	A	B	A	A	B	B	B	B	B	A	A	A	B	B	A	B	B	A
891	BS00063105_51	A	A	B	B	B	B	B	A	A	B	B	A	A	A	A	B	B	A	B	B	B	B	A	A	B	B	B	A	B	B	B	B	B	B	B	A	A	B	B	B	A	B	A	B	A	A	A	A
892	BS00063160_51	A	A	B	B	B	A	B	B	A	B	B	A	A	A	B	B	A	A	A	A	A	B	A	B	A	B	A	A	B	B	A	B	A	B	B	A	B	A	B	B	B	A	A	A	B	A	B	B
893	BS00063236_51	A	A	B	B	A	A	B	A	B	B	A	B	B	B	B	B	A	B	A	A	B	B	B	A	B	A	B	A	B	B	B	B	A	A	B	B	A	A	B	B	A	-	A	A	A	A	A	A
894	BS00063365_51	A	A	B	B	A	A	B	A	B	B	A	B	B	B	B	B	A	B	A	A	B	B	B	A	B	A	B	A	B	B	B	A	B	A	B	B	A	A	B	B	A	-	A	A	A	A	A	A
895	BS00063415_51	A	A	B	B	A	B	B	B	A	B	B	B	B	A	B	A	-	A	B	B	A	B	-	B	A	B	A	B	B	B	-	-	A	B	B	A	-	-	A	B	A	B	A	A	A	A	-	B
896	BS00063423_51	A	A	B	B	A	A	A	A	A	A	B	A	A	A	A	B	A	A	A	B	A	A	B	B	B	A	A	B	A	B	A	B	B	B	B	B	A	B	B	A	B	A	B	A	A	B	A	B
897	BS00063458_51	A	A	B	B	B	A	B	B	A	B	A	A	B	B	B	B	A	A	B	A	A	B	B	B	A	A	B	B	A	B	B	A	A	A	B	A	B	B	B	A	B	B	B	B	B	A	A	-
898	BS00063511_51	A	A	B	B	A	B	B	A	B	A	B	B	B	B	A	A	B	B	A	A	A	A	B	A	A	A	A	A	A	B	A	A	-	A	B	B	A	B	A	B	B	B	A	-	A	B	A	-
899	BS00063517_51	A	A	B	B	B	B	B	B	A	A	A	A	A	B	B	B	B	A	B	A	A	B	A	A	A	A	B	B	B	-	A	B	B	A	B	A	B	B	B	A	B	B	B	A	A	B	A	A
900	BS00063537_51	A	A	B	B	A	B	B	A	B	A	B	B	B	B	A	A	B	B	A	A	A	A	B	A	A	A	A	A	A	B	A	A	B	A	B	B	A	B	A	B	B	B	A	B	A	B	A	-
901	BS00063549_51	A	A	B	B	B	B	B	A	B	A	A	A	A	A	A	B	B	A	A	A	B	B	B	A	A	B	B	A	B	B	A	-	B	B	B	A	B	B	B	B	A	A	A	B	B	B	B	B
902	BS00063608_51	A	A	B	B	A	A	B	B	A	B	A	B	B	A	B	A	B	B	B	B	A	A	B	A	A	A	B	A	A	B	A	A	A	A	B	A	A	B	B	A	B	A	B	B	B	A	A	B
903	BS00063674_51	A	A	B	B	B	B	B	B	A	A	A	A	A	B	B	B	B	A	A	A	A	B	A	A	A	A	B	B	B	-	A	B	A	A	B	A	B	B	B	A	B	B	B	A	A	B	A	A
904	BS00063676_51	A	A	B	B	A	A	B	B	A	A	A	A	A	A	B	B	B	A	A	B	A	A	A	A	B	A	A	A	A	A	A	-	A	A	A	A	B	A	A	A	A	A	B	B	A	A	A	B
905	BS00063710_51	A	A	B	B	B	B	B	B	A	A	A	A	A	B	B	B	B	A	B	A	A	B	A	A	A	A	B	B	B	-	A	B	A	A	B	A	B	B	B	A	B	B	B	A	A	B	A	A
906	BS00063748_51	A	A	B	B	A	B	B	B	A	A	A	A	A	B	B	B	B	A	B	A	A	B	A	A	A	A	B	B	B	-	A	B	B	A	B	A	B	B	B	A	B	B	B	A	A	B	A	A
907	BS00063765_51	A	A	B	B	B	A	B	B	A	A	A	A	A	A	B	B	B	B	A	A	B	B	B	A	A	A	A	A	A	-	A	A	A	A	A	A	A	A	A	B	A	A	B	A	A	A	A	A
908	BS00063769_51	A	A	B	B	A	A	A	A	A	A	B	A	B	A	A	B	A	B	B	B	A	B	B	B	B	A	A	B	A	B	B	B	A	B	B	B	A	B	B	A	B	A	B	A	A	A	A	B
909	BS00063804_51	A	A	B	B	A	A	B	B	B	A	B	B	B	B	A	A	B	B	A	B	A	B	B	A	B	B	B	B	A	-	A	-	A	A	B	B	A	A	B	B	B	-	A	B	B	B	A	A
910	BS00063885_51	A	A	B	B	A	A	B	B	A	A	A	A	A	A	B	B	B	A	A	B	A	A	A	A	B	A	A	A	A	A	A	-	A	A	A	A	B	A	A	A	A	A	B	B	A	A	A	B
911	BS00063970_51	A	A	B	B	B	B	B	B	A	A	A	A	A	B	B	B	B	A	B	A	A	B	A	A	A	A	B	B	B	-	A	B	A	A	B	A	B	B	B	A	B	B	B	A	A	B	A	A
912	BS00063977_51	A	A	B	B	A	A	B	B	B	B	B	B	B	A	B	A	B	B	A	B	B	B	B	B	B	B	B	B	B	-	B	A	B	B	A	A	A	B	B	B	A	-	B	A	A	A	A	A
913	BS00064042_51	A	A	B	B	A	A	B	B	A	A	B	A	B	A	A	B	B	B	B	B	B	B	B	B	B	A	A	B	A	B	B	B	B	B	B	B	B	B	B	A	B	A	B	A	A	A	B	B
914	BS00064063_51	A	A	B	B	B	B	B	B	B	B	B	A	B	A	B	A	A	B	B	B	A	A	B	A	A	B	B	B	A	B	A	B	A	B	B	A	A	B	B	B	A	A	A	A	A	A	B	B
915	BS00064087_51	A	A	B	B	B	B	B	A	A	A	A	A	A	B	B	B	B	A	B	A	B	B	B	B	A	B	B	B	B	B	B	A	B	B	B	A	B	B	B	A	A	-	A	B	B	A	B	A
916	BS00064146_51	A	A	B	B	A	A	B	B	A	A	B	B	B	A	A	B	B	B	B	B	A	B	B	A	B	A	B	A	B	A	B	B	A	B	A	A	B	B	A	A	A	B	A	A	B	A	B	B
917	BS00064174_51	A	A	B	B	B	A	B	B	A	A	A	-	A	A	B	B	B	B	A	A	B	B	B	A	A	A	A	A	A	-	-	A	-	A	A	A	A	A	A	B	A	-	B	A	A	A	A	A
918	BS00064194_51	A	A	B	B	B	A	B	B	A	A	A	A	A	A	B	B	B	B	A	A	B	B	B	A	A	A	A	A	A	-	A	A	A	A	A	A	A	A	A	B	A	A	B	A	A	A	A	A
919	BS00064205_51	A	A	B	B	B	A	B	A	A	B	A	A	B	A	A	B	B	B	B	B	B	A	B	B	A	B	B	A	A	-	A	B	A	A	A	B	B	B	A	A	B	A	A	B	A	B	B	B
920	BS00064218_51	A	A	B	B	B	B	B	A	A	B	B	A	A	B	A	B	B	A	B	B	B	B	A	A	B	B	B	A	B	B	B	B	A	B	B	A	A	B	B	B	A	B	A	B	A	A	A	A
921	BS00064269_51	A	A	B	B	B	B	B	A	A	B	B	B	B	B	B	B	B	A	B	A	A	A	B	A	A	B	B	B	A	B	B	B	A	B	B	B	A	B	B	B	A	A	A	B	A	A	A	B
922	BS00064324_51	A	A	B	B	A	B	B	A	A	B	B	A	A	B	B	B	A	B	B	A	B	A	B	B	B	A	A	A	B	-	A	B	B	B	B	A	B	A	A	A	A	A	B	A	B	A	B	A
923	BS00064343_51	A	A	B	B	B	A	B	B	A	A	A	B	B	B	A	B	B	B	B	B	B	A	B	A	B	A	B	A	B	-	B	-	A	B	B	B	B	B	A	A	A	A	A	B	A	A	B	B
924	BS00064368_51	A	A	B	B	A	A	B	B	A	A	B	B	B	B	A	B	B	B	B	B	B	B	B	A	B	A	B	A	B	A	B	B	A	B	A	A	B	A	A	A	A	B	B	A	B	A	A	B
925	BS00064421_51	A	A	B	B	A	B	B	A	B	B	B	A	A	B	B	B	B	A	B	A	B	A	B	B	B	A	A	A	B	-	B	B	B	B	B	A	B	B	A	A	A	-	B	A	B	A	B	A
926	BS00064478_51	A	A	B	B	B	A	A	B	A	B	A	B	B	A	B	B	B	B	A	B	A	A	A	A	B	B	A	A	A	-	A	B	B	A	A	B	A	B	B	A	B	-	B	A	B	A	A	A
927	BS00064483_51	A	A	B	B	A	A	B	B	B	B	B	B	B	A	B	A	B	B	A	B	B	B	B	B	B	B	B	B	B	A	B	A	B	B	A	A	A	B	B	B	A	B	B	A	A	A	A	A
928	BS00064516_51	A	A	B	B	A	A	B	A	B	B	B	B	B	B	A	B	A	A	B	A	A	A	B	B	B	A	A	B	A	-	B	B	B	B	B	B	B	B	B	A	A	A	B	B	B	B	A	B
929	BS00064523_51	A	A	B	B	A	B	A	A	A	B	A	B	B	A	A	A	A	A	A	A	B	B	B	B	A	B	A	A	A	-	A	A	A	A	A	B	A	A	A	B	B	-	A	A	A	B	A	B
930	BS00064539_51	A	A	B	B	B	A	B	B	A	A	A	A	A	A	B	B	B	B	A	A	B	B	B	A	A	A	A	A	A	-	A	A	A	A	A	A	A	A	A	B	A	A	B	A	A	A	A	A
931	BS00064544_51	A	A	B	B	A	B	B	A	A	B	B	B	A	B	A	B	B	B	B	-	B	B	B	B	A	A	A	A	A	-	B	B	A	A	B	A	A	B	A	A	A	-	B	A	B	A	B	A
932	BS00064602_51	A	A	B	B	A	A	B	B	-	A	A	A	A	A	B	B	B	A	A	B	B	-	A	A	B	A	A	A	A	-	-	-	A	A	B	-	A	B	A	B	A	A	B	-	-	B	A	B
933	BS00064607_51	A	A	B	B	A	A	B	A	B	B	A	B	B	B	B	B	B	B	A	A	B	B	B	A	B	A	B	A	B	B	B	A	B	A	B	B	A	B	B	B	A	B	A	A	A	A	A	A
934	BS00064648_51	A	A	B	B	B	B	A	B	B	B	A	A	B	A	A	A	A	-	B	A	A	B	A	A	B	B	B	A	B	-	A	-	B	A	A	B	B	B	A	A	A	-	A	B	A	B	B	B
935	BS00064660_51	A	A	B	B	A	A	B	A	A	A	B	A	A	B	A	B	B	B	A	A	A	A	B	B	A	A	B	B	A	-	A	B	A	A	B	B	B	B	B	A	A	A	B	B	A	B	B	A
936	BS00064706_51	A	A	B	B	B	A	B	B	A	A	A	A	A	A	B	B	B	B	A	A	B	B	B	A	A	A	A	A	A	-	A	A	A	A	A	A	A	A	A	B	A	A	B	A	A	A	A	A
937	BS00064740_51	A	A	B	B	A	A	B	A	B	B	A	B	B	B	B	B	-	B	A	A	B	B	B	A	B	A	B	A	B	B	B	A	-	A	B	B	A	A	B	B	A	-	A	A	A	A	A	A
938	BS00064853_51	A	A	B	B	A	B	B	A	B	A	B	A	B	A	A	A	B	B	B	A	B	A	A	B	A	A	B	A	A	-	A	A	A	A	A	B	A	B	B	A	A	A	B	A	B	B	B	B
939	BS00064891_51	A	A	B	B	A	A	A	A	A	A	B	A	B	A	A	B	A	B	A	B	A	A	B	B	B	A	A	B	A	B	B	B	A	B	B	B	A	B	B	A	B	A	B	A	A	A	A	B
940	BS00064940_51	A	A	B	B	B	B	B	A	A	B	B	A	A	B	A	B	B	A	B	B	B	B	A	B	B	B	A	A	B	-	B	A	B	B	B	A	A	B	B	A	A	B	A	B	A	A	A	A
941	BS00065020_51	A	A	B	B	B	B	B	A	B	A	A	A	B	A	A	B	B	A	B	A	B	B	B	A	A	B	B	A	B	B	A	-	B	B	B	B	B	B	B	A	A	A	A	B	A	B	B	B
942	BS00065028_51	A	A	B	B	B	A	A	B	A	B	A	B	B	A	B	B	B	B	A	B	A	A	A	A	B	B	A	A	A	-	A	B	A	A	A	B	A	B	B	A	B	A	B	A	B	A	A	A
943	BS00065030_51	A	A	B	B	A	B	A	A	A	B	A	B	B	A	A	A	A	B	A	B	B	B	B	B	B	B	A	A	A	-	A	A	B	B	A	B	A	A	A	B	B	-	A	A	A	B	A	B
944	BS00065082_51	A	A	B	B	A	A	B	B	B	B	B	B	B	A	B	A	B	B	A	B	A	B	B	B	B	B	A	B	B	-	B	B	A	B	A	A	A	B	B	A	A	-	A	A	A	B	A	A
945	BS00065147_51	A	A	B	B	B	B	B	B	A	A	A	A	A	B	B	B	B	A	A	A	A	B	A	A	A	A	B	B	B	-	A	B	A	A	B	A	B	B	B	A	B	B	B	A	A	B	A	A
946	BS00065164_51	A	A	B	B	A	A	B	B	B	A	B	A	B	A	A	A	B	B	B	B	B	B	B	B	B	A	A	B	A	-	B	A	B	A	B	B	A	B	B	A	B	B	B	B	A	A	A	B
947	BS00065168_51	A	A	B	B	A	B	A	A	B	B	B	A	A	A	B	A	B	B	B	A	B	B	A	B	B	A	A	A	A	B	A	A	A	B	B	A	-	B	B	A	B	B	A	A	B	A	A	A
948	BS00065228_51	A	A	B	B	A	A	A	A	A	A	B	A	B	A	A	B	A	B	B	B	A	B	B	B	B	A	A	B	A	B	B	B	-	B	B	B	A	B	B	A	B	A	B	A	A	A	A	B
949	BS00065250_51	A	A	B	B	B	A	B	B	A	B	A	A	B	B	B	B	B	A	B	A	A	B	B	B	A	A	B	B	A	B	B	A	B	A	B	A	B	B	B	A	B	B	B	B	B	A	A	A
950	BS00065257_51	A	A	B	B	A	A	B	A	A	B	A	A	A	A	B	B	B	B	A	B	A	A	A	A	B	A	A	A	A	B	A	B	B	A	B	A	A	B	A	B	A	B	B	-	A	B	B	B
951	BS00065265_51	A	A	B	B	B	A	B	B	A	B	A	A	B	A	A	B	B	B	B	B	B	B	B	B	B	A	A	B	B	B	B	B	A	A	B	A	B	A	A	A	B	B	B	A	A	B	B	B
952	BS00065292_51	A	A	B	B	A	A	B	A	A	B	B	A	B	A	A	B	A	A	B	A	A	A	B	B	A	A	A	A	A	B	B	A	A	A	B	A	B	A	B	A	A	-	B	A	A	A	B	B
953	BS00065327_51	A	A	B	B	A	A	B	A	B	B	A	B	B	B	B	B	A	B	A	A	B	B	B	A	B	A	B	A	B	B	B	A	A	A	B	B	A	A	B	B	A	-	A	A	A	A	A	A
954	BS00065335_51	A	A	B	B	A	A	B	B	A	B	A	B	B	A	B	A	B	B	B	B	A	A	B	A	A	A	B	A	A	B	A	A	A	A	B	A	A	B	B	A	B	A	B	B	B	A	A	B
955	BS00065348_51	A	A	B	B	A	A	B	B	B	B	A	B	A	B	B	B	A	B	A	B	B	B	B	B	B	A	B	A	B	B	B	A	A	B	B	B	A	B	B	B	A	A	A	A	B	A	A	B
956	BS00065366_51	A	A	B	B	A	B	A	A	B	B	B	A	B	B	B	B	A	A	B	A	B	A	B	B	B	A	A	A	B	-	B	A	A	B	B	A	B	A	A	B	B	A	B	A	B	A	B	A
957	BS00065434_51	A	A	B	B	A	B	B	A	A	B	B	B	A	B	A	B	B	B	B	-	B	B	B	B	A	A	A	A	A	-	B	B	A	A	B	A	B	B	A	A	A	A	B	A	B	A	-	A
958	BS00065478_51	A	A	B	B	B	B	B	B	B	B	B	A	A	B	A	B	B	B	A	A	A	B	B	B	B	B	A	A	A	B	B	B	B	A	B	A	B	B	A	B	B	A	A	A	B	A	A	A
959	BS00065553_51	A	A	B	B	B	B	B	A	A	B	B	A	A	B	A	B	B	A	B	B	B	B	A	A	B	B	B	A	B	B	B	A	A	B	B	A	A	B	B	B	A	B	A	B	A	A	A	A
960	BS00065601_51	A	A	B	B	A	B	B	A	B	A	B	B	A	A	B	B	B	A	A	A	A	A	B	B	A	B	A	A	A	A	A	A	B	B	A	A	B	B	B	A	A	A	A	B	A	B	B	A
961	BS00065626_51	A	A	B	B	A	A	B	B	A	A	B	B	B	B	A	B	B	B	B	B	A	B	B	A	A	A	B	A	B	A	A	A	A	B	A	B	B	A	A	A	A	B	A	A	B	A	B	B
962	BS00065667_51	A	A	B	B	B	A	B	B	A	A	A	A	A	A	B	B	B	B	A	A	B	B	B	A	A	A	A	A	A	-	A	A	A	A	A	A	A	A	A	B	A	A	B	A	A	A	A	A
963	BS00065701_51	A	A	B	B	B	B	B	B	A	A	A	A	A	B	B	B	B	A	A	A	A	B	A	A	A	A	B	B	B	-	A	B	A	A	B	A	B	B	B	A	B	B	B	A	A	B	A	A
964	BS00065714_51	A	A	B	B	A	B	B	A	B	A	A	B	B	B	B	A	B	A	B	B	B	B	B	A	B	A	A	A	A	-	B	A	B	A	B	A	B	B	A	A	B	A	B	B	A	B	A	B
965	BS00065819_51	A	A	B	B	B	B	B	B	A	A	B	B	B	A	B	A	B	A	A	B	B	A	A	A	A	A	B	A	A	B	B	-	A	A	B	A	B	A	A	A	B	A	B	B	B	A	A	B
966	BS00065828_51	A	A	B	B	A	B	B	B	A	B	B	B	B	A	B	A	A	A	B	B	A	B	A	B	A	B	A	A	B	B	A	-	A	B	B	A	B	A	A	B	A	-	A	A	A	A	B	B
967	BS00065865_51	A	A	B	B	A	A	A	A	B	B	A	A	B	B	B	B	A	A	B	A	B	A	B	B	B	A	A	A	B	-	B	A	A	B	B	A	B	B	A	B	B	A	B	B	B	B	B	A
968	BS00065873_51	A	A	B	B	A	A	A	B	A	A	B	A	A	B	B	B	A	A	B	B	A	B	A	B	A	A	A	A	B	B	B	-	B	B	B	B	A	A	B	B	B	A	A	A	B	A	B	B
969	BS00065891_51	A	A	B	B	A	B	B	A	B	A	B	B	B	B	A	A	B	B	A	A	A	A	B	A	A	A	A	A	A	B	A	A	B	A	B	B	A	B	A	B	B	B	A	-	A	B	A	-
970	BS00065895_51	A	A	B	B	A	A	A	A	A	A	B	A	A	B	A	B	A	A	A	B	A	A	B	B	A	A	B	B	A	-	A	B	-	B	B	B	-	B	B	A	A	A	B	B	A	B	-	A
971	BS00065899_51	A	A	B	B	B	B	B	B	B	B	B	A	B	A	B	A	A	B	B	B	A	A	B	A	A	B	B	B	A	B	A	B	A	B	B	A	A	B	B	B	A	A	A	A	B	A	B	B
972	BS00065930_51	A	A	B	B	A	A	B	A	A	A	B	A	B	A	A	B	B	B	A	B	A	A	B	B	B	A	A	B	A	B	B	B	B	B	B	B	B	B	B	A	B	A	B	A	A	A	B	B
973	BS00065934_51	A	A	B	B	B	B	B	A	A	B	B	B	A	B	A	B	B	A	B	B	B	B	B	A	B	A	A	B	B	A	B	A	A	A	A	A	A	A	A	A	B	B	A	B	A	A	A	A
974	BS00065996_51	A	A	B	B	A	A	B	A	A	A	B	A	A	B	A	B	B	B	A	A	A	A	B	B	A	A	B	B	A	-	A	B	A	A	B	B	B	B	B	A	A	A	B	B	A	B	B	A
975	BS00066066_51	A	A	B	B	A	B	B	A	A	B	B	A	A	A	A	A	B	A	B	A	A	B	B	B	B	B	A	B	B	B	B	A	B	A	B	B	B	B	A	B	A	-	A	B	A	B	B	B
976	BS00066071_51	A	A	B	B	A	B	A	A	B	A	B	B	A	A	B	B	B	A	A	A	A	A	B	B	A	B	A	-	A	A	A	A	A	B	A	A	A	A	B	A	A	A	A	B	A	B	B	A
977	BS00066092_51	A	A	B	B	A	A	A	B	B	A	A	A	A	A	B	B	A	A	A	B	A	B	A	A	B	A	A	A	A	-	B	B	A	A	B	B	A	A	A	A	A	A	B	B	B	A	A	A
978	BS00066143_51	A	A	B	B	A	A	B	A	A	A	A	A	B	A	A	B	A	A	B	A	A	A	B	B	A	A	B	A	A	B	B	B	A	A	B	A	B	B	B	A	A	A	A	B	B	A	B	B
979	BS00066149_51	A	A	B	B	B	B	B	A	A	B	B	B	A	B	A	B	B	A	B	B	B	B	A	A	B	B	A	B	B	A	B	A	A	B	A	A	A	B	A	A	A	B	A	B	A	A	A	A
980	BS00066342_51	A	A	B	B	B	A	B	B	A	B	A	A	B	A	A	B	B	B	B	B	B	B	B	B	B	A	A	B	B	-	A	-	A	A	B	A	B	B	A	A	B	-	B	A	A	B	B	B
981	BS00066345_51	A	A	B	B	B	A	B	A	B	A	B	A	A	B	A	B	B	B	B	A	B	A	A	B	A	A	B	A	A	A	A	B	B	A	A	B	B	B	B	A	A	B	B	B	A	B	B	A
982	BS00066437_51	A	A	B	B	A	B	B	B	A	B	A	B	B	A	B	A	B	B	B	B	A	A	B	A	A	A	B	A	A	B	A	A	A	A	B	A	A	B	B	A	B	A	B	B	B	A	A	B
983	BS00066438_51	A	A	B	B	A	A	B	B	B	B	B	B	B	A	B	A	B	B	A	B	B	B	B	B	B	B	B	B	B	-	B	A	B	B	A	A	A	B	B	B	A	-	B	A	A	A	A	A
984	BS00066446_51	A	A	B	B	B	B	B	B	B	B	A	A	A	B	A	B	B	B	A	A	B	A	B	B	B	B	A	A	A	B	A	B	B	A	B	A	B	B	A	B	B	B	A	A	B	A	B	B
985	BS00066456_51	A	A	B	B	B	A	B	B	A	B	A	A	B	A	A	B	B	B	B	B	B	B	B	B	A	A	A	B	B	-	A	A	A	A	B	A	B	A	A	A	B	-	B	A	A	B	B	B
986	BS00066549_51	A	A	B	B	A	B	A	A	B	A	B	B	B	A	B	B	B	B	B	A	A	A	B	B	A	B	B	A	A	-	A	A	A	B	A	A	A	A	A	A	A	A	B	B	A	B	A	A
987	BS00066569_51	A	A	B	B	B	B	B	A	A	A	B	A	B	A	A	B	B	A	B	A	A	B	B	A	A	B	B	B	B	B	A	B	A	A	B	A	B	B	B	B	A	-	A	B	B	A	B	B
988	BS00066623_51	A	A	B	B	A	A	B	B	B	B	B	B	B	A	B	A	B	B	A	B	A	B	B	B	B	B	A	B	B	-	B	B	A	B	A	A	A	B	B	A	A	-	B	A	A	B	A	A
989	BS00066652_51	A	A	B	B	A	B	B	A	B	A	A	B	B	B	B	A	B	A	B	B	B	B	B	A	B	A	A	A	A	-	B	A	B	A	B	A	B	B	A	A	B	A	B	B	A	B	A	B
990	BS00066674_51	A	A	B	B	B	A	B	B	A	A	A	A	A	A	B	B	B	B	A	A	B	B	B	A	A	A	A	A	A	B	A	A	A	A	A	A	A	A	-	B	A	A	B	A	A	A	A	A
991	BS00066686_51	A	A	B	B	B	A	B	B	A	A	A	A	A	A	B	B	B	B	A	A	B	B	B	A	A	A	A	A	A	-	A	A	A	A	A	A	A	A	A	B	A	A	B	A	A	A	A	A
992	BS00066691_51	A	A	B	B	B	B	B	B	B	B	B	A	B	A	B	A	A	B	B	B	A	A	B	A	A	B	B	B	A	B	A	B	-	B	B	A	A	B	B	B	A	A	A	A	B	A	B	B
993	BS00066783_51	A	A	B	B	B	A	B	B	A	A	A	B	B	A	B	A	B	B	A	A	A	B	B	A	B	B	A	A	B	A	B	A	A	A	A	A	B	B	A	B	A	B	B	B	A	B	A	B
994	BS00066810_51	A	A	B	B	A	B	A	A	A	B	B	A	A	A	A	A	A	A	B	A	A	B	B	B	B	B	A	B	B	-	A	A	B	A	A	B	A	B	A	B	A	-	A	B	A	B	B	A
995	BS00066891_51	A	A	B	B	A	B	A	A	A	B	B	A	A	A	A	A	A	A	B	A	A	B	B	B	B	B	A	B	B	-	A	A	B	A	A	B	A	B	A	B	A	-	A	B	A	B	B	A
996	BS00066903_51	A	A	B	B	A	A	B	A	A	A	B	A	A	B	A	B	B	B	A	A	A	A	B	B	A	A	B	B	A	-	A	B	A	A	B	B	B	B	B	A	A	A	B	B	A	B	B	A
997	BS00066932_51	A	A	B	B	B	B	B	B	A	A	A	A	A	B	B	B	B	A	A	A	A	B	A	A	A	A	B	B	B	-	A	B	A	A	B	A	B	B	B	A	B	B	B	A	A	B	A	A
998	BS00066989_51	A	A	B	B	A	B	A	A	A	B	B	A	A	A	A	A	A	A	B	A	A	B	B	B	B	B	A	B	B	-	A	A	B	A	A	B	A	B	A	B	A	-	A	B	A	B	B	A
999	BS00067096_51	A	A	B	B	B	B	B	A	A	A	B	A	B	B	A	B	B	A	B	A	A	B	A	A	A	B	B	B	B	B	A	A	B	A	B	A	B	B	B	B	A	-	A	B	B	A	B	B
1000	BS00067209_51	A	A	B	B	B	A	A	A	A	B	B	A	B	A	A	B	A	A	B	B	A	A	B	B	A	A	A	A	A	-	B	A	A	B	A	A	B	A	B	A	A	-	B	A	A	A	B	B
1001	BS00067221_51	A	A	B	B	B	B	B	-	A	A	A	A	A	B	B	B	B	A	B	A	B	B	A	B	A	B	B	B	B	B	A	A	A	B	B	A	B	B	B	A	A	-	A	B	B	A	B	A
1002	BS00067285_51	A	A	B	B	A	B	A	B	A	B	B	A	A	B	A	B	B	B	A	B	B	A	A	A	B	A	B	A	B	-	A	A	A	B	A	A	B	A	B	A	B	-	B	A	B	B	A	B
1003	BS00067324_51	A	A	B	B	A	A	A	B	A	A	B	A	A	B	B	B	A	A	B	B	A	B	A	B	A	A	A	A	B	B	B	-	A	B	B	B	A	A	B	B	B	A	A	A	-	A	B	B
1004	BS00067330_51	A	A	B	B	A	B	A	A	B	A	B	B	B	A	B	B	B	B	B	A	A	A	B	B	A	B	B	A	A	-	A	A	A	B	A	A	A	A	A	A	A	A	B	B	A	B	A	A
1005	BS00067331_51	A	A	B	B	B	B	B	A	B	A	B	A	A	B	A	B	B	B	B	A	B	A	A	B	A	A	B	A	A	A	A	B	B	A	A	B	B	B	B	A	A	B	B	B	A	B	B	A
1006	BS00067382_51	A	A	B	B	B	A	B	B	A	A	A	A	A	A	B	B	B	B	A	A	B	B	B	A	A	A	A	A	A	-	A	A	A	A	A	A	A	A	A	B	A	A	B	A	A	A	A	A
1007	BS00067420_51	A	A	B	B	A	B	B	A	B	A	B	B	A	A	B	B	B	B	B	A	A	A	B	B	A	B	B	A	A	-	A	A	B	B	A	A	B	B	A	B	A	-	B	B	A	B	B	A
1008	BS00067421_51	A	A	B	B	A	B	B	A	B	A	B	B	A	A	B	B	B	B	B	A	A	A	B	B	A	B	B	A	A	-	A	A	A	B	A	A	A	B	A	B	A	-	B	B	A	B	A	A
1009	BS00067564_51	A	A	B	B	B	B	A	B	B	B	A	A	B	A	B	A	A	-	B	A	A	B	A	A	B	B	B	A	B	-	A	-	B	A	A	B	B	B	A	A	A	-	A	B	A	B	B	B
1010	BS00067567_51	A	A	B	B	A	A	B	B	B	A	A	A	A	A	B	B	B	A	A	B	A	B	A	A	B	A	A	A	A	-	B	A	A	A	B	A	A	A	A	A	A	A	B	B	A	A	A	B
1011	BS00067572_51	A	A	B	B	A	A	B	A	B	B	A	B	B	B	B	B	A	B	A	A	B	B	B	A	B	A	B	A	B	-	B	A	A	A	B	B	A	A	B	B	A	-	A	A	A	A	A	A
1012	BS00067613_51	A	A	B	B	A	A	B	A	A	A	B	A	A	B	A	B	B	B	A	A	A	A	B	B	A	A	B	B	A	-	A	B	A	A	B	B	B	B	B	A	A	A	B	B	A	B	B	A
1013	BS00067615_51	A	A	B	B	A	A	B	A	A	A	B	A	A	B	A	B	B	B	A	A	A	A	B	B	A	A	B	B	A	-	A	B	A	A	B	B	B	B	B	A	A	A	B	B	A	B	B	A
1014	BS00067627_51	A	A	B	B	A	A	B	B	A	B	A	A	A	A	B	B	B	B	A	B	B	A	A	A	B	A	A	A	A	-	A	-	A	A	B	A	A	A	A	B	A	A	B	A	A	B	A	B
1015	BS00067639_51	A	A	B	B	B	B	B	A	B	A	A	A	B	A	A	B	B	-	B	A	B	B	B	A	A	B	B	A	B	B	A	-	B	B	B	B	B	B	B	A	A	A	A	B	A	B	B	B
1016	BS00067695_51	A	A	B	B	B	A	B	B	A	A	A	A	A	A	B	B	B	B	A	A	B	B	B	A	A	A	A	A	A	-	A	A	A	A	A	A	A	A	A	B	A	A	B	A	A	A	A	A
1017	BS00067701_51	A	A	B	B	A	A	B	A	A	A	B	A	B	A	A	B	B	B	B	B	B	B	B	B	B	A	A	B	A	B	B	B	A	B	B	B	B	B	B	A	B	A	B	A	A	A	B	B
1018	BS00067749_51	A	A	B	B	B	B	A	B	B	B	A	A	B	A	A	A	A	-	B	A	A	B	A	A	B	B	B	A	B	-	A	-	A	A	A	B	B	B	A	A	A	A	A	B	A	B	B	A
1019	BS00067757_51	A	A	B	B	B	B	B	B	A	A	A	A	A	B	B	B	B	A	A	A	A	B	A	A	A	A	B	B	B	-	A	B	A	A	B	A	B	B	B	A	B	B	B	A	A	B	A	A
1020	BS00067820_51	A	A	B	B	B	B	B	B	A	A	A	A	A	B	B	B	B	A	A	A	A	B	A	A	A	A	B	B	B	-	A	B	A	A	B	A	B	B	B	A	B	B	B	A	A	B	A	A
1021	BS00067904_51	A	A	B	B	B	B	B	B	B	B	A	A	B	A	A	A	B	-	B	A	A	B	A	A	B	B	B	A	B	-	A	-	B	A	A	B	B	B	A	A	A	-	A	B	A	B	B	B
1022	BS00067907_51	A	A	B	B	A	A	B	A	B	B	A	A	B	B	B	B	B	A	B	A	B	A	B	B	B	A	A	A	B	-	B	A	B	B	B	A	B	B	A	B	B	A	B	B	B	B	B	A
1023	BS00067938_51	A	A	B	B	A	A	B	A	A	A	B	A	B	A	A	B	B	B	A	B	A	B	B	B	B	A	A	B	A	B	B	B	B	B	B	B	B	B	B	A	B	A	B	A	A	A	B	B
1024	BS00067942_51	A	A	B	B	A	A	B	A	A	B	A	B	B	A	B	A	A	B	A	A	B	B	A	B	A	B	A	A	B	A	A	A	A	A	A	A	B	B	A	B	A	B	-	A	A	B	A	B
1025	BS00067961_51	A	A	B	B	A	A	A	B	B	A	A	A	A	A	B	B	A	A	A	B	A	B	A	A	B	A	A	A	A	-	B	B	A	A	B	B	A	A	A	A	A	A	B	B	B	A	A	A
1026	BS00067983_51	A	A	B	B	A	A	B	B	A	B	B	B	B	A	B	B	B	B	B	B	A	A	B	A	A	B	A	A	A	B	B	A	B	B	B	A	A	B	A	B	A	B	B	A	A	A	A	B
1027	BS00068006_51	A	A	B	B	A	A	B	A	A	A	B	A	A	B	A	B	B	B	A	A	A	A	B	B	A	A	B	B	A	A	A	B	A	A	B	B	B	B	B	A	A	A	B	B	A	B	B	A
1028	BS00068036_51	A	A	B	B	A	B	A	A	B	A	B	B	B	A	B	B	B	B	B	A	A	A	B	B	A	B	B	A	A	-	A	A	A	B	A	A	A	A	A	A	A	A	B	B	A	B	A	A
1029	BS00068071_51	A	A	B	B	A	A	B	B	A	A	B	B	B	B	A	B	B	B	B	B	A	B	B	A	B	A	B	A	A	A	B	A	B	B	A	B	B	B	A	A	A	A	A	A	B	A	B	B
1030	BS00068077_51	A	A	B	B	A	A	B	A	B	B	B	B	B	A	B	A	B	B	A	B	A	A	A	A	B	A	A	A	A	B	B	B	B	A	B	A	B	B	A	B	A	B	B	A	A	B	B	B
1031	BS00068082_51	A	A	B	B	A	A	B	A	A	A	B	A	B	A	A	B	B	B	A	B	A	A	B	B	B	A	A	B	A	B	B	B	B	B	B	B	B	B	B	A	B	A	B	A	A	A	B	B
1032	BS00068083_51	A	A	B	B	A	A	B	B	A	A	A	A	A	A	B	B	B	A	A	B	B	A	A	A	B	A	A	A	A	-	A	-	A	A	B	A	A	A	A	B	A	A	B	A	A	B	A	B
1033	BS00068166_51	A	A	B	B	A	B	B	B	A	B	B	B	B	A	B	A	B	A	B	B	A	B	A	B	A	B	A	A	B	B	B	A	A	B	B	A	A	B	A	B	A	-	A	A	A	A	A	B
1034	BS00068178_51	A	A	B	B	A	A	B	A	A	B	A	A	B	A	A	B	A	A	B	A	A	A	B	B	A	A	B	A	A	B	B	A	A	A	B	A	B	B	B	A	A	A	A	A	B	A	B	B
1035	BS00068257_51	A	A	B	B	B	B	B	A	A	A	B	A	B	A	A	B	B	A	B	A	A	B	B	A	A	B	B	B	B	B	A	-	A	A	B	A	B	B	B	B	A	-	A	B	B	A	B	B
1036	BS00068310_51	A	A	B	B	A	A	B	A	B	B	A	B	B	B	B	B	B	B	A	A	B	B	B	A	B	A	B	A	B	B	B	A	B	A	B	B	A	B	B	B	A	-	A	A	A	A	A	A
1037	BS00068327_51	A	A	B	B	A	A	B	A	B	B	A	A	A	A	B	B	B	B	A	B	A	A	A	A	B	A	A	A	A	B	A	B	A	A	B	A	A	B	A	B	A	B	B	-	A	B	B	B
1038	BS00068396_51	A	A	B	B	B	A	B	B	A	A	A	A	A	A	B	B	B	B	A	A	B	B	B	A	A	A	A	A	A	-	A	A	A	A	A	A	A	A	A	B	A	B	B	A	A	A	A	A
1039	BS00068399_51	A	A	B	B	B	A	B	B	A	B	B	A	A	A	B	B	A	A	A	A	A	B	B	B	A	B	A	A	B	B	A	B	-	B	B	A	B	A	B	B	B	A	A	A	B	A	B	B
1040	BS00068456_51	A	A	B	B	A	A	B	B	B	A	A	A	A	A	B	B	B	A	A	B	A	B	A	A	B	A	A	A	A	A	B	A	A	A	A	A	A	A	A	A	A	A	B	B	A	A	A	B
1041	BS00068508_51	A	A	B	B	A	A	A	A	A	A	A	A	A	B	B	A	B	B	A	B	A	A	A	B	B	A	B	A	A	-	B	B	B	A	A	A	A	A	A	A	B	B	A	B	A	B	B	A
1042	BS00068515_51	A	A	B	B	A	A	B	B	B	B	B	B	B	A	B	A	B	B	A	B	B	B	B	B	B	B	B	B	B	-	B	A	A	B	A	A	A	B	B	B	A	B	B	A	A	A	A	A
1043	BS00068557_51	A	A	B	B	A	A	B	B	B	A	B	B	B	B	A	A	B	B	A	B	A	B	B	A	-	B	B	B	A	-	A	-	A	A	B	B	A	A	B	B	B	B	A	B	B	B	A	A
1044	BS00068615_51	A	A	B	B	B	B	B	B	A	B	A	B	A	A	B	A	B	B	B	B	A	A	B	A	A	A	B	A	A	B	A	A	A	A	B	A	B	A	A	A	B	A	B	B	A	A	A	B
1045	BS00068815_51	A	A	B	B	B	A	B	A	B	B	A	A	A	A	B	A	B	A	B	A	A	A	A	B	B	B	A	B	A	-	B	B	B	A	B	A	B	A	B	B	A	A	A	A	A	B	B	-
1046	BS00069019_51	A	A	B	B	A	B	B	B	B	A	A	B	A	A	B	B	B	A	A	B	B	A	A	A	-	B	B	B	A	-	A	A	B	B	A	A	B	B	B	A	B	A	A	A	A	B	B	A
1047	BS00069047_51	A	A	B	B	A	A	B	B	A	-	A	-	-	A	B	B	B	B	A	B	B	A	A	A	B	A	A	A	A	-	A	-	A	A	B	-	A	-	-	B	A	A	B	A	A	B	A	B
1048	BS00069105_51	A	A	B	B	A	B	B	A	A	B	B	B	A	B	A	B	B	B	B	-	B	B	B	B	A	A	A	A	A	-	B	B	A	A	B	A	-	B	A	A	A	-	B	A	B	A	B	A
1049	BS00069117_51	A	A	B	B	A	B	A	A	B	A	B	B	B	A	B	B	B	B	B	A	A	A	B	B	A	B	B	A	A	-	A	A	A	B	A	A	A	A	A	A	A	A	B	B	A	B	A	A
1050	BS00069412_51	A	A	B	B	A	B	B	B	A	B	A	B	B	A	B	A	B	B	B	B	A	A	B	A	A	A	B	A	A	B	A	A	A	A	B	A	A	B	A	A	B	A	B	B	B	A	A	B
1051	BS00069416_51	A	A	B	B	A	B	B	A	B	A	A	A	B	A	A	A	A	B	B	A	B	A	B	B	A	A	B	B	A	A	B	A	A	A	A	B	B	B	B	A	A	A	B	A	A	B	A	B
1052	BS00069601_51	A	A	B	B	A	A	B	A	A	A	B	A	A	B	A	B	B	B	A	A	A	A	B	B	A	A	B	B	A	-	A	B	A	A	B	B	B	B	B	A	A	A	B	B	A	B	B	A
1053	BS00069685_51	A	A	B	B	A	A	B	A	B	B	A	B	A	B	B	B	A	B	A	A	A	A	B	B	B	A	B	A	B	B	B	A	A	A	B	B	A	B	B	B	A	A	A	A	B	A	A	B
1054	BS00069741_51	A	A	B	B	A	A	B	A	A	A	B	A	A	B	A	B	B	B	A	A	A	A	B	B	A	A	B	B	A	-	A	B	A	A	B	B	B	B	B	A	A	A	B	B	A	B	B	A
1055	BS00069829_51	A	A	B	B	A	A	B	B	A	B	A	A	A	A	B	B	B	B	A	B	A	A	A	A	B	A	A	A	A	-	A	-	B	A	B	A	A	B	A	B	A	-	B	-	A	B	A	-
1056	BS00070018_51	A	A	B	B	B	B	A	A	A	B	B	A	A	B	A	B	A	A	B	B	B	B	A	A	B	B	B	A	B	B	B	B	B	B	B	A	A	A	B	B	A	B	A	B	A	A	A	A
1057	BS00070059_51	A	A	B	B	B	B	B	B	B	B	B	A	B	A	B	A	A	B	B	B	A	A	B	A	A	B	B	B	A	B	A	B	A	B	B	A	A	B	B	B	A	A	A	A	-	A	B	B
1058	BS00070301_51	A	A	B	B	A	A	B	A	B	B	A	B	B	B	B	B	B	A	A	A	A	B	B	A	B	A	B	A	B	B	B	B	B	A	B	B	A	B	B	B	A	A	A	A	A	A	A	A
1059	BS00070455_51	A	A	B	B	B	B	B	A	A	B	B	B	A	B	B	B	B	A	B	B	B	B	B	A	B	A	A	B	B	A	A	A	A	A	A	A	A	A	A	A	B	B	A	B	A	A	A	A
1060	BS00070613_51	A	A	B	B	A	A	B	A	A	A	B	A	A	B	A	B	B	B	A	A	A	A	B	B	A	A	B	B	A	-	A	B	A	A	B	B	B	B	B	A	A	A	B	B	A	B	B	A
1061	BS00070623_51	A	A	B	B	A	A	B	B	A	A	A	A	A	A	B	B	B	A	A	B	A	A	A	A	B	A	A	A	A	A	A	-	A	A	A	A	B	A	A	A	A	A	B	B	A	A	A	B
1062	BS00070626_51	A	A	B	B	B	A	B	B	A	B	A	A	B	B	B	B	A	A	B	A	A	B	B	B	A	A	B	B	A	B	B	A	B	A	B	A	B	B	B	A	B	B	B	B	B	A	A	-
1063	BS00070706_51	A	A	B	B	A	A	A	B	B	A	A	A	A	A	B	B	A	A	A	B	A	B	A	A	B	A	A	A	B	-	B	B	A	B	B	B	A	A	A	A	A	A	B	B	B	A	A	A
1064	BS00070797_51	A	A	B	B	B	A	B	B	A	A	A	A	A	B	B	B	B	B	A	A	A	B	B	A	A	A	A	A	A	-	A	B	A	A	A	A	A	A	A	B	A	A	B	B	A	A	A	A
1065	BS00070861_51	A	A	B	B	A	A	B	A	B	B	A	B	A	B	B	B	B	B	A	A	A	A	B	B	B	A	B	A	B	B	B	A	B	A	B	B	A	B	B	B	A	A	A	A	B	A	A	B
1066	BS00070870_51	A	A	B	B	B	A	B	A	A	A	A	B	A	B	A	A	B	A	A	A	A	A	A	B	B	A	B	B	B	-	A	B	B	B	A	A	B	B	A	A	A	B	A	B	A	A	B	A
1067	BS00071183_51	A	A	B	B	B	A	B	B	A	B	B	A	A	A	B	B	A	A	A	A	A	B	A	B	A	B	A	A	B	B	A	B	A	B	B	A	B	A	B	B	B	A	A	A	B	A	B	B
1068	BS00071191_51	A	A	B	B	B	A	B	B	A	B	A	A	B	A	A	B	B	B	B	B	B	B	B	B	B	A	A	B	B	-	B	-	A	A	B	A	B	A	A	A	B	-	B	A	A	B	B	B
1069	BS00071424_51	A	A	B	B	B	A	B	B	A	B	A	A	B	B	B	B	B	A	B	A	A	B	B	B	A	A	B	B	A	B	B	A	A	A	B	A	B	B	B	A	B	B	B	B	B	A	A	-
1070	BS00071425_51	A	A	B	B	-	A	B	B	A	B	A	A	B	B	-	B	B	A	B	A	A	B	B	B	A	A	B	-	A	B	B	A	A	A	B	A	B	B	-	A	-	B	B	B	B	A	A	-
1071	BS00071630_51	A	A	B	B	B	A	B	B	A	A	A	A	A	A	B	B	B	B	A	A	B	B	B	A	A	A	A	A	A	-	A	A	A	A	A	A	A	A	A	B	A	B	B	A	A	A	A	A
1072	BS00071650_51	A	A	B	B	A	A	B	A	B	B	B	B	B	B	A	B	A	A	B	A	A	A	B	B	B	A	A	B	A	-	B	B	B	B	B	B	B	B	B	A	A	A	B	B	B	B	A	B
1073	BS00071732_51	A	A	B	B	A	A	B	B	B	B	B	B	B	A	B	A	B	B	A	B	A	B	B	B	B	B	A	B	B	-	B	B	A	B	A	A	A	B	B	A	A	B	A	A	A	B	A	A
1074	BS00072216_51	A	A	B	B	A	A	B	B	B	B	B	B	B	A	B	A	B	B	A	B	A	B	B	B	B	B	A	B	B	-	B	B	A	B	A	A	A	B	B	A	A	-	A	A	A	B	A	A
1075	BS00072839_51	A	A	B	B	A	B	B	A	A	B	A	B	A	A	A	A	B	A	A	A	A	A	B	A	B	A	B	B	B	B	B	B	A	A	B	B	A	B	B	A	A	A	A	A	A	B	B	A
1076	BS00072982_51	A	A	B	B	A	A	B	B	A	A	A	A	A	A	B	B	B	A	A	B	B	A	A	A	B	A	A	A	A	-	A	-	B	A	B	A	B	B	A	A	A	A	B	A	A	A	A	B
1077	BS00073015_51	A	A	B	B	B	A	B	A	B	A	B	A	A	B	A	B	B	B	B	A	B	A	A	B	A	A	B	A	A	A	A	B	B	A	A	B	B	B	B	A	A	B	B	B	A	B	B	A
1078	BS00073124_51	A	A	B	B	A	A	B	B	B	B	B	B	B	A	B	A	B	B	A	B	B	B	B	B	B	B	B	B	B	-	B	A	B	B	A	A	A	B	B	B	A	-	B	A	A	A	A	A
1079	BS00073230_51	A	A	B	B	B	B	B	B	A	A	A	A	A	B	B	B	B	A	A	A	A	B	A	A	A	A	B	B	B	-	A	B	A	A	B	A	B	B	B	A	B	B	B	A	A	B	A	A
1080	BS00073243_51	A	A	B	B	B	A	B	A	A	B	B	A	B	A	A	B	B	B	B	B	B	A	B	B	A	B	B	A	A	-	A	B	A	A	A	B	B	B	A	A	B	A	A	B	A	B	A	B
1081	BS00073376_51	A	A	B	B	B	B	B	B	B	B	B	A	B	A	B	A	A	B	B	B	A	A	B	A	A	B	B	B	A	B	A	B	A	B	B	A	A	B	B	B	A	A	A	A	B	A	B	B
1082	BS00073381_51	A	A	B	B	B	A	B	B	A	A	A	A	A	B	B	B	B	B	A	A	A	B	B	A	A	A	A	A	A	-	A	B	A	A	A	A	A	A	A	B	A	A	B	B	A	A	A	A
1083	BS00073407_51	A	A	B	B	B	B	B	A	A	B	B	B	A	B	A	B	B	A	B	B	B	B	A	A	B	B	A	B	B	-	B	A	A	B	B	A	A	B	B	B	A	B	A	B	A	A	A	A
1084	BS00073411_51	A	A	B	B	B	A	B	B	A	B	B	A	A	A	B	B	A	A	A	A	A	B	B	B	A	B	A	A	B	B	A	B	A	B	B	A	B	A	B	B	B	A	A	A	B	A	B	B
1085	BS00073585_51	A	A	B	B	A	B	B	A	B	A	B	B	A	A	B	B	B	B	B	A	A	A	B	B	A	B	B	A	A	-	A	A	B	B	A	A	B	B	A	B	A	-	B	B	A	B	B	A
1086	BS00073644_51	A	A	B	B	B	A	B	B	A	B	A	A	B	A	A	B	B	B	B	B	B	B	A	B	A	A	A	B	B	-	A	A	-	A	B	A	B	B	A	A	B	-	B	A	A	B	B	B
1087	BS00073658_51	A	A	B	B	A	A	B	B	B	B	A	B	A	A	A	A	B	B	A	A	A	A	B	A	A	A	B	B	A	-	B	A	B	A	B	A	B	B	B	B	A	A	A	A	A	A	A	-
1088	BS00073670_51	A	A	B	B	B	B	A	A	B	B	B	A	A	A	A	A	A	A	A	B	A	A	B	B	A	A	A	A	B	-	B	A	A	B	A	A	B	A	B	B	A	-	B	A	A	A	B	A
1089	BS00073825_51	A	A	B	B	B	B	B	A	A	B	B	B	A	B	A	B	B	A	B	B	B	B	A	A	B	B	A	B	B	-	B	A	A	B	B	A	A	A	B	B	A	B	A	B	A	A	A	A
1090	BS00073871_51	A	A	B	B	B	B	B	B	B	B	B	A	A	B	A	B	B	B	A	A	A	B	B	B	B	B	A	A	A	B	B	B	B	A	B	A	B	B	A	B	B	A	A	A	B	A	A	A
1091	BS00074183_51	A	A	B	B	B	B	B	B	A	B	A	B	A	A	B	A	B	B	B	B	A	A	B	A	A	A	B	A	A	B	A	A	A	A	B	A	B	A	A	A	B	A	B	B	A	A	A	B
1092	BS00074301_51	A	A	B	B	A	B	B	A	B	B	B	A	A	A	A	A	B	A	A	B	A	A	B	B	A	A	A	A	B	B	B	A	B	B	B	A	B	B	B	B	A	A	B	A	A	A	B	A
1093	BS00074370_51	A	A	B	B	B	B	A	A	B	B	B	-	A	A	B	B	B	B	B	A	B	B	A	B	B	B	A	A	B	B	A	-	B	B	B	-	B	B	B	A	A	B	A	A	B	A	A	A
1094	BS00074429_51	A	A	B	B	A	A	B	B	B	B	B	B	B	A	B	A	B	B	A	B	B	B	A	B	B	B	B	B	B	-	B	A	B	B	A	A	A	B	B	B	A	-	B	A	A	A	A	A
1095	BS00074511_51	A	A	B	B	B	A	B	A	A	A	B	A	B	A	A	B	B	B	B	B	B	A	B	B	A	B	B	A	A	-	A	B	A	B	A	B	B	B	A	A	B	A	A	B	A	B	A	B
1096	BS00074629_51	A	A	B	B	A	A	A	B	A	A	B	A	A	B	B	B	A	A	B	B	A	B	A	B	A	A	A	A	B	B	B	-	A	B	B	B	A	A	B	B	B	A	A	A	B	A	B	B
1097	BS00074754_51	A	A	B	B	B	A	B	B	A	B	A	A	B	A	A	B	B	B	B	B	B	B	B	B	B	A	A	B	B	-	B	-	A	A	B	A	B	A	A	A	B	-	B	A	A	B	B	B
1098	BS00074855_51	A	A	B	B	A	B	B	A	B	B	B	B	A	A	A	A	B	A	A	B	A	A	B	B	A	B	A	A	B	-	B	A	B	B	B	A	A	B	B	B	A	-	B	A	A	A	B	A
1099	BS00074926_51	A	A	B	B	A	A	B	A	A	A	A	A	A	B	B	A	B	B	A	B	A	A	A	B	B	A	B	A	A	-	B	-	A	A	A	A	A	B	A	A	B	B	A	B	A	B	B	A
1100	BS00074997_51	A	A	B	B	B	B	B	A	A	B	B	B	A	B	A	B	B	A	B	B	B	B	A	A	B	B	A	B	B	-	B	A	B	B	B	A	A	B	B	B	A	B	A	B	A	A	A	A
1101	BS00075001_51	A	A	B	B	B	B	B	B	B	B	A	A	A	B	A	B	A	B	A	A	B	A	B	B	B	A	A	A	A	B	B	B	A	B	B	A	B	A	B	A	B	B	A	A	B	B	B	B
1102	BS00075108_51	A	A	B	B	B	B	B	A	A	B	B	B	A	B	A	B	B	A	B	B	B	B	A	A	B	B	A	B	B	A	B	A	A	B	A	A	A	B	A	A	A	B	A	B	A	A	A	A
1103	BS00075233_51	A	A	B	B	B	A	B	A	B	B	B	B	B	B	B	A	A	B	B	B	A	B	B	B	B	B	B	A	A	-	A	-	-	A	B	B	B	A	A	A	A	B	A	B	B	B	B	B
1104	BS00075379_51	A	A	B	B	A	B	B	A	B	A	A	B	B	A	B	A	A	A	A	B	B	B	B	A	B	A	B	A	A	-	B	A	A	A	B	A	B	A	A	A	A	A	A	B	A	B	A	-
1105	BS00075409_51	A	A	B	B	A	B	B	A	A	B	A	B	B	A	B	A	B	B	B	A	B	B	B	B	A	B	A	A	A	-	A	A	A	B	B	B	B	B	A	A	B	B	B	A	A	A	B	B
1106	BS00075425_51	A	A	B	B	A	B	-	B	B	A	A	B	A	B	B	B	B	A	A	B	B	B	B	A	B	B	B	B	B	-	B	A	A	B	A	A	-	-	A	A	B	B	A	A	A	B	A	A
1107	BS00075615_51	A	A	B	B	B	A	B	B	A	B	A	A	B	A	A	B	B	B	B	B	B	B	B	B	B	A	A	B	B	-	B	-	A	A	B	A	B	B	A	A	B	-	B	A	A	B	B	B
1108	BS00075616_51	A	A	B	B	B	A	B	B	A	B	A	A	B	A	A	B	B	B	B	B	B	B	B	B	B	A	A	B	B	-	B	-	A	A	B	A	B	-	A	A	B	-	B	A	A	B	B	B
1109	BS00075739_51	A	A	B	B	A	A	B	B	B	B	B	B	B	A	B	A	B	B	A	B	B	B	B	B	B	B	B	B	B	-	B	A	B	B	A	A	A	B	B	B	A	-	B	A	A	A	A	A
1110	BS00075803_51	A	A	B	B	B	A	A	-	A	B	A	B	B	A	B	B	B	A	A	B	A	A	A	A	B	B	A	A	A	-	A	B	B	A	-	B	-	B	B	A	B	A	B	A	B	A	-	-
1111	BS00075879_51	A	A	B	B	B	A	B	B	A	B	B	A	A	A	B	B	A	A	A	A	A	B	B	B	A	B	A	A	B	B	A	B	A	B	B	A	B	A	B	B	B	A	A	A	B	A	B	B
1112	BS00076033_51	A	A	B	B	B	A	B	B	B	A	B	B	B	B	B	A	B	B	A	B	A	B	B	A	B	B	B	A	B	A	A	B	B	A	A	B	A	B	B	B	B	-	A	B	B	B	B	A
1113	BS00076248_51	A	A	B	B	B	B	B	A	A	B	B	B	A	B	A	B	B	A	B	B	B	B	A	A	B	B	A	A	B	A	B	A	A	B	A	A	A	B	A	A	A	B	A	B	A	A	A	A
1114	BS00076305_51	A	A	B	B	A	A	B	B	B	B	B	B	B	A	B	A	B	B	A	B	B	B	B	B	B	B	B	B	B	-	B	A	B	B	A	A	A	B	B	B	A	B	B	A	A	A	A	A
1115	BS00076394_51	A	A	B	B	A	A	B	B	A	B	A	A	A	A	B	B	B	B	A	B	B	A	A	A	B	A	A	A	A	-	A	-	B	A	B	A	A	B	A	B	A	A	B	A	A	B	A	B
1116	BS00076405_51	A	A	B	B	A	A	B	B	A	A	A	A	A	A	B	B	B	B	A	B	B	A	A	A	B	A	A	A	A	-	A	-	A	A	B	A	A	A	A	B	A	A	B	A	A	B	A	B
1117	BS00076457_51	A	A	B	B	A	A	A	B	A	A	B	A	A	B	B	B	A	A	B	B	A	B	A	B	A	A	A	A	B	B	B	-	B	B	B	B	A	A	B	B	B	A	A	A	B	A	B	B
1118	BS00076481_51	A	A	B	B	A	B	B	B	A	B	A	B	B	A	B	A	B	B	B	B	A	A	B	A	A	A	B	A	A	B	A	A	B	A	B	A	B	B	A	A	B	A	B	B	B	A	B	B
1119	BS00076631_51	A	A	B	B	B	A	A	A	A	A	A	B	A	B	A	A	A	A	A	A	A	A	A	B	B	A	B	B	B	-	A	B	A	B	A	A	B	B	A	A	A	B	A	B	A	A	B	A
1120	BS00076833_51	A	A	B	B	A	A	B	A	A	A	B	A	A	B	A	B	B	B	A	A	A	A	B	B	A	A	B	B	A	-	A	B	A	A	B	B	B	B	B	A	A	A	B	B	A	B	B	A
1121	BS00076835_51	A	A	B	B	A	A	B	A	A	A	B	A	A	B	A	B	B	B	A	A	A	A	B	B	A	A	B	B	A	-	A	B	A	A	B	B	B	B	B	A	A	A	B	B	A	B	B	A
1122	BS00076872_51	A	A	B	B	B	B	A	A	A	B	B	A	A	B	A	B	B	A	B	B	B	B	A	A	A	B	A	A	B	-	B	A	A	B	B	A	A	A	B	A	A	B	A	B	A	A	A	A
1123	BS00077423_51	A	A	B	B	A	A	A	A	A	A	B	A	B	A	A	B	A	B	A	B	A	A	B	B	B	A	A	B	A	B	B	B	A	B	B	B	A	B	B	A	B	A	B	A	A	A	A	B
1124	BS00077449_51	A	A	B	B	A	A	B	B	B	B	A	B	A	A	A	A	B	B	A	A	A	A	B	A	A	A	B	B	A	-	B	A	B	A	B	A	B	B	B	B	A	A	A	A	A	A	A	-
1125	BS00077492_51	A	A	B	B	B	A	A	A	A	A	B	A	B	A	A	B	B	B	B	B	B	A	B	B	A	B	B	A	A	-	A	-	B	B	A	B	B	B	A	A	B	A	A	B	A	B	B	B
1126	BS00077504_51	A	A	B	B	A	B	A	A	B	A	B	B	B	A	B	B	B	B	B	A	A	A	B	B	A	B	B	A	A	-	A	A	A	B	A	A	A	A	A	A	A	A	B	B	A	B	A	A
1127	BS00077597_51	A	A	B	B	A	A	B	A	B	B	A	B	B	B	B	A	B	A	B	A	B	A	B	B	B	A	A	A	B	-	B	A	B	B	B	A	B	B	A	B	B	A	B	B	B	B	B	A
1128	BS00077667_51	A	A	B	B	A	A	B	A	A	A	B	A	A	B	A	B	B	B	A	A	A	A	B	B	A	A	B	B	A	-	A	B	A	A	B	B	B	B	B	A	A	A	B	B	A	B	B	A
1129	BS00077716_51	A	A	B	B	A	A	B	B	A	B	B	B	B	B	B	A	B	A	A	A	A	A	A	A	A	A	B	A	A	B	A	B	B	B	B	B	B	B	B	B	A	B	A	A	B	A	A	A
1130	BS00077769_51	A	A	B	B	A	B	A	A	B	B	B	A	B	B	B	B	A	A	B	A	B	A	B	B	B	A	A	A	B	-	B	A	A	B	B	A	B	A	A	B	B	A	B	A	B	A	B	A
1131	BS00077815_51	A	A	B	B	A	B	A	A	B	A	B	B	B	A	B	B	B	B	B	A	A	A	B	B	A	B	B	A	A	-	A	A	A	B	A	A	A	A	A	A	A	A	B	B	A	B	A	A
1132	BS00077855_51	A	A	B	B	B	A	A	A	A	B	B	A	B	A	A	B	A	A	B	B	A	A	B	B	A	A	A	A	A	B	B	A	A	B	B	A	B	A	B	A	A	-	B	A	A	A	B	B
1133	BS00077858_51	A	A	B	B	B	A	A	A	A	B	B	A	B	A	A	B	A	A	B	B	A	A	B	B	A	A	A	A	A	B	B	A	A	B	B	A	B	A	B	A	A	-	B	A	A	A	B	B
1134	BS00077879_51	A	A	B	B	B	B	B	A	A	A	B	A	B	B	A	B	B	B	B	A	A	B	A	A	B	B	B	B	B	A	A	-	B	A	A	A	B	B	A	B	A	-	A	B	B	A	B	B
1135	BS00078051_51	A	A	B	B	B	A	B	B	A	A	A	A	A	A	B	B	B	B	A	A	B	B	B	A	A	A	A	A	A	-	A	A	A	A	A	A	A	A	A	B	A	B	B	A	A	A	A	A
1136	BS00078055_51	A	A	B	B	A	A	B	B	A	A	A	A	A	A	B	B	B	A	A	B	B	A	A	A	B	A	A	A	A	-	A	-	B	A	B	A	A	B	A	A	A	A	B	A	A	B	A	B
1137	BS00078092_51	A	A	B	B	B	B	B	B	B	B	B	A	B	A	B	A	A	B	B	B	A	A	B	A	A	B	B	B	A	B	A	B	A	B	B	A	A	B	B	B	A	A	A	A	B	A	B	B
1138	BS00078124_51	A	A	B	B	B	A	B	B	A	B	A	B	B	A	B	B	B	A	A	B	A	A	A	A	B	B	A	A	A	-	A	B	A	A	A	B	B	B	B	A	B	A	B	A	B	A	B	A
1139	BS00078213_51	A	A	B	B	A	A	B	B	B	B	B	B	B	A	B	A	B	B	A	B	A	B	B	B	B	B	A	B	B	-	B	B	A	B	A	A	A	B	B	A	A	B	A	A	A	B	A	A
1140	BS00078228_51	A	A	B	B	A	A	B	B	A	A	A	A	A	A	B	B	B	A	A	B	A	A	A	A	B	A	A	A	A	-	A	-	B	A	B	A	B	B	A	A	A	A	B	B	A	A	A	B
1141	BS00078460_51	A	A	B	B	B	B	B	A	A	A	A	A	A	A	A	B	B	-	A	A	B	B	B	A	A	A	B	A	B	B	A	-	B	B	B	A	B	B	B	B	B	A	A	B	B	B	B	B
1142	BS00078506_51	A	A	B	B	A	A	B	B	B	B	A	A	A	B	B	B	A	B	A	B	B	B	B	B	B	A	B	A	B	B	B	A	A	B	B	B	A	A	B	B	A	A	A	A	B	A	A	B
1143	BS00078678_51	A	A	B	B	B	A	A	B	A	B	A	B	B	A	B	B	B	B	A	B	A	A	A	A	B	B	A	A	A	-	A	B	-	A	A	B	-	B	B	A	B	A	B	A	B	A	A	A
1144	BS00078784_51	A	A	B	B	A	B	B	A	B	A	B	A	B	A	A	A	B	B	B	A	B	A	A	B	A	A	B	A	A	-	A	A	A	A	A	B	A	B	B	A	A	A	B	A	B	B	B	B
1145	BS00078785_51	A	A	B	B	A	A	B	B	A	A	B	B	B	A	A	B	B	B	B	B	A	B	B	A	B	A	B	A	B	A	B	B	A	B	A	A	B	B	A	A	A	B	A	A	B	A	B	B
1146	BS00079029_51	A	A	B	B	B	A	B	B	A	B	B	A	A	A	B	B	A	A	A	A	A	B	B	B	A	B	A	A	B	B	A	B	A	B	B	A	B	A	B	B	B	A	A	A	B	A	B	B
1147	BS00079036_51	A	A	B	B	B	A	B	B	A	A	A	A	A	B	B	B	B	B	A	A	A	B	B	A	A	A	A	A	A	-	A	B	A	A	A	A	A	A	A	B	A	A	B	B	A	A	A	A
1148	BS00079092_51	A	A	B	B	A	B	A	A	A	B	A	B	B	A	A	A	A	B	A	B	B	B	B	B	B	B	A	A	A	-	A	A	B	B	A	B	A	A	A	B	B	-	A	A	A	B	A	B
1149	BS00079100_51	A	A	B	B	A	B	B	B	A	B	A	B	B	A	B	A	B	B	B	B	A	A	B	A	A	A	B	A	A	B	A	A	A	A	B	A	A	B	B	A	B	A	B	B	B	A	A	B
1150	BS00079200_51	A	A	B	B	A	A	B	A	A	A	A	A	B	A	A	B	A	A	B	A	A	A	B	B	A	A	-	A	A	B	B	A	A	A	B	A	-	B	B	A	A	A	A	B	B	A	B	B
1151	BS00079208_51	A	A	B	B	A	A	B	B	A	B	A	B	B	A	B	A	B	B	B	B	A	A	B	A	A	A	B	A	A	B	A	A	B	A	B	A	A	B	B	A	B	B	B	B	B	A	A	B
1152	BS00079664_51	A	A	B	B	B	A	B	A	B	B	B	B	B	B	B	A	A	B	B	A	A	B	B	B	B	B	B	A	A	-	A	B	A	A	B	B	A	A	A	B	A	B	A	B	B	A	A	B
1153	BS00079769_51	A	A	B	B	B	A	B	A	A	B	B	A	B	A	A	B	B	B	B	B	B	A	B	B	A	B	B	A	A	-	A	B	A	A	A	B	B	B	A	A	B	A	A	B	A	B	A	B
1154	BS00080151_51	A	A	B	B	A	A	B	B	B	B	A	B	A	A	A	A	B	B	A	A	A	A	B	A	A	A	B	B	A	-	B	A	B	A	B	A	B	B	B	B	A	A	A	A	A	A	A	-
1155	BS00080621_51	A	A	B	B	A	A	B	B	A	A	B	B	B	A	A	B	B	B	B	B	A	B	B	A	B	A	B	A	B	A	B	B	A	B	A	A	B	B	A	A	A	B	A	A	B	A	B	B
1156	BS00080746_51	A	A	B	B	A	A	B	B	A	A	B	A	B	A	A	B	B	B	B	B	B	B	B	B	B	A	A	B	A	B	B	B	B	B	B	B	B	B	B	A	B	A	B	A	A	A	B	B
1157	BS00080756_51	A	A	B	B	B	A	B	B	A	B	A	A	B	A	A	B	B	B	B	B	B	B	B	B	B	A	A	B	B	-	B	-	A	A	B	A	B	B	A	A	B	-	B	A	A	B	B	B
1158	BS00081125_51	A	A	B	B	A	A	B	B	A	A	A	A	A	A	B	B	B	A	A	B	B	A	A	A	B	A	A	A	A	-	A	-	B	A	B	A	B	B	A	A	A	A	B	B	A	A	A	B
1159	BS00081603_51	A	A	B	B	A	A	B	B	B	B	B	B	B	A	B	A	B	B	A	B	B	B	B	B	B	B	B	B	B	B	B	A	B	B	A	A	A	B	B	B	A	B	B	A	A	A	A	A
1160	BS00081699_51	A	A	B	B	A	A	B	B	B	B	B	B	B	A	B	A	B	B	A	B	A	B	B	B	B	B	A	B	B	-	B	B	A	B	A	A	A	B	B	A	A	B	A	A	A	B	A	A
1161	BS00081951_51	A	A	B	B	A	B	B	A	B	A	A	B	B	A	B	A	A	A	A	B	B	B	B	A	B	A	B	A	A	-	B	A	B	A	B	A	B	A	A	A	A	A	A	B	A	B	A	B
1162	BS00081981_51	A	A	B	B	A	B	B	B	A	A	A	A	A	B	A	A	B	A	A	A	B	A	B	A	A	A	A	A	A	A	A	A	B	A	A	B	A	B	A	A	B	B	B	B	B	A	B	B
1163	BS00082084_51	A	A	B	B	A	A	B	A	B	B	A	A	B	B	B	B	B	A	B	A	B	A	B	B	B	A	A	A	B	-	B	A	B	B	B	A	B	B	A	B	B	A	B	B	B	A	B	A
1164	BS00082127_51	A	A	B	B	B	A	B	B	A	A	A	A	A	A	B	B	B	B	A	A	B	B	B	A	A	A	A	A	A	-	A	A	A	A	A	A	A	A	A	B	A	A	B	A	A	A	A	A
1165	BS00082503_51	A	A	B	B	B	B	B	B	B	B	A	A	A	B	A	B	A	B	A	A	B	A	B	B	B	A	A	A	A	B	B	B	A	B	B	A	B	A	B	A	B	B	A	A	B	B	B	B
1166	BS00082566_51	A	A	B	B	B	A	B	A	A	B	B	A	B	A	A	B	B	B	B	B	B	A	B	B	A	B	B	A	A	-	A	B	A	A	A	B	B	B	A	A	B	A	A	B	A	B	A	B
1167	BS00083459_51	A	A	B	B	B	A	-	A	A	A	B	A	B	A	A	B	B	B	B	B	B	A	B	B	A	B	B	A	A	-	-	B	-	B	A	B	B	B	A	A	B	A	A	B	A	B	B	B
1168	BS00083500_51	A	A	B	B	A	B	B	A	B	A	B	B	B	B	A	A	B	B	A	A	A	A	B	A	A	A	A	A	A	B	A	A	B	A	B	B	A	B	A	B	B	B	A	-	A	B	A	-
1169	BS00083533_51	A	A	B	B	A	A	B	B	B	A	A	A	A	A	B	B	B	A	A	B	A	B	A	A	B	A	A	A	A	A	B	A	A	A	A	A	A	A	A	A	A	A	B	B	A	A	A	B
1170	BS00083715_51	A	A	B	B	A	A	B	B	A	A	B	A	B	A	A	B	B	B	B	B	B	B	B	B	B	A	A	B	A	B	B	B	B	A	B	B	A	B	B	A	B	A	B	A	A	A	A	B
1171	BS00083914_51	A	A	B	B	B	A	A	B	A	B	A	B	B	A	B	B	B	A	A	B	A	A	A	A	B	B	A	A	A	B	A	B	B	A	B	B	B	B	B	A	B	A	B	A	B	A	B	B
1172	BS00084036_51	A	A	B	B	B	B	A	B	B	B	A	A	B	A	A	A	A	-	B	A	A	B	A	A	B	B	B	A	B	-	A	-	B	A	A	B	B	B	A	A	A	-	A	B	A	B	B	B
1173	BS00084070_51	A	A	B	B	A	A	B	B	B	A	B	B	B	B	A	A	B	B	A	B	A	B	B	A	B	B	B	A	A	-	A	-	A	A	B	B	A	A	B	B	B	-	A	B	B	B	A	A
1174	BS00084703_51	A	A	B	B	A	B	A	A	A	B	A	B	B	A	A	A	A	A	A	A	B	B	B	B	A	B	A	A	A	-	A	A	B	A	A	B	A	A	A	B	B	-	A	A	A	B	A	B
1175	BS00084895_51	A	A	B	B	A	A	B	A	B	B	A	A	B	A	B	A	A	B	A	B	A	A	A	A	B	A	A	A	A	B	B	B	B	A	B	A	A	A	A	B	A	B	B	A	A	B	A	B
1176	BS00085345_51	A	A	B	B	B	A	B	A	A	B	B	A	B	A	A	B	B	B	B	B	B	A	B	B	A	B	B	A	A	-	A	B	A	A	A	B	B	B	A	A	B	A	A	B	A	B	A	B
1177	BS00085421_51	A	A	B	B	A	B	B	B	B	A	A	B	A	A	B	B	B	A	A	B	B	A	A	A	B	B	B	B	A	-	A	A	B	B	A	A	B	B	B	A	B	A	A	A	A	B	B	A
1178	BS00085434_51	A	A	B	B	B	B	A	A	A	B	B	A	A	A	A	B	A	A	B	B	B	B	A	A	B	B	B	A	B	B	B	B	A	B	B	A	A	A	B	B	A	B	A	B	A	A	A	A
1179	BS00085682_51	A	A	B	B	B	A	-	B	A	A	A	A	A	A	B	B	B	B	A	A	B	B	B	A	A	A	A	A	A	-	A	A	A	A	A	A	A	A	A	B	A	A	B	A	A	A	A	A
1180	BS00085765_51	A	A	B	B	B	A	A	A	A	B	A	B	B	B	B	A	A	B	B	A	A	A	B	A	A	A	A	A	A	A	B	-	A	A	A	A	B	B	A	B	B	A	B	B	B	B	B	A
1181	BS00085980_51	A	A	B	B	A	A	B	B	B	B	B	B	B	A	B	A	B	B	A	B	B	B	A	B	B	B	B	B	B	-	B	A	A	B	A	A	A	B	B	B	A	-	B	A	A	A	A	A
1182	BS00086093_51	A	A	B	B	A	A	A	B	A	A	B	A	A	B	B	B	A	A	B	B	A	B	A	B	A	A	A	A	B	B	B	-	A	B	B	B	A	A	B	B	B	A	A	A	B	A	B	B
1183	BS00086753_51	A	A	B	B	A	B	A	A	A	B	A	B	B	A	A	A	A	B	A	B	B	B	B	B	B	B	A	A	A	-	A	A	A	B	A	B	A	A	A	B	B	-	A	A	A	B	A	B
1184	BS00087197_51	A	A	B	B	B	A	B	B	A	B	A	A	B	A	A	B	B	B	B	B	B	B	B	B	A	A	A	B	B	-	B	A	A	A	B	A	B	B	A	A	B	-	B	A	A	B	B	B
1185	BS00087437_51	A	A	B	B	A	B	B	A	B	A	B	B	B	A	B	B	B	B	B	A	A	A	B	B	A	B	B	A	A	-	A	A	B	B	A	A	B	B	A	A	A	A	B	B	A	B	B	A
1186	BS00087601_51	A	A	B	B	A	B	B	A	B	A	B	B	A	A	B	B	B	B	B	A	A	A	B	B	A	B	B	A	A	-	A	A	B	B	A	A	B	B	A	B	A	-	B	B	A	B	B	A
1187	BS00088186_51	A	A	B	B	A	A	B	A	A	A	B	A	A	B	A	B	B	B	A	A	A	A	B	B	A	A	B	B	A	-	A	B	A	A	B	B	B	B	B	A	A	A	B	B	A	B	B	A
1188	BS00088350_51	A	A	B	B	A	B	A	A	B	A	B	B	A	A	B	B	B	A	B	A	B	A	B	B	B	B	B	A	A	A	A	A	A	B	A	A	B	A	B	B	A	-	B	B	A	B	A	-
1189	BS00088434_51	A	A	B	B	B	B	B	A	A	B	A	B	A	B	B	B	B	A	B	B	B	B	B	A	B	B	A	B	A	A	A	-	B	A	A	A	B	A	A	B	B	A	A	B	A	A	B	A
1190	BS00088558_51	A	A	B	B	A	A	B	A	A	A	B	A	A	B	A	B	B	B	A	A	A	A	B	B	A	A	B	B	A	-	A	B	A	A	B	B	B	B	B	A	A	A	B	B	A	B	B	A
1191	BS00088592_51	A	A	B	B	A	A	B	A	A	A	A	A	B	A	A	A	B	B	B	A	B	A	B	B	A	A	B	B	A	A	B	A	-	A	A	B	B	B	B	A	A	A	B	A	A	B	A	B
1192	BS00089097_51	A	A	B	B	B	B	B	A	A	A	A	A	A	B	B	B	B	A	B	A	B	B	A	B	A	B	B	B	B	B	A	A	A	B	B	A	B	B	B	A	A	-	A	B	B	A	B	A
1193	BS00089270_51	A	A	B	B	B	B	A	A	B	B	B	A	A	A	B	B	B	B	B	A	B	B	A	B	B	B	A	-	B	B	A	-	B	B	B	A	B	B	B	A	A	-	A	A	B	A	A	A
1194	BS00089445_51	A	A	B	B	B	A	B	B	A	A	A	A	A	A	B	B	B	B	A	A	B	B	B	A	A	A	A	A	A	-	A	A	A	A	A	A	A	A	A	B	A	A	B	A	A	A	A	A
1195	BS00089457_51	A	A	B	B	B	A	A	A	A	B	A	B	B	B	B	A	A	B	B	A	A	A	B	A	A	A	B	A	A	A	A	-	A	A	A	A	B	B	A	A	B	A	B	B	B	A	B	A
1196	BS00089524_51	A	A	B	B	A	A	A	B	B	A	A	A	A	A	B	B	A	A	A	B	A	B	A	A	B	A	A	A	A	-	B	B	A	A	B	B	A	A	A	A	A	A	B	B	B	A	A	A
1197	BS00089597_51	A	A	B	B	B	A	B	A	B	B	B	B	B	B	B	A	A	B	B	B	A	B	A	B	B	B	B	A	A	-	A	-	A	A	B	B	A	A	A	A	A	B	A	B	B	B	A	B
1198	BS00089954_51	A	A	B	B	B	B	B	A	A	B	B	A	A	B	A	B	B	A	B	B	B	B	A	A	A	B	A	A	B	-	B	A	A	B	B	A	A	A	B	A	A	B	A	B	A	A	A	A
1199	BS00089959_51	A	A	B	B	A	B	B	A	B	A	B	B	B	B	A	A	B	B	A	A	A	A	B	A	A	A	A	A	A	B	A	A	B	A	B	B	A	B	A	B	B	B	A	B	A	B	A	-
1200	BS00090003_51	A	A	B	B	B	A	B	A	A	B	A	A	B	A	A	B	B	B	B	B	B	A	B	B	A	B	B	A	A	-	A	B	A	A	A	B	B	B	A	A	B	A	A	B	A	B	A	B
1201	BS00090128_51	A	A	B	B	B	A	A	A	A	B	A	B	B	B	B	A	A	B	B	A	A	A	B	A	A	A	A	A	A	A	B	-	A	A	A	A	B	B	A	B	B	A	B	B	B	B	B	A
1202	BS00090129_51	A	A	B	B	B	A	A	A	A	B	A	B	B	B	B	A	A	B	B	A	A	A	B	A	A	A	A	A	A	A	B	-	A	A	A	A	B	B	A	B	B	A	B	B	B	B	B	A
1203	BS00090227_51	A	A	B	B	B	B	B	A	A	B	B	B	A	B	A	B	B	A	B	B	B	B	A	A	B	B	A	B	B	A	B	A	A	B	A	A	A	B	A	A	A	B	A	B	A	A	A	A
1204	BS00090324_51	A	A	B	B	B	B	B	A	A	B	A	B	A	B	B	B	B	A	B	B	B	B	B	A	B	A	A	B	B	A	A	-	A	A	A	A	A	A	A	A	B	-	A	B	A	A	A	A
1205	BS00090408_51	A	A	B	B	A	B	A	A	B	A	B	B	B	A	B	B	B	B	B	A	A	A	B	B	A	B	B	A	A	-	A	A	A	B	A	A	A	A	A	B	A	A	B	B	A	B	A	A
1206	BS00090701_51	A	A	B	B	B	A	B	B	A	A	A	A	A	A	B	B	B	B	A	A	B	B	B	A	A	A	A	A	A	A	A	A	A	A	A	A	A	A	A	B	A	B	B	A	A	A	A	A
1207	BS00090770_51	A	A	B	B	A	A	A	B	B	A	A	A	A	A	B	B	A	A	A	B	A	B	A	A	B	A	A	A	A	-	B	B	A	A	B	B	A	A	A	A	A	A	B	B	B	A	A	A
1208	BS00090869_51	A	A	B	B	B	B	B	A	A	B	B	A	A	B	A	B	B	B	B	B	B	B	A	B	B	B	A	A	B	-	B	A	B	B	B	A	A	B	B	A	A	B	A	B	A	A	A	A
1209	BS00091257_51	A	A	B	B	B	A	B	B	A	B	B	A	A	A	B	B	A	A	A	A	A	B	B	B	A	B	A	A	B	B	A	B	A	B	B	A	B	A	B	B	B	A	A	A	B	A	B	B
1210	BS00091302_51	A	A	B	B	B	A	B	B	A	A	A	B	B	B	A	B	B	B	B	B	B	A	B	A	B	A	B	A	B	-	B	A	A	B	B	B	B	B	A	A	A	A	A	B	A	A	B	B
1211	BS00091560_51	A	A	B	B	A	B	A	A	A	B	A	B	B	A	A	A	A	A	A	A	B	B	B	B	A	B	A	A	A	-	A	A	B	A	A	B	A	A	A	B	B	-	A	A	A	B	A	B
1212	BS00091666_51	A	A	B	B	A	A	B	B	B	B	B	B	B	A	B	A	B	B	A	B	B	B	A	B	B	B	B	B	B	-	B	A	B	B	A	A	A	B	B	B	A	-	B	A	A	A	A	A
1213	BS00091671_51	A	A	B	B	A	A	B	B	B	B	A	B	A	B	B	B	A	B	A	B	B	B	B	B	B	A	B	A	B	B	B	A	A	B	B	B	A	A	B	B	A	A	A	A	B	A	A	B
1214	BS00091752_51	A	A	B	B	A	B	B	A	A	B	B	A	B	B	A	A	B	A	B	A	A	B	B	A	A	B	B	B	B	B	B	B	B	A	B	B	B	B	A	B	A	A	A	B	A	B	B	B
1215	BS00092845_51	A	A	B	B	B	B	B	B	A	A	B	B	B	A	B	A	B	A	A	B	B	A	B	A	A	A	A	B	A	B	B	-	A	A	B	A	B	B	A	A	B	-	B	B	B	A	B	B
1216	BS00092981_51	A	A	B	B	A	A	B	B	A	B	A	B	B	A	B	A	B	B	B	B	A	A	B	A	A	A	B	A	A	B	A	A	B	A	B	A	A	B	B	A	B	A	B	B	B	A	A	B
1217	BS00093111_51	A	A	B	B	B	A	B	B	A	A	A	A	A	A	B	B	B	B	A	A	B	B	B	A	A	A	A	A	A	-	A	A	A	A	A	A	A	A	A	B	A	A	B	A	A	A	A	A
1218	BS00093156_51	A	A	B	B	B	A	B	B	A	B	A	A	B	B	B	B	B	A	B	A	A	B	B	B	A	A	B	B	A	B	B	A	B	A	B	A	B	B	B	A	B	B	B	B	B	A	A	-
1219	BS00093231_51	A	A	B	B	A	A	B	B	B	A	A	A	A	A	B	B	B	A	A	B	A	B	A	A	B	A	A	A	A	A	B	A	A	A	A	A	A	A	A	A	A	A	B	B	A	A	A	B
1220	BS00093255_51	A	A	B	B	A	B	A	A	A	B	A	B	B	A	A	A	A	A	A	A	B	B	B	B	A	B	A	A	A	-	A	A	B	A	A	B	A	A	A	B	B	-	A	A	A	B	A	B
1221	BS00093327_51	A	A	B	B	B	A	B	A	A	B	A	-	B	A	A	B	B	B	B	B	B	A	B	B	A	B	B	A	A	-	A	B	A	A	A	B	B	B	A	A	B	A	A	B	A	B	A	B
1222	BS00093699_51	A	A	B	B	B	B	A	A	A	B	B	A	A	B	A	B	B	A	B	B	B	B	A	A	A	B	A	A	B	-	B	-	A	B	B	A	A	A	B	A	A	B	A	B	A	A	A	A
1223	BS00093816_51	A	A	B	B	B	B	A	A	A	B	B	A	A	B	A	B	B	A	B	B	B	A	A	A	A	B	A	A	B	-	B	-	A	B	B	A	A	A	B	A	A	B	A	B	A	A	A	A
1224	BS00093891_51	A	A	B	B	B	B	B	A	A	B	B	A	A	B	A	B	B	A	B	B	B	B	A	A	B	B	B	A	B	-	B	A	B	B	B	A	A	B	B	B	A	B	A	B	A	A	A	A
1225	BS00093992_51	A	A	B	B	A	A	B	A	B	B	A	B	A	B	B	B	A	B	A	A	A	A	B	B	B	A	B	A	B	B	B	A	A	A	B	B	A	B	B	B	A	A	A	A	B	A	A	B
1226	BS00093993_51	A	A	B	B	A	A	B	A	B	B	A	B	A	B	B	B	A	B	A	A	A	A	B	B	B	A	B	A	B	B	B	A	A	A	B	B	A	B	B	B	A	A	A	A	B	A	A	B
1227	BS00094095_51	A	A	B	B	B	B	B	A	A	A	B	A	B	B	A	B	A	B	B	A	A	B	A	A	B	B	B	B	B	A	A	-	A	A	A	A	B	A	A	B	A	-	A	B	B	A	B	B
1228	BS00094135_51	A	A	B	B	B	A	B	B	A	A	A	A	A	A	B	B	B	B	A	A	B	B	B	A	A	A	A	A	A	-	A	A	A	A	A	A	A	A	A	B	A	A	B	A	A	A	A	A
1229	BS00094366_51	A	A	B	B	B	A	A	A	A	A	A	B	A	B	A	A	A	B	A	A	A	A	B	B	B	A	B	B	B	B	A	B	B	B	B	A	B	B	A	A	A	B	B	B	A	A	B	A
1230	BS00094480_51	A	A	B	B	A	A	A	A	A	A	B	A	A	B	A	B	A	A	A	B	A	A	B	B	A	A	B	B	A	-	A	B	B	B	B	B	A	B	B	A	A	A	B	B	A	B	A	A
1231	BS00094771_51	A	A	B	B	A	A	B	B	B	A	B	B	B	B	A	A	B	B	A	B	A	B	B	A	B	B	B	B	A	-	A	-	A	A	B	B	A	A	B	B	B	B	A	B	B	B	A	A
1232	BS00094893_51	A	A	B	B	B	A	A	B	A	B	B	B	B	A	B	B	B	B	A	B	A	A	A	A	B	B	A	A	A	B	A	B	A	A	B	B	B	B	B	A	B	A	A	A	B	A	B	B
1233	BS00095100_51	A	A	B	B	A	B	B	A	B	A	B	B	B	A	B	B	B	B	B	A	A	A	B	B	A	B	B	A	A	-	A	A	A	B	A	A	A	B	A	A	A	A	B	B	A	B	A	A
1234	BS00095286_51	A	A	B	B	A	A	A	A	B	A	A	A	A	A	A	A	A	A	A	B	A	B	A	A	B	A	A	A	A	A	B	-	A	A	B	B	A	A	A	A	A	A	A	B	B	A	A	A
1235	BS00095511_51	A	A	B	B	B	A	B	B	A	A	A	A	A	A	B	B	B	B	A	A	B	B	B	A	A	A	A	A	A	-	A	A	A	A	A	A	A	A	A	B	A	B	B	A	A	A	A	A
1236	BS00096151_51	A	A	B	B	B	A	B	B	A	B	A	A	B	A	A	B	B	B	B	B	B	B	B	B	B	A	A	B	B	-	B	-	A	A	B	A	B	B	A	A	B	-	B	A	A	B	B	B
1237	BS00096498_51	A	A	B	B	A	A	B	B	A	B	A	A	A	A	B	B	B	B	A	B	A	A	A	A	B	A	A	A	A	B	A	B	B	A	B	A	A	B	A	B	A	B	B	-	A	B	B	B
1238	BS00096585_51	A	A	B	B	A	A	B	A	A	A	B	A	A	B	A	B	B	B	A	A	A	A	B	B	A	A	B	B	A	-	A	B	A	A	B	B	B	B	B	A	A	A	B	B	A	B	B	A
1239	BS00096642_51	A	A	B	B	B	A	B	A	A	A	A	B	A	B	A	A	B	A	A	A	A	A	B	B	B	A	B	B	B	-	A	B	B	B	A	A	B	B	A	A	A	B	A	B	A	A	B	A
1240	BS00096755_51	A	A	B	B	A	A	B	A	A	A	B	A	A	B	A	B	B	B	A	A	A	A	B	B	A	A	B	B	A	-	A	B	A	A	B	B	B	B	B	A	A	A	B	B	A	B	B	A
1241	BS00097939_51	A	A	B	B	A	A	A	A	A	A	A	A	A	B	B	A	B	B	A	B	A	A	A	B	B	A	B	A	A	-	B	B	A	A	A	A	A	A	A	A	B	B	A	B	A	B	B	A
1242	BS00098033_51	A	A	B	B	A	B	B	A	A	B	B	B	A	B	A	B	B	B	B	A	B	A	B	B	A	A	A	A	B	-	B	B	B	A	B	B	B	B	A	A	A	A	B	A	B	A	B	A
1243	BS00098207_51	A	A	B	B	A	A	B	A	A	B	A	A	B	A	A	B	A	A	B	A	A	A	B	B	A	A	B	A	A	B	B	A	A	A	B	A	B	B	B	A	A	A	A	A	B	A	B	B
1244	BS00098228_51	A	A	B	B	A	A	B	A	A	A	B	A	A	B	A	B	B	B	A	A	A	A	B	B	A	A	B	B	A	-	A	B	A	A	B	B	B	B	B	A	A	A	B	B	A	B	B	A
1245	BS00098292_51	A	A	B	B	A	B	B	A	B	A	B	A	B	A	A	A	A	B	B	A	B	A	A	B	A	A	B	A	A	A	A	A	A	A	A	B	A	B	B	A	A	A	B	A	B	B	B	A
1246	BS00098484_51	A	A	B	B	B	A	B	A	A	A	B	A	B	A	A	B	B	B	B	B	B	A	B	B	A	B	B	A	A	-	A	B	B	B	A	B	A	B	A	A	B	A	A	B	A	B	A	B
1247	BS00099053_51	A	A	B	B	A	B	A	B	B	A	A	B	A	A	B	A	B	B	B	B	A	A	B	B	B	B	A	B	B	B	B	B	B	A	B	A	B	A	B	A	A	B	B	B	A	A	A	-
1248	BS00099465_51	A	A	B	B	B	B	A	A	B	A	A	B	B	B	A	A	B	A	B	A	A	B	B	A	B	A	A	B	A	-	B	-	A	A	B	A	B	B	B	A	A	A	A	B	B	B	B	B
1249	BS00099469_51	A	A	B	B	B	B	A	A	B	A	A	B	B	B	A	A	B	A	B	A	A	B	B	A	B	A	A	B	A	-	B	-	A	A	B	A	B	B	-	A	A	A	A	B	B	B	B	B
1250	BS00099581_51	A	A	B	B	A	B	A	A	A	B	A	B	B	A	A	A	A	B	A	B	B	B	B	B	B	B	A	A	A	-	A	A	A	B	A	B	A	A	A	B	B	-	A	A	A	B	A	B
1251	BS00099610_51	A	A	B	B	B	B	A	B	B	B	A	A	B	A	A	A	A	-	B	A	A	B	A	A	B	B	B	A	B	-	A	-	B	A	A	B	B	B	A	A	A	-	A	B	A	B	B	B
1252	BS00099648_51	A	A	B	B	A	A	B	A	A	A	B	A	A	B	A	B	B	B	A	A	A	A	B	B	A	A	B	B	A	-	A	B	A	A	B	B	B	B	B	A	A	A	B	B	A	B	B	A
1253	BS00099652_51	A	A	B	B	B	A	B	B	A	A	A	-	A	A	B	B	B	B	A	A	B	B	B	A	A	A	A	A	A	-	A	A	-	A	A	A	A	A	A	B	A	A	B	A	A	A	-	A
1254	BS00099658_51	A	A	B	B	B	A	B	B	A	A	A	A	A	A	B	B	B	B	A	A	B	B	B	A	A	A	A	A	A	-	A	A	A	A	A	A	A	A	A	B	A	B	B	A	A	A	A	A
1255	BS00099700_51	A	A	B	B	B	B	B	A	A	A	B	A	B	B	A	B	A	B	B	A	A	B	A	A	B	B	B	B	B	A	A	-	A	A	A	A	B	A	A	B	A	-	A	B	B	A	B	B
1256	BS00099719_51	A	A	B	B	B	B	A	A	B	A	B	A	A	B	A	B	A	B	B	A	B	A	A	B	A	A	B	A	A	A	A	-	A	A	A	B	A	B	B	A	A	A	B	B	A	B	A	A
1257	BS00099801_51	A	A	B	B	A	A	B	A	A	A	B	A	A	B	A	B	B	B	A	A	A	A	B	B	A	A	B	B	A	-	A	B	A	A	B	B	B	B	B	A	A	A	B	B	A	B	B	A
1258	BS00100045_51	A	A	B	B	B	B	B	A	A	B	A	B	A	B	B	B	B	A	B	B	B	B	-	A	B	B	A	B	A	A	A	-	-	A	A	A	B	A	A	B	B	A	A	B	A	A	B	A
1259	BS00100422_51	A	A	B	B	A	B	B	B	B	A	A	A	A	A	A	B	B	A	A	A	B	A	B	B	B	B	A	B	A	-	A	-	B	B	A	B	-	B	A	B	B	-	A	B	B	B	B	B
1260	BS00100994_51	A	A	B	B	A	A	A	B	B	A	A	A	A	A	B	B	A	A	A	B	A	B	A	A	B	A	A	A	B	-	B	B	A	B	B	B	A	A	A	A	A	A	B	B	B	A	A	A
1261	BS00101071_51	A	A	B	B	A	B	B	A	A	B	B	A	A	B	A	B	B	B	B	A	B	B	A	B	B	B	A	B	B	-	A	B	A	A	B	A	B	B	B	B	A	-	A	B	B	A	B	B
1262	BS00101392_51	A	A	B	B	B	A	A	B	B	A	B	A	B	A	B	B	B	B	B	B	B	B	B	B	B	B	B	A	A	B	B	B	A	B	B	B	A	B	A	A	B	A	B	B	B	B	A	B
1263	BS00101512_51	A	A	B	B	A	B	A	A	A	B	B	A	A	A	A	A	A	A	B	A	A	B	B	B	B	B	A	B	B	-	A	A	B	A	A	B	A	B	A	B	A	-	A	B	A	B	B	A
1264	BS00102492_51	A	A	B	B	A	B	B	A	B	A	B	B	B	A	B	B	B	B	B	A	A	A	B	B	A	B	B	A	A	-	A	A	A	B	A	A	A	B	A	A	A	A	B	B	A	B	A	A
1265	BS00103442_51	A	A	B	B	A	A	B	B	A	B	B	B	B	A	B	B	B	B	A	B	A	A	B	B	B	B	A	B	B	-	A	B	A	A	A	B	A	B	B	A	B	A	A	A	B	A	A	A
1266	BS00103478_51	A	A	B	B	B	A	B	A	A	A	B	A	B	A	A	B	B	B	B	B	B	A	B	B	A	B	B	A	A	-	A	B	A	B	A	B	B	B	A	A	B	A	A	B	A	B	B	B
1267	BS00104640_51	A	A	B	B	A	B	A	A	A	B	A	B	B	A	A	A	A	B	A	B	B	B	B	B	B	B	A	A	A	B	A	A	A	B	A	B	A	A	A	B	B	B	A	A	A	B	A	B
1268	BS00105466_51	A	A	B	B	A	A	B	B	B	B	B	B	B	A	B	A	B	B	A	B	B	B	B	B	B	B	B	B	B	-	B	A	B	B	A	A	A	B	B	B	A	-	B	A	A	A	A	A
1269	BS00105568_51	A	A	B	B	B	B	B	A	B	B	B	A	A	-	A	B	B	B	A	A	A	B	B	B	B	B	A	A	A	B	B	B	B	A	B	A	B	B	A	B	B	A	A	A	B	A	A	A
1270	BS00105800_51	A	A	B	B	B	B	B	B	B	B	B	A	B	A	B	A	A	B	B	B	A	A	B	A	A	B	B	B	A	B	A	B	A	B	B	A	A	B	B	B	A	A	A	A	-	A	B	B
1271	BS00105878_51	A	A	B	B	B	B	A	A	A	B	B	A	A	A	A	B	A	A	B	B	B	B	A	A	B	B	B	A	B	B	B	B	A	B	B	A	A	A	B	B	A	B	A	B	A	A	A	A
1272	BS00105995_51	A	A	B	B	B	B	B	A	A	B	B	B	A	B	A	B	B	A	B	B	B	B	A	A	B	B	A	B	B	-	B	A	A	B	B	A	A	A	B	B	A	B	A	B	A	A	A	A
1273	BS00106008_51	A	A	B	B	A	A	B	A	A	A	A	A	A	B	B	A	B	B	A	B	A	A	A	B	B	A	B	A	A	-	B	-	A	A	A	A	A	B	A	A	B	B	A	B	A	B	B	A
1274	BS00106306_51	A	A	B	B	A	A	B	B	B	A	A	A	A	A	B	B	A	A	A	B	A	B	A	A	B	A	A	A	A	-	B	A	A	A	B	A	A	A	A	A	A	A	B	B	A	A	A	B
1275	BS00106626_51	A	A	B	B	A	A	B	B	A	A	A	A	A	A	B	B	B	A	A	B	B	A	A	A	B	A	A	A	A	-	A	-	A	A	B	A	A	B	A	A	A	A	B	A	A	B	A	B
1276	BS00107069_51	A	A	B	B	A	B	B	B	A	B	B	B	B	B	B	A	B	A	A	A	A	A	A	A	A	A	B	A	A	B	A	B	A	B	B	B	B	B	B	B	A	B	A	A	B	A	A	A
1277	BS00107675_51	A	A	B	B	A	A	B	A	B	B	A	A	A	A	B	B	B	B	A	B	A	A	A	A	B	A	A	A	A	B	A	B	A	A	B	A	A	B	A	B	A	B	B	A	A	B	B	B
1278	BS00107857_51	A	A	B	B	A	B	B	A	A	B	B	B	A	B	A	B	-	B	B	A	B	B	B	B	A	A	A	A	A	-	B	B	A	A	B	A	B	B	A	A	A	A	B	A	B	A	-	A
1279	BS00108184_51	A	A	B	B	B	A	B	B	A	B	A	A	B	B	B	B	A	A	B	A	A	B	B	B	A	A	B	B	A	B	B	A	A	A	B	A	B	B	B	A	B	-	B	B	B	A	A	A
1280	BS00108305_51	A	A	B	B	B	B	B	A	B	B	B	A	A	B	A	B	B	B	A	A	A	B	B	B	B	B	A	A	A	B	B	B	B	A	B	A	B	B	A	B	B	A	A	A	B	A	A	A
1281	BS00108474_51	A	A	B	B	A	B	A	A	B	B	B	B	A	A	A	A	A	A	A	B	A	A	B	B	A	B	A	A	B	A	B	A	A	B	A	A	B	B	B	B	A	A	B	A	A	A	B	A
1282	BS00108577_51	A	A	B	B	A	A	B	B	B	B	A	B	A	A	A	A	B	B	A	A	A	A	B	A	A	A	B	B	A	-	B	A	B	A	B	A	B	B	B	B	A	A	A	A	A	A	A	-
1283	BS00108585_51	A	A	B	B	B	B	B	A	A	A	A	A	A	B	B	B	B	A	B	A	B	B	A	B	A	B	B	B	B	B	A	A	A	B	B	A	B	B	B	A	A	-	A	B	B	A	B	A
1284	BS00108591_51	A	A	B	B	B	B	B	A	A	A	A	A	A	B	B	B	B	A	B	A	B	B	A	B	A	B	B	B	B	B	A	A	A	B	B	A	B	B	B	A	A	-	A	B	B	A	B	A
1285	BS00108630_51	A	A	B	B	A	A	B	B	A	B	A	A	B	A	A	B	B	B	B	B	B	B	B	B	B	A	A	B	B	A	B	-	A	B	A	A	B	B	A	A	B	-	B	A	B	B	B	B
1286	BS00108849_51	A	A	B	B	B	B	B	A	A	B	B	B	B	B	B	B	B	A	B	A	A	A	B	A	A	B	B	B	A	B	B	B	A	B	B	B	A	B	B	B	A	A	A	B	A	A	A	B
1287	BS00109268_51	A	A	B	B	B	A	B	B	A	A	A	A	A	A	B	B	B	B	A	A	B	B	B	A	A	A	A	A	A	-	A	A	A	A	A	A	A	A	A	B	A	A	B	A	A	A	A	A
1288	BS00109498_51	A	A	B	B	B	A	B	B	A	A	A	A	A	A	B	B	B	B	A	A	B	B	B	A	A	A	A	A	A	-	A	A	A	A	A	A	A	A	A	B	A	-	B	A	A	A	A	A
1289	BS00109533_51	A	A	B	B	A	A	B	B	A	A	B	B	B	A	A	B	B	B	B	B	A	B	B	A	B	A	B	A	B	-	B	B	A	B	B	A	B	A	A	A	A	-	A	A	B	A	B	B
1290	BS00109560_51	A	A	B	B	B	A	B	A	B	A	B	A	A	B	A	B	B	B	B	A	B	A	A	B	A	A	B	A	A	A	A	B	A	A	A	B	B	B	B	A	A	B	B	B	A	B	B	A
1291	BS00109570_51	A	A	B	B	A	B	B	B	A	A	A	A	A	B	A	B	B	A	B	A	A	B	A	A	A	A	B	B	B	-	A	B	B	A	B	A	B	B	B	A	B	B	B	A	A	B	A	A
1292	BS00109691_51	A	A	B	B	B	A	B	B	A	B	B	A	A	A	B	B	A	A	A	A	A	B	A	B	A	B	A	A	B	B	A	B	A	B	B	A	B	A	B	B	B	A	A	A	B	A	B	B
1293	BS00109813_51	A	A	B	B	B	A	B	B	B	A	B	B	B	B	B	A	B	B	A	B	A	B	B	A	B	B	B	B	B	-	A	B	B	A	B	B	A	B	B	B	B	-	A	B	B	B	B	A
1294	BS00109902_51	A	A	B	B	B	A	B	B	A	B	A	B	B	A	B	B	B	A	A	B	A	A	A	A	B	B	A	A	A	-	A	B	A	A	A	B	B	B	B	A	B	A	B	A	B	A	B	A
1295	BS00109912_51	A	A	B	B	B	B	A	B	B	B	A	A	B	A	B	A	A	A	B	A	A	B	A	A	B	B	B	A	B	-	A	-	A	A	A	B	B	B	A	A	A	-	A	B	A	B	B	B
1296	BS00109913_51	A	A	B	B	B	A	A	B	A	B	A	B	B	A	B	B	B	B	A	B	A	A	A	A	B	B	A	A	A	-	A	B	A	A	A	B	A	B	B	A	B	A	B	A	B	A	A	A
1297	BS00109999_51	A	A	B	B	A	A	B	B	A	B	B	B	B	A	B	B	B	B	B	B	A	A	A	A	A	B	A	A	A	B	B	A	A	B	B	A	A	B	A	B	A	A	B	A	A	A	A	B
1298	BS00110128_51	A	A	B	B	A	B	A	A	B	B	B	A	B	B	B	B	A	A	B	A	B	A	B	B	B	A	A	A	B	-	B	A	A	B	B	A	B	A	A	B	B	A	B	A	B	A	B	A
1299	BS00110135_51	A	A	B	B	B	A	A	A	A	B	A	B	B	B	B	A	A	B	B	A	A	A	B	A	A	A	A	A	A	A	B	-	A	A	A	A	B	B	A	B	B	A	B	B	B	B	B	A
1300	BS00110218_51	A	A	B	B	B	A	B	A	A	B	A	A	B	B	B	B	B	B	B	A	A	A	B	A	A	A	B	A	A	-	A	-	B	A	A	A	B	B	A	B	B	B	B	B	B	A	A	B
1301	BS00110224_51	A	A	B	B	B	A	B	B	A	A	A	A	A	A	B	B	B	B	A	A	B	B	B	A	A	A	A	A	A	-	A	A	A	A	A	A	A	A	A	B	A	B	B	A	A	A	A	A
1302	BS00110231_51	A	A	B	B	A	A	B	B	A	B	A	A	A	A	B	B	B	B	A	B	A	A	A	A	B	A	A	A	A	-	A	-	B	A	B	A	A	B	A	B	A	-	B	-	A	B	A	-
1303	BS00110297_51	A	A	B	B	A	B	A	A	A	B	A	B	B	A	A	A	A	A	A	A	B	B	B	B	A	B	A	A	A	B	A	A	B	A	A	B	A	A	A	B	B	B	A	A	A	B	A	B
1304	BS00110319_51	A	A	B	B	A	A	B	B	A	B	A	A	A	B	B	B	A	B	A	B	B	B	B	B	A	A	B	A	B	B	B	-	A	B	B	B	A	A	A	B	A	A	A	A	B	A	B	B
1305	BS00110346_51	A	A	B	B	B	B	B	A	B	A	B	A	A	B	A	B	A	B	B	A	B	A	A	B	A	A	B	A	A	A	A	A	B	A	A	B	B	B	B	A	A	B	B	B	A	B	B	A
1306	BS00110421_51	A	A	B	B	B	A	B	A	B	B	B	A	A	B	A	A	A	B	B	B	A	B	A	A	B	B	B	A	A	-	A	A	A	A	B	B	A	A	A	A	A	B	A	A	B	B	A	B
1307	BS00110442_51	A	A	B	B	A	A	B	B	A	B	A	A	A	B	B	B	A	B	A	B	B	B	B	B	A	A	B	A	B	B	B	-	A	B	B	B	A	A	A	B	A	A	A	A	B	A	B	B
1308	BS00110489_51	A	A	B	B	A	A	A	A	A	A	B	A	B	A	A	B	A	B	A	B	A	A	B	B	B	A	A	B	A	B	B	B	A	B	B	B	A	B	B	A	B	A	B	A	A	A	A	B
1309	BS00110512_51	A	A	B	B	B	A	A	B	A	B	A	B	B	A	B	B	B	B	A	B	A	A	A	A	B	B	A	A	A	-	A	B	A	A	A	B	A	B	B	A	B	-	B	A	B	A	A	A
1310	BS00110524_51	A	A	B	B	B	A	A	A	A	B	A	A	B	B	B	B	A	B	B	A	A	A	B	A	A	A	B	A	A	-	A	-	A	A	A	A	B	B	A	B	B	A	B	B	B	A	A	A
1311	BS00110565_51	A	A	B	B	B	A	B	B	A	A	A	A	A	A	B	B	B	B	A	A	B	B	B	A	A	A	A	A	A	-	A	A	A	A	A	A	A	A	A	B	A	A	B	A	A	A	A	A
1312	BS00110786_51	A	A	B	B	A	A	B	A	B	B	B	B	A	A	B	A	B	A	B	A	A	B	B	B	A	B	A	B	B	B	B	A	A	B	B	A	B	B	A	B	A	A	A	A	A	A	B	B
1313	BS00110902_51	A	A	B	B	A	A	B	B	B	B	B	B	B	A	B	A	B	B	A	B	B	B	A	B	B	B	B	B	B	-	B	A	B	B	A	A	A	B	B	B	A	-	B	A	A	A	A	A
1314	BS00111086_51	A	A	B	B	B	B	B	B	A	A	B	B	B	A	B	A	B	A	A	B	B	A	B	A	A	A	B	A	A	B	B	-	B	A	B	A	B	B	A	A	B	A	B	B	B	A	A	B
1315	BS00111325_51	A	A	B	B	A	A	B	B	B	B	A	B	A	B	B	B	A	B	A	B	B	B	B	B	B	A	B	A	B	B	B	A	A	B	B	B	A	A	B	B	A	A	A	A	B	A	A	B
1316	CAP11_c1022_117	A	A	B	B	A	A	B	A	A	B	B	A	B	B	B	A	B	B	A	A	A	B	A	B	B	B	B	A	A	B	B	A	A	A	B	B	B	B	B	A	B	B	A	A	A	A	B	B
1317	CAP11_c1022_66	A	A	B	B	A	A	B	A	A	B	B	A	B	B	B	A	B	B	A	A	A	B	A	B	B	B	B	A	A	B	B	A	A	A	B	B	B	B	B	A	B	B	A	A	A	A	B	B
1318	CAP11_c1048_99	A	A	B	B	B	A	B	B	A	B	A	A	B	B	B	B	B	A	B	A	A	B	B	B	A	A	B	B	A	B	B	A	A	A	B	A	B	B	B	A	B	-	B	B	B	A	A	A
1319	CAP11_c1051_121	A	A	B	B	B	B	B	B	B	B	B	A	B	A	B	A	A	B	B	B	A	A	B	A	A	B	B	B	A	B	A	B	A	B	B	A	A	B	B	B	A	A	A	A	A	A	B	B
1320	CAP11_c106_97	A	A	B	B	A	A	B	B	A	A	B	B	B	B	A	B	B	B	B	B	A	A	B	A	B	A	B	A	A	-	B	A	B	B	B	B	B	B	A	A	A	A	A	B	B	A	B	B
1321	CAP11_c1087_327	A	A	B	B	B	B	B	B	A	A	B	B	B	A	B	A	A	A	A	B	B	A	A	A	A	A	A	B	A	B	B	-	A	A	B	A	B	A	A	A	B	-	B	B	B	A	B	B
1322	CAP11_c1661_59	A	A	B	B	B	B	A	B	B	B	A	A	B	A	A	A	A	A	B	A	A	B	A	A	B	B	B	A	B	-	A	-	B	A	A	B	B	B	A	A	A	-	A	B	A	B	B	B
1323	CAP11_c247_245	A	A	B	B	A	A	A	A	A	A	B	A	B	A	A	B	A	B	B	B	B	B	B	B	B	A	A	B	A	B	B	B	A	B	B	B	A	B	B	A	B	A	B	A	A	A	A	B
1324	CAP11_c2503_103	A	A	B	B	B	B	B	A	A	A	B	A	B	A	A	B	A	A	B	A	A	B	B	A	A	B	B	B	B	B	A	-	A	A	B	A	B	A	B	B	A	-	A	B	B	A	B	B
1325	CAP11_c2683_177	A	A	B	B	A	A	B	B	A	B	A	B	B	A	B	A	B	B	B	B	A	A	B	A	A	A	B	A	A	B	A	A	B	A	B	A	A	B	B	A	B	B	B	B	B	A	A	B
1326	CAP11_c2984_419	A	A	B	B	A	B	B	A	B	A	B	B	B	A	B	B	B	B	B	A	A	A	B	B	A	B	B	A	A	-	A	A	A	B	A	A	A	B	A	A	A	A	B	B	A	B	A	A
1327	CAP11_c3138_241	A	A	B	B	B	A	B	A	A	A	A	A	A	B	B	B	A	A	B	A	A	B	B	A	A	A	B	A	A	-	B	A	B	A	B	A	B	B	B	B	B	-	B	B	B	B	A	A
1328	CAP11_c3218_126	A	A	B	B	B	B	B	A	B	B	B	A	A	B	A	B	B	B	A	A	A	B	B	B	B	B	A	A	A	B	B	B	B	A	B	A	B	B	A	B	B	A	A	A	B	A	A	A
1329	CAP11_c3762_122	A	A	B	B	A	A	B	A	A	A	B	A	A	B	A	B	B	B	A	A	A	A	B	B	A	A	B	B	A	-	A	B	B	A	B	B	B	B	B	A	A	A	B	B	A	B	B	A
1330	CAP11_c4727_205	A	A	B	B	B	A	B	B	A	A	B	A	B	B	B	A	B	B	A	A	B	A	A	B	B	-	A	A	A	A	B	A	B	B	A	B	B	B	A	B	A	A	A	B	A	A	B	B
1331	CAP11_c6433_403	A	A	B	B	A	A	B	B	B	B	A	B	A	B	B	B	A	B	A	B	B	B	B	B	B	A	B	A	B	B	B	A	A	B	B	B	A	A	B	B	A	A	A	A	B	A	A	B
1332	CAP11_c6746_112	A	A	B	B	B	B	B	A	B	A	B	A	A	B	A	B	B	B	B	A	B	A	A	B	A	A	B	A	A	A	A	-	A	A	A	B	A	B	B	A	A	A	B	B	A	B	A	A
1333	CAP11_c7700_247	A	A	B	B	A	B	B	A	B	A	A	A	B	A	A	A	A	B	B	A	B	A	B	B	A	A	B	B	A	A	B	A	A	A	A	B	A	B	B	A	A	A	B	A	A	B	B	B
1334	CAP11_c7959_386	A	A	B	B	B	B	B	B	A	A	B	B	B	A	B	A	A	A	A	B	B	A	A	A	A	A	A	A	A	B	B	-	A	A	B	A	B	A	A	A	B	-	B	B	B	A	A	B
1335	CAP11_c797_273	A	A	B	B	B	B	B	A	A	B	B	A	A	B	A	B	B	A	B	B	B	B	A	A	B	B	B	A	B	B	B	A	A	B	B	A	A	B	B	B	A	B	A	B	A	A	A	A
1336	CAP11_c8077_69	A	A	B	B	A	A	B	B	A	B	A	B	B	B	A	B	B	B	B	B	B	B	B	B	B	A	A	B	B	A	A	A	A	B	A	A	B	B	A	A	B	-	B	A	B	B	B	B
1337	CAP11_c852_366	A	A	B	B	A	A	A	B	B	A	A	A	A	A	B	B	A	A	A	B	A	B	A	A	B	A	A	A	B	-	B	B	A	B	B	B	A	A	A	A	A	A	B	B	B	A	A	A
1338	CAP11_c8715_252	A	A	B	B	A	A	B	B	B	B	B	B	B	A	B	A	B	B	A	B	B	B	B	B	B	B	B	B	B	-	B	A	B	B	A	A	A	B	B	-	A	B	B	A	A	A	A	A
1339	CAP11_rep_c4893_84	A	A	B	B	B	A	A	B	A	A	A	B	B	A	B	A	B	B	A	B	A	B	B	B	B	B	B	A	A	A	B	A	A	A	A	B	A	B	B	A	B	B	B	B	A	B	B	B
1340	CAP11_rep_c5191_192	A	A	B	B	A	A	B	B	B	B	B	B	B	A	B	A	B	B	A	B	B	B	B	B	B	B	B	B	B	-	B	A	B	B	A	A	A	B	B	B	A	-	B	A	A	A	A	A
1341	CAP11_rep_c6633_98	A	A	B	B	A	A	B	B	B	B	B	B	B	A	B	A	B	B	A	B	B	B	B	B	B	B	B	B	B	-	B	A	B	B	A	A	A	B	B	B	A	-	B	A	A	A	A	A
1342	CAP11_rep_c6843_59	A	A	B	B	A	A	B	B	B	B	B	B	B	A	B	A	B	B	A	B	A	B	B	B	B	B	A	B	B	-	B	B	A	B	A	A	A	B	B	A	A	B	A	A	A	B	A	A
1343	CAP11_rep_c6864_291	A	A	B	B	B	A	B	B	A	B	B	A	A	B	A	B	B	B	B	A	A	A	A	B	B	-	A	A	A	-	B	B	A	B	B	B	B	B	A	B	A	A	A	B	B	B	A	B
1344	CAP11_rep_c6920_161	A	A	B	B	A	A	B	A	A	A	A	A	A	B	B	A	B	B	A	A	A	B	A	B	B	B	B	A	A	-	B	B	A	A	A	A	B	B	B	A	B	B	A	A	A	A	B	B
1345	CAP11_s9154_121	A	A	B	B	B	A	B	A	A	B	A	B	B	B	B	A	B	B	B	A	A	A	B	A	A	A	A	A	A	A	B	-	A	A	A	A	B	B	A	B	B	B	B	B	B	B	B	B
1346	CAP12_c1039_114	A	A	B	B	A	A	B	B	A	A	B	B	B	B	A	B	B	B	B	B	A	A	B	A	B	A	B	A	A	-	B	A	B	B	B	B	B	B	A	A	A	A	A	B	B	A	B	B
1347	CAP12_c1468_114	A	A	B	B	A	A	A	B	A	A	B	A	A	B	B	B	A	A	B	B	A	B	A	B	A	A	A	A	B	B	B	-	B	B	B	B	A	A	B	B	B	A	A	A	B	A	B	B
1348	CAP12_c1532_52	A	A	B	B	B	B	B	A	A	B	B	B	A	B	A	B	B	A	B	B	B	B	A	A	B	B	A	B	B	-	B	A	B	B	B	A	A	B	A	B	A	B	A	B	A	A	A	A
1349	CAP12_c1860_178	A	A	B	B	A	A	B	B	B	B	A	B	A	A	A	A	B	B	A	A	A	A	B	A	A	A	B	B	A	A	B	A	B	A	B	A	B	B	B	B	A	A	A	A	A	A	A	-
1350	CAP12_c194_240	A	A	B	B	B	A	B	B	A	B	A	A	B	A	A	B	B	B	B	B	B	B	B	B	A	A	A	B	B	-	A	A	A	A	B	A	B	B	A	A	B	-	B	A	A	B	B	B
1351	CAP12_c1981_78	A	A	B	B	A	A	B	B	A	A	A	A	A	A	B	B	B	A	A	B	A	A	A	A	B	A	A	A	A	-	A	-	B	A	B	A	B	B	A	A	A	A	B	B	A	A	A	B
1352	CAP12_c2073_98	A	A	B	B	-	B	B	B	B	B	B	A	B	A	B	A	A	B	B	B	A	A	B	A	A	B	B	B	A	B	A	B	A	B	B	A	A	B	B	B	A	A	A	A	B	A	B	B
1353	CAP12_c2215_260	A	A	B	B	B	A	B	A	A	B	A	B	B	B	B	A	B	B	B	A	A	A	B	A	A	A	A	A	A	A	B	-	B	A	A	A	B	B	A	B	B	B	B	B	B	B	B	B
1354	CAP12_c2390_171	A	A	B	B	A	A	B	B	B	B	B	B	B	A	B	A	B	B	A	B	B	B	B	B	B	B	B	B	B	-	B	A	B	B	A	A	A	B	B	B	A	-	B	A	A	A	A	A
1355	CAP12_c2472_60	A	A	B	B	A	A	B	A	B	B	A	B	A	B	B	B	B	B	A	A	A	A	B	B	B	A	B	A	B	B	B	A	B	A	B	B	A	B	B	B	A	A	A	A	B	A	A	B
1356	CAP12_c2565_239	A	A	B	B	A	A	B	B	B	B	A	B	A	B	B	B	A	B	A	B	B	B	B	B	B	A	B	A	B	B	B	A	A	B	B	B	A	A	B	B	A	A	A	A	B	A	A	B
1357	CAP12_c2970_74	A	A	B	B	A	A	B	B	B	B	B	B	B	A	B	A	B	B	A	B	B	B	B	B	B	B	B	B	B	-	B	A	B	B	A	A	A	B	B	B	A	B	B	A	A	A	A	A
1358	CAP12_c3074_192	A	A	B	B	B	A	B	A	A	B	B	A	B	A	A	B	B	B	B	B	B	A	B	B	A	B	B	A	A	-	A	B	A	A	A	B	B	B	A	A	B	A	A	B	A	B	A	B
1359	CAP12_c326_218	A	A	B	B	B	A	B	B	A	A	A	A	A	A	B	B	B	B	A	A	B	B	B	A	A	A	A	A	A	-	A	A	A	A	A	A	A	A	A	B	A	-	B	A	A	A	A	A
1360	CAP12_c3789_177	A	A	B	B	B	B	B	B	A	B	A	B	A	B	B	B	B	A	B	B	B	B	B	A	B	B	A	B	A	A	A	-	B	A	A	A	B	A	A	B	B	A	A	B	A	A	B	A
1361	CAP12_c4778_199	A	A	B	B	B	B	B	A	A	B	B	B	A	B	A	B	B	A	B	B	B	B	A	A	B	B	A	B	B	A	B	A	A	B	A	A	A	B	A	B	A	B	A	B	A	A	A	A
1362	CAP12_c4899_191	A	A	B	B	A	A	B	A	B	B	A	B	B	B	B	B	A	B	A	A	B	B	B	A	B	A	B	A	B	-	B	A	A	A	B	B	A	A	B	B	A	-	A	A	A	A	A	A
1363	CAP12_c5387_372	A	A	B	B	A	A	A	A	A	B	A	A	A	B	B	A	A	A	A	A	A	B	A	B	B	A	B	A	B	-	A	A	A	B	A	A	A	B	A	B	A	B	A	B	A	B	B	B
1364	CAP12_c5648_139	A	A	B	B	A	B	B	B	A	A	A	A	A	B	A	A	B	A	A	A	B	A	B	A	A	A	A	A	A	A	A	A	B	A	A	B	A	B	A	A	B	B	B	B	B	A	B	B
1365	CAP12_c580_309	A	A	B	B	B	A	B	B	A	B	A	A	B	A	A	B	B	B	B	B	B	B	B	B	A	A	A	B	B	-	A	A	A	A	B	A	B	A	A	A	B	-	B	A	A	B	B	B
1366	CAP12_c590_300	A	A	B	B	A	B	B	A	B	B	B	B	B	A	A	A	B	B	A	B	A	A	A	A	A	A	A	A	B	B	B	B	B	A	B	B	A	B	A	B	A	B	B	B	A	B	A	B
1367	CAP12_c606_221	A	A	B	B	A	A	B	B	A	A	B	B	B	B	A	B	B	B	B	B	A	B	B	A	A	A	B	A	B	A	A	A	A	B	A	B	B	A	A	A	A	B	A	A	B	A	B	B
1368	CAP12_c6289_70	A	A	B	B	A	A	B	A	A	A	B	A	B	A	A	B	B	B	B	B	B	B	B	B	B	A	A	B	A	B	B	B	B	B	B	B	B	B	B	A	B	A	B	A	A	A	B	B
1369	CAP12_c67_128	A	A	B	B	A	B	B	B	B	B	B	B	A	A	B	A	B	A	B	A	A	B	B	B	A	B	A	B	B	B	B	-	A	B	B	A	B	B	A	B	A	B	A	A	A	A	B	B
1370	CAP12_c7190_394	A	A	B	B	A	B	B	A	A	B	B	B	A	B	A	B	B	B	B	-	B	B	B	B	A	A	A	A	A	-	B	B	A	A	B	A	A	B	A	A	A	-	B	A	B	A	B	A
1371	CAP12_c731_102	A	A	B	B	B	A	A	B	A	B	A	B	B	A	B	B	B	B	A	B	A	A	-	A	B	B	A	A	A	B	-	B	B	A	B	B	B	B	B	A	B	-	B	A	B	A	B	B
1372	CAP12_c733_120	A	A	B	B	A	A	B	A	B	B	A	B	A	B	B	B	A	B	A	A	A	A	B	B	B	A	B	A	B	B	B	A	A	A	B	B	A	B	B	B	A	A	A	A	B	A	A	B
1373	CAP12_c869_150	A	A	B	B	A	A	B	A	A	A	A	A	A	B	B	A	B	B	A	B	A	A	A	B	B	A	B	A	A	-	B	B	B	A	A	A	A	B	A	A	B	B	A	B	A	B	B	A
1374	CAP12_rep_c7064_56	A	A	B	B	B	B	B	A	A	B	B	B	A	B	A	B	B	A	B	B	B	B	B	A	B	B	A	B	B	A	B	A	A	B	A	A	A	B	A	A	A	B	A	B	A	A	A	A
1375	CAP12_rep_c8479_206	A	A	B	B	B	B	B	B	A	A	B	B	B	A	B	A	A	-	A	B	B	A	A	A	A	A	A	A	A	B	B	-	A	A	B	A	B	A	A	A	B	-	B	B	B	A	A	B
1376	CAP7_c1083_283	A	A	B	B	A	B	B	A	B	A	B	B	A	A	B	B	B	A	A	A	A	A	B	B	A	B	A	A	A	A	A	A	B	B	A	A	B	B	B	A	A	A	A	B	A	B	B	A
1377	CAP7_c11156_108	A	A	B	B	B	A	A	A	A	B	A	B	B	B	B	A	A	B	B	A	A	A	B	A	A	A	A	A	A	A	B	-	B	A	A	A	B	B	A	B	B	A	B	B	B	B	B	A
1378	CAP7_c11288_109	A	A	B	B	A	A	A	A	A	A	B	A	B	A	A	B	A	B	B	B	A	B	B	B	B	A	A	B	A	B	B	B	B	B	B	B	A	B	B	A	B	A	B	A	A	A	A	B
1379	CAP7_c1155_57	A	A	B	B	A	A	B	A	A	A	B	A	A	B	A	B	B	B	A	A	A	A	B	B	A	A	B	B	A	-	A	B	A	A	B	B	B	B	B	A	A	A	B	B	A	B	B	A
1380	CAP7_c11553_123	A	A	B	B	A	A	B	A	A	A	B	A	A	B	A	B	B	B	A	A	A	A	B	B	A	A	B	B	A	-	A	B	A	A	B	B	B	B	B	A	A	A	B	B	A	B	B	A
1381	CAP7_c11806_165	A	A	B	B	B	A	B	B	A	A	A	A	A	A	B	B	B	B	A	A	B	B	B	A	A	A	A	A	A	-	A	A	A	A	A	A	A	A	A	B	A	-	B	A	A	A	A	A
1382	CAP7_c12398_110	A	A	B	B	B	A	B	B	A	B	A	A	B	A	A	B	B	B	B	B	B	B	B	B	A	A	A	B	B	-	A	A	A	A	B	A	B	A	A	A	B	-	B	A	A	B	B	B
1383	CAP7_c1241_128	A	A	B	B	A	A	B	B	A	A	A	A	A	A	B	B	B	A	A	B	A	A	A	A	B	A	A	A	A	A	A	-	A	A	A	A	B	A	A	A	A	A	B	B	A	A	A	B
1384	CAP7_c12727_215	A	A	B	B	A	A	B	A	B	B	A	B	B	B	B	B	-	B	A	A	B	B	B	A	B	A	B	A	B	B	B	A	-	A	B	B	A	A	B	B	A	-	A	A	A	A	A	A
1385	CAP7_c2260_110	A	A	B	B	B	B	B	B	A	A	B	B	B	A	B	A	B	A	A	B	B	A	A	A	A	A	A	A	A	B	B	-	B	A	B	A	B	B	A	A	B	-	B	B	B	A	A	B
1386	CAP7_c2649_283	A	A	B	B	A	A	B	B	A	B	A	A	B	B	A	B	B	B	B	B	B	B	B	B	B	A	A	B	B	-	A	A	A	B	B	A	B	A	A	A	B	-	B	A	B	B	B	B
1387	CAP7_c319_166	A	A	B	B	A	A	B	A	A	A	B	A	A	B	A	B	B	B	A	A	A	A	B	B	A	A	B	B	A	-	A	B	A	A	B	B	B	B	B	A	A	A	B	B	A	B	B	A
1388	CAP7_c3234_323	A	A	B	B	A	A	B	B	B	B	B	B	B	A	B	A	B	B	A	B	B	B	B	B	B	B	B	B	B	-	B	A	B	B	A	A	A	B	B	B	A	B	B	A	A	A	A	A
1389	CAP7_c3667_77	A	A	B	B	B	B	B	A	A	B	B	A	A	B	A	B	B	A	B	B	B	B	A	A	A	B	A	A	B	-	B	-	B	B	B	A	A	B	B	A	A	B	A	B	A	A	A	A
1390	CAP7_c3756_190	A	A	B	B	B	A	B	B	A	B	A	A	B	B	B	B	A	A	B	A	A	B	B	B	A	A	B	B	A	B	B	A	A	A	B	A	B	B	B	A	B	-	B	B	B	A	A	A
1391	CAP7_c3885_73	A	A	B	B	A	B	B	A	B	A	B	B	B	A	B	B	B	B	B	A	A	A	B	B	A	B	B	A	A	-	A	A	A	B	A	A	A	B	A	A	A	A	B	B	A	B	A	A
1392	CAP7_c4056_108	A	A	B	B	A	B	B	A	B	B	B	A	A	B	B	B	A	B	B	A	B	A	B	B	B	A	A	A	B	-	A	B	B	B	B	A	B	A	A	A	A	A	B	A	B	A	B	A
1393	CAP7_c46_154	A	A	B	B	A	A	B	B	B	B	B	B	B	A	B	A	B	B	A	B	B	B	B	B	B	B	B	B	B	-	B	A	B	B	A	A	A	B	B	B	A	B	B	A	A	A	A	A
1394	CAP7_c4800_276	A	A	B	B	B	A	A	A	A	B	B	A	B	A	A	B	A	A	B	B	A	A	B	B	A	A	A	A	A	-	B	A	A	B	A	A	B	A	B	A	A	-	B	A	A	A	B	B
1395	CAP7_c4833_55	A	A	B	B	B	A	B	A	B	A	B	A	B	A	A	B	B	B	B	A	B	A	B	B	A	B	B	A	A	-	A	A	A	B	A	A	A	B	A	A	A	A	B	B	A	B	A	B
1396	CAP7_c6223_318	A	A	B	B	A	A	B	A	A	A	B	A	A	B	A	B	B	B	A	A	A	A	B	B	A	A	B	B	A	-	A	B	B	A	B	B	B	B	B	A	A	A	B	B	A	B	B	A
1397	CAP7_c6528_99	A	A	B	B	A	A	B	B	B	B	B	B	B	A	B	A	B	B	A	B	B	B	B	B	B	B	B	B	B	-	B	A	B	B	A	A	A	B	B	B	A	-	B	A	A	A	A	A
1398	CAP7_c756_531	A	A	B	B	B	A	B	A	B	B	B	A	A	B	A	A	B	B	B	B	A	B	A	A	B	B	B	A	A	-	A	A	A	A	B	B	A	B	A	A	A	B	A	A	B	B	A	B
1399	CAP7_c8902_121	A	A	B	B	B	A	A	A	A	A	B	A	B	A	A	B	B	B	B	B	B	A	B	B	A	B	B	A	A	-	A	B	A	B	A	B	B	B	A	A	B	A	A	B	A	B	A	B
1400	CAP7_c973_156	A	A	B	B	B	B	A	A	B	B	B	A	A	B	B	B	B	B	B	A	B	B	A	B	B	B	A	A	B	B	A	B	B	B	B	A	B	A	B	A	A	-	A	A	B	A	A	A
1401	CAP7_rep_c12997_415	A	A	B	B	A	A	B	B	B	B	B	B	B	A	B	A	B	B	A	B	B	B	B	B	B	B	B	B	B	-	B	A	B	B	A	A	A	B	B	B	A	-	B	A	A	A	A	A
1402	CAP7_rep_c5315_221	A	A	B	B	A	A	B	B	B	B	B	B	B	A	B	A	B	B	A	B	B	B	B	B	B	B	B	B	B	-	B	A	B	B	A	A	A	B	B	B	A	-	B	A	A	A	A	A
1403	CAP7_rep_c5636_102	A	A	B	B	A	A	B	A	B	B	A	B	A	B	B	B	B	B	A	A	A	A	B	B	B	A	B	A	B	B	B	A	B	A	B	B	A	B	B	B	A	A	A	A	B	A	A	B
1404	CAP7_rep_c7114_55	A	A	B	B	A	A	B	B	A	A	A	A	A	A	B	B	B	A	A	B	A	A	A	A	B	A	A	A	A	-	A	-	A	A	B	A	B	A	A	A	A	A	B	B	A	A	A	B
1405	CAP7_rep_c8461_106	A	A	B	B	A	A	B	A	A	A	B	A	A	B	A	B	B	B	A	A	A	A	B	B	A	A	B	B	A	-	A	B	A	A	B	B	B	B	B	A	A	A	B	B	A	B	B	A
1406	CAP7_rep_c8696_241	A	A	B	B	A	A	B	B	A	A	B	B	B	B	A	B	B	B	B	B	A	B	B	A	B	A	B	A	A	-	B	A	B	B	B	B	B	B	A	A	A	A	A	A	B	A	B	B
1407	CAP8_c1113_199	A	A	B	B	B	B	B	A	A	B	B	A	A	B	A	B	B	A	B	B	B	B	A	A	B	B	B	A	B	B	B	A	A	B	B	A	A	B	B	B	A	B	A	B	A	A	A	A
1408	CAP8_c1237_68	A	A	B	B	B	A	A	B	A	B	A	B	B	A	B	B	B	B	A	B	A	A	A	A	B	B	A	A	A	B	A	B	A	A	B	B	A	B	B	A	B	A	B	A	B	A	A	B
1409	CAP8_c1562_139	A	A	B	B	B	A	B	B	A	A	A	A	A	A	B	B	B	B	A	A	B	B	B	A	A	A	A	A	A	-	A	A	A	A	A	A	A	A	A	B	A	B	B	A	A	A	A	A
1410	CAP8_c1678_709	A	A	B	B	A	A	B	B	B	B	B	B	B	A	B	A	B	B	A	B	B	B	B	B	B	B	B	B	B	-	B	A	B	B	A	A	A	B	B	B	A	-	B	A	A	A	A	A
1411	CAP8_c1799_237	A	A	B	B	B	B	B	A	A	B	B	B	A	B	A	B	B	A	B	B	B	B	A	A	B	B	A	A	B	A	B	A	A	B	A	A	A	B	A	A	A	B	A	B	A	A	A	A
1412	CAP8_c2210_66	A	A	B	B	B	A	A	B	A	B	B	B	B	A	B	B	B	B	A	B	A	A	A	A	B	B	A	A	A	B	A	B	A	A	B	B	B	B	B	A	B	-	A	A	B	A	B	B
1413	CAP8_c2305_193	A	A	B	B	A	A	B	B	B	B	B	B	A	A	B	A	B	B	A	A	A	A	B	A	A	A	B	B	B	-	B	A	B	B	B	A	B	B	B	A	B	A	A	A	B	A	A	A
1414	CAP8_c2448_355	A	A	B	B	B	A	B	A	A	A	B	A	B	A	A	B	B	B	B	B	B	A	B	B	A	B	B	A	A	-	A	B	A	B	A	B	B	B	A	A	B	A	A	B	A	B	A	B
1415	CAP8_c2687_128	A	A	B	B	B	B	A	A	B	A	B	A	A	B	A	B	A	B	B	A	B	A	A	B	A	A	B	A	A	A	A	-	B	A	A	B	B	B	B	A	A	B	B	B	A	B	B	A
1416	CAP8_c2833_303	A	A	B	B	A	B	B	B	B	A	A	A	A	A	A	B	-	A	A	A	B	A	B	B	B	B	A	B	A	-	A	-	B	B	A	B	B	B	A	B	B	-	A	B	B	B	-	B
1417	CAP8_c317_307	A	A	B	B	A	B	B	A	B	B	A	B	B	A	B	A	A	A	B	B	B	B	B	A	B	A	B	A	B	-	B	A	A	A	B	A	B	A	A	B	A	A	B	A	B	B	A	A
1418	CAP8_c3451_65	A	A	B	B	B	A	B	B	A	B	A	A	B	B	B	B	A	A	B	A	A	B	B	B	A	A	B	B	A	B	B	A	A	A	B	A	B	B	B	A	B	-	B	B	B	A	A	A
1419	CAP8_c3496_118	A	A	B	B	B	A	B	B	A	B	A	A	B	B	B	B	B	A	B	A	A	B	B	B	A	A	B	B	A	B	B	A	A	A	B	A	B	B	B	A	B	B	B	B	B	A	A	A
1420	CAP8_c4813_252	A	A	B	B	B	A	B	A	A	-	A	A	B	B	B	B	B	B	B	A	A	A	B	A	A	A	B	A	A	-	A	-	B	A	A	A	B	B	A	B	B	B	B	B	B	A	A	B
1421	CAP8_c5989_151	A	A	B	B	B	B	B	A	A	A	B	A	B	B	A	B	B	A	B	A	A	B	A	A	A	B	B	B	B	B	A	A	A	A	B	A	B	B	B	B	A	-	A	B	B	A	B	B
1422	CAP8_c665_409	A	A	B	B	A	A	B	B	A	A	B	A	B	A	A	B	B	B	B	B	B	B	B	B	B	A	A	B	A	B	B	B	B	B	B	B	B	B	B	A	B	A	B	A	A	A	B	B
1423	CAP8_c6799_93	A	A	B	B	B	A	B	A	B	B	A	A	A	A	B	A	B	A	B	A	A	B	A	B	A	B	B	B	A	-	B	B	A	A	B	A	A	A	B	B	A	-	A	A	B	A	B	-
1424	CAP8_c7793_186	A	A	B	B	A	A	B	B	B	B	A	B	A	A	A	A	B	B	A	A	A	A	B	A	A	A	B	B	A	-	B	A	B	A	B	A	B	B	B	B	A	A	A	A	A	A	A	-
1425	CAP8_c806_297	A	A	B	B	A	B	B	A	B	A	B	B	B	A	B	B	B	B	B	A	A	A	B	B	A	B	B	A	A	-	A	A	A	B	A	A	A	B	A	A	A	A	B	B	A	B	A	A
1426	D_contig00789_200	A	A	B	B	B	A	B	B	A	A	A	A	A	A	B	B	B	B	A	A	B	B	B	A	A	A	A	A	A	-	A	A	-	A	A	A	A	A	A	B	A	A	B	A	A	A	A	A
1427	D_contig01272_220	A	A	B	B	B	A	B	B	A	A	A	A	A	A	B	B	B	B	A	A	B	B	B	A	A	A	A	A	A	-	A	A	A	A	A	A	A	A	A	B	A	A	B	A	A	A	A	A
1428	D_contig04964_668	A	A	B	B	B	B	B	B	B	B	B	A	B	A	B	A	A	B	B	B	A	A	B	A	A	B	B	B	A	B	A	B	A	B	B	A	A	B	B	B	A	A	A	A	A	A	B	B
1429	D_contig08749_250	A	A	B	B	B	B	B	A	B	B	B	A	A	B	A	B	B	B	B	A	B	B	B	B	B	B	A	A	B	B	B	B	A	B	B	A	B	B	A	A	A	A	A	A	B	A	A	A
1430	D_contig09895_560	A	A	B	B	A	A	B	B	B	B	B	B	B	A	B	A	B	B	A	B	B	B	-	B	B	B	B	B	B	-	B	A	B	B	A	A	A	B	B	B	A	-	B	A	A	A	A	A
1431	D_contig17749_399	A	A	B	B	A	A	B	B	B	B	A	B	A	A	A	A	B	B	A	A	A	A	B	A	A	A	B	B	A	-	B	A	B	A	B	A	B	B	B	B	A	A	A	A	A	A	A	-
1432	D_contig22986_233	A	A	B	B	A	A	B	B	B	B	B	B	B	A	B	A	B	B	A	B	B	B	-	B	B	B	B	B	B	-	B	A	-	B	A	A	A	B	B	B	A	B	B	A	A	A	A	A
1433	D_contig24537_289	A	A	B	B	A	B	B	A	B	A	A	B	B	B	B	A	B	A	B	B	B	B	B	A	B	A	A	A	A	A	B	A	B	A	A	A	B	B	B	A	B	A	B	B	A	B	A	B
1434	D_contig26362_1277	A	A	B	B	B	A	B	A	B	B	-	A	A	A	B	A	B	A	B	A	A	B	A	B	A	B	B	B	A	-	B	B	A	A	B	A	A	A	B	B	A	-	A	A	B	A	B	B
1435	D_contig31987_446	A	A	B	B	B	A	B	A	B	B	A	A	A	A	B	A	B	A	B	A	A	B	A	B	A	-	B	B	A	-	B	B	-	A	B	A	B	A	B	B	A	B	A	A	B	A	B	B
1436	D_contig52360_374	A	A	B	B	A	A	B	B	B	B	A	B	A	A	A	A	B	B	A	A	A	A	B	A	A	A	B	B	A	-	B	A	B	A	B	A	B	B	B	B	A	A	A	A	A	A	A	-
1437	D_contig64400_391	A	A	B	B	A	A	B	B	B	B	B	B	A	A	B	A	B	B	A	A	A	A	B	A	A	A	B	B	B	-	B	A	B	B	B	A	B	B	B	A	B	A	A	A	B	A	A	A
1438	D_contig66436_304	A	A	B	B	B	A	B	B	A	A	A	A	A	A	B	B	B	B	A	A	B	B	B	A	A	A	A	A	A	-	A	A	A	A	A	A	A	A	A	B	A	A	B	A	A	A	A	A
1439	D_contig74531_32	A	A	B	B	B	B	B	B	B	B	B	A	A	B	A	B	B	B	A	A	A	B	B	B	B	B	A	A	A	B	B	B	B	A	B	A	B	B	A	B	B	A	A	A	B	A	A	A
1440	D_contig78519_72	A	A	B	B	A	B	B	A	A	B	B	A	B	B	A	B	B	B	A	B	B	B	A	A	A	B	B	B	A	-	B	A	A	A	B	B	A	A	B	A	B	B	B	B	B	A	A	B
1441	D_contig79290_372	A	A	B	B	A	A	B	B	B	B	B	B	A	A	B	A	B	B	A	A	A	A	B	A	A	A	B	B	B	-	B	A	B	B	B	A	B	B	B	A	B	A	A	A	B	A	A	A
1442	D_contig79410_237	A	A	B	B	B	A	B	A	B	B	B	A	A	B	A	A	A	B	B	B	A	B	A	A	B	B	B	A	A	-	A	A	A	A	B	B	A	A	A	A	A	B	A	A	B	B	A	B
1443	D_F5XZDLF01ELZ49_220	A	A	B	B	A	A	A	A	A	A	B	A	A	B	A	B	A	A	A	B	A	A	B	B	A	A	B	B	A	-	A	B	A	B	B	B	B	B	B	A	A	A	B	B	A	B	B	B
1444	D_F5XZDLF02GN47Z_208	A	A	B	B	A	B	B	B	A	A	A	A	A	B	A	A	B	A	A	A	B	A	B	A	A	A	A	A	A	A	A	A	B	A	A	B	A	B	A	A	B	B	B	B	B	A	B	B
1445	D_F5XZDLF02H192C_184	A	A	B	B	A	B	B	A	A	B	B	A	B	B	A	B	B	B	A	B	B	B	A	A	A	B	B	B	A	-	B	A	A	A	B	B	A	A	B	A	B	B	B	B	B	A	A	B
1446	D_GA8KES401CSA2F_120	A	A	B	B	A	A	B	B	A	A	B	B	B	A	A	B	B	B	B	B	A	B	B	A	B	A	B	A	B	A	B	B	A	B	A	A	B	A	A	A	A	B	A	A	B	A	B	B
1447	D_GA8KES401EAOLW_411	A	A	B	B	A	A	B	A	B	B	B	B	B	B	A	B	A	A	B	A	A	A	B	B	B	A	A	B	A	-	B	B	B	B	B	B	B	B	B	A	A	A	B	B	B	B	A	B
1448	D_GA8KES402HR8TV_187	A	A	B	B	B	A	B	A	A	B	B	A	B	A	A	B	B	B	B	B	B	A	B	B	A	B	B	A	A	-	A	B	-	A	A	B	B	B	A	A	B	A	A	B	A	B	A	B
1449	D_GA8KES402JRBN7_105	A	A	B	B	A	A	-	A	A	A	B	A	A	B	A	B	-	A	A	B	A	A	B	B	A	A	B	B	A	-	A	B	-	B	B	B	B	B	B	A	A	A	B	B	A	B	B	B
1450	D_GB5Y7FA02HBLTO_213	A	A	B	B	B	B	B	A	B	B	B	A	A	B	A	B	B	B	A	A	A	B	B	B	B	B	A	A	A	B	B	B	B	A	B	A	B	B	A	B	B	A	A	A	B	A	A	A
1451	D_GB5Y7FA02HSMR1_278	A	A	B	B	B	A	-	B	A	A	A	A	A	A	B	B	B	B	A	A	B	B	B	A	A	A	A	A	A	B	A	A	A	A	A	A	A	A	A	B	A	A	B	A	A	A	A	A
1452	D_GB5Y7FA02JCHQ0_95	A	A	B	B	B	A	B	B	A	A	A	A	A	A	B	B	B	B	A	A	B	B	B	A	A	A	A	A	A	-	A	A	A	A	A	A	A	A	-	B	A	A	B	A	A	A	A	A
1453	D_GB5Y7FA02JRQ1I_101	A	A	B	B	B	A	B	A	B	B	B	A	A	B	A	A	B	B	B	B	A	B	A	A	B	B	B	A	A	-	A	A	A	A	B	B	A	B	A	A	A	B	A	A	B	B	A	B
1454	D_GBB4FNX02FX302_98	A	A	B	B	A	A	B	A	A	B	A	A	A	B	B	A	B	A	A	A	A	B	A	B	B	A	B	A	A	-	A	A	B	A	A	A	A	B	A	B	A	-	A	B	A	A	B	B
1455	D_GBB4FNX02HRJ2H_262	A	A	B	B	A	A	B	A	A	A	B	A	A	B	A	B	B	B	A	A	A	A	B	B	A	A	B	B	A	-	A	B	A	A	B	B	B	B	B	A	A	A	B	B	A	B	B	A
1456	D_GBB4FNX02JJ4FT_425	A	A	B	B	A	A	B	A	A	A	B	A	A	B	A	B	B	B	A	A	A	A	B	B	A	A	B	B	A	-	A	B	A	A	B	B	B	B	B	A	A	A	B	B	A	B	B	A
1457	D_GBB4FNX02JKG8H_167	A	A	B	B	A	A	B	B	B	B	B	B	A	A	B	A	B	B	A	A	A	A	B	A	A	A	B	B	B	-	B	A	B	B	B	A	B	B	B	A	B	A	A	A	B	A	A	A
1458	D_GBB4FNX02JP1OO_149	A	A	B	B	B	A	A	A	A	B	A	B	B	B	B	A	A	B	B	A	A	A	B	A	A	A	A	A	A	A	B	-	A	A	A	A	B	B	A	B	B	A	B	B	B	B	B	A
1459	D_GBF1XID01AKUNX_151	A	A	B	B	B	A	B	B	A	B	B	A	A	A	B	B	A	A	A	A	A	B	B	B	A	B	A	A	B	B	A	B	A	B	B	A	B	A	B	B	B	A	A	A	B	A	B	B
1460	D_GBF1XID01BZ8QD_281	A	A	B	B	A	A	B	B	B	B	B	B	B	A	B	A	B	B	A	B	B	B	B	B	B	B	B	B	B	-	B	A	B	B	A	A	A	B	B	B	A	-	B	A	A	A	A	A
1461	D_GBF1XID01C0IF4_111	A	A	B	B	A	B	A	A	A	B	B	A	A	A	A	A	A	A	B	A	A	B	B	B	B	B	A	B	B	-	A	A	B	A	A	B	A	B	A	B	A	-	A	B	A	B	B	A
1462	D_GBF1XID01DNWRS_378	A	A	B	B	B	B	B	B	B	B	A	A	A	B	A	B	A	B	A	A	B	A	B	B	B	A	A	A	A	B	B	B	A	A	B	A	B	A	B	A	B	B	A	A	B	B	B	B
1463	D_GBF1XID02F3H8U_128	A	A	B	B	B	A	B	A	-	A	B	A	B	A	A	B	B	B	B	B	B	A	B	B	A	-	B	A	A	-	-	B	-	B	A	B	-	-	A	A	B	A	A	B	A	B	A	B
1464	D_GBF1XID02HLMWB_65	A	A	B	B	B	B	B	B	B	B	B	A	B	A	B	A	A	B	B	B	A	A	B	A	A	B	B	B	A	B	A	B	A	B	B	A	A	B	B	B	A	A	A	A	-	A	B	B
1465	D_GBUVHFX01AZPTE_241	A	A	B	B	A	A	B	B	B	B	B	B	B	A	B	A	B	B	A	B	B	B	B	B	B	B	B	B	B	-	B	A	B	B	A	A	A	B	B	B	A	B	B	A	A	A	A	A
1466	D_GCE8AKX01C0776_247	A	A	B	B	B	B	B	A	A	B	B	A	A	B	A	B	B	A	B	B	B	B	A	A	A	B	A	A	B	-	B	A	A	B	B	A	A	A	B	A	A	B	A	B	A	A	A	A
1467	D_GCE8AKX02G9S6C_264	A	A	B	B	A	B	A	A	A	B	A	B	B	A	A	A	A	B	A	B	B	B	B	B	B	-	A	A	A	B	A	A	A	B	A	B	A	A	A	B	B	B	A	A	A	B	A	B
1468	D_GDEEGVY01CO81T_81	A	A	B	B	B	B	B	B	B	B	B	A	B	A	B	A	A	B	B	B	A	A	B	A	A	B	B	B	A	B	A	B	A	B	B	A	A	B	B	B	A	A	A	A	-	A	B	B
1469	D_GDEEGVY01CRS14_144	A	A	B	B	A	A	B	B	B	B	B	B	B	A	B	A	B	B	A	B	B	B	B	B	B	B	B	B	B	-	B	A	B	B	A	A	A	B	B	B	A	B	B	A	A	A	A	A
1470	D_GDEEGVY02F0MHM_250	A	A	B	B	B	B	B	B	B	B	B	A	B	A	B	A	A	B	B	B	A	A	B	A	A	B	B	B	A	B	A	B	A	B	B	A	A	B	B	B	A	A	A	A	A	A	B	B
1471	D_GDEEGVY02IF3IH_412	A	A	B	B	B	A	B	B	A	A	A	A	A	A	B	B	B	B	A	A	B	B	B	A	A	A	A	A	A	-	A	A	A	A	A	A	A	A	A	B	A	A	B	A	A	A	A	A
1472	D_GDRF1KQ02JHCOB_134	A	A	B	B	A	A	B	-	B	B	B	B	B	B	A	B	A	A	B	A	A	A	B	B	B	A	A	B	A	-	B	B	B	B	B	B	B	B	B	A	A	A	B	B	B	B	A	B
1473	D_GDS7LZN01B9K5U_156	A	A	B	B	A	A	B	B	B	B	B	B	B	A	B	A	B	B	A	B	B	B	B	B	B	B	B	B	B	-	B	A	B	B	A	A	A	B	B	B	A	-	B	A	A	A	A	A
1474	D_GDS7LZN01DU929_63	A	A	B	B	B	A	B	A	B	B	A	A	A	A	B	A	B	A	B	A	A	B	A	B	A	-	B	B	A	-	B	B	A	A	B	A	A	A	B	B	A	-	A	A	B	A	B	-
1475	D_GDS7LZN02HILRP_44	A	A	B	B	A	A	B	A	B	B	B	B	B	B	A	B	A	A	B	A	A	A	B	B	B	A	A	B	A	-	B	B	B	B	B	B	B	B	B	A	A	A	B	B	B	B	B	B
1476	D_GDS7LZN02JVIW1_263	A	A	B	B	B	B	B	A	B	B	B	-	A	B	A	B	B	B	A	A	A	B	B	B	B	B	A	A	A	B	B	B	B	A	B	A	B	B	A	B	B	A	A	A	B	A	A	A
1477	Ex_c11348_1250	A	A	B	B	A	A	B	B	A	B	B	B	B	A	B	B	B	B	B	B	A	A	B	A	A	A	B	A	A	B	B	A	A	A	B	A	A	B	B	B	B	A	B	B	B	B	A	B
1478	Ex_c11348_1256	A	A	B	B	A	A	B	B	A	B	B	B	B	A	B	B	B	B	B	B	A	A	B	A	A	A	B	A	A	B	B	A	A	A	B	A	A	B	B	B	B	A	B	B	B	B	A	B
1479	Ex_c12134_1160	A	A	B	B	B	A	B	A	B	B	A	A	A	A	B	A	B	A	B	A	A	B	A	B	A	B	B	B	A	-	B	B	A	A	B	A	A	A	B	B	A	-	A	A	B	A	B	-
1480	Ex_c12425_506	A	A	B	B	B	A	B	B	A	A	A	A	A	A	B	B	B	B	A	A	B	B	B	A	A	A	A	A	A	-	A	A	A	A	A	A	A	A	A	B	A	A	B	A	A	A	A	A
1481	Ex_c13213_2594	A	A	B	B	A	A	B	A	B	B	A	B	B	B	B	B	B	B	A	A	B	B	B	A	B	A	B	A	B	B	B	A	B	A	B	B	A	B	B	B	A	-	A	A	A	A	A	A
1482	Ex_c13213_2992	A	A	B	B	A	A	B	A	B	B	A	B	B	B	B	B	B	B	A	A	B	B	B	A	B	A	B	A	B	B	B	A	B	A	B	B	A	B	B	B	A	-	A	A	A	A	A	A
1483	Ex_c13421_2094	A	A	B	B	B	B	B	A	B	B	B	A	A	A	B	B	B	B	B	A	B	B	A	B	B	B	A	A	B	B	A	-	B	B	B	A	B	A	B	A	B	B	B	A	B	A	A	A
1484	Ex_c1421_1813	A	A	B	B	B	B	A	B	B	B	A	A	B	A	B	A	A	-	B	A	A	B	A	A	B	B	B	A	B	-	A	-	B	A	A	B	B	B	A	A	A	-	A	B	A	B	B	B
1485	Ex_c14515_218	A	A	B	B	A	B	A	A	B	A	B	B	B	A	B	B	B	B	B	A	A	A	B	B	A	B	B	A	A	-	A	A	A	B	A	A	A	A	A	A	A	A	B	B	A	B	A	A
1486	Ex_c15676_555	A	A	B	B	A	A	B	B	B	B	B	B	B	A	B	A	B	B	A	B	B	B	B	B	B	B	B	B	B	-	B	A	B	B	A	A	A	B	B	B	A	B	B	A	A	A	A	A
1487	Ex_c1583_1138	A	A	B	B	A	A	B	A	A	A	B	A	A	B	A	B	B	A	A	B	A	A	B	B	A	A	A	B	A	-	A	B	B	B	B	B	A	B	B	A	B	A	B	B	A	B	A	A
1488	Ex_c16090_1439	A	A	B	B	B	B	B	B	A	A	B	B	B	A	B	A	A	A	A	B	B	A	A	A	A	A	A	B	A	B	B	-	B	A	B	A	B	A	A	A	B	-	B	B	B	A	B	B
1489	Ex_c17168_1216	A	A	B	B	A	B	B	A	B	A	B	B	B	A	B	B	B	B	B	A	A	A	B	B	A	B	B	A	A	-	A	A	A	B	A	A	A	B	A	A	A	A	B	B	A	B	A	A
1490	Ex_c17493_1618	A	A	B	B	A	A	B	B	A	A	A	A	A	A	B	B	B	A	A	B	A	A	A	A	B	A	A	A	A	A	A	A	A	A	A	A	B	A	A	A	A	A	B	B	A	A	A	B
1491	Ex_c18266_680	A	A	B	B	A	B	B	A	A	B	B	A	B	B	A	B	B	B	A	B	B	B	B	A	A	B	B	B	A	-	B	A	B	A	B	B	A	A	B	A	B	B	B	B	B	A	A	B
1492	Ex_c20409_854	A	A	B	B	B	B	B	B	A	B	A	B	A	A	B	A	B	B	A	B	A	A	A	A	A	A	B	A	A	B	A	-	A	A	B	A	B	A	A	A	B	A	B	B	A	A	-	B
1493	Ex_c226_499	A	A	B	B	A	A	B	A	A	A	B	A	B	A	A	B	B	B	A	B	A	A	B	B	B	A	A	B	A	B	B	B	B	B	B	B	B	B	B	A	B	A	B	A	A	A	B	B
1494	Ex_c2264_817	A	A	B	B	B	A	B	A	A	A	B	A	A	B	A	B	B	B	A	A	A	A	B	B	A	A	B	B	A	A	A	B	A	A	A	B	B	B	B	A	A	B	B	B	A	B	B	A
1495	Ex_c23666_366	A	A	B	B	B	A	A	B	A	B	A	B	B	A	B	B	B	B	A	B	A	A	A	A	B	B	A	A	A	B	A	B	A	A	B	B	A	B	B	A	B	-	B	A	B	A	A	B
1496	Ex_c2389_1828	A	A	B	B	A	B	A	A	B	A	B	B	B	A	B	B	B	B	B	A	A	A	B	B	A	B	B	A	A	-	A	A	A	B	A	A	A	A	A	A	A	A	B	B	A	B	A	A
1497	Ex_c24068_652	A	A	B	B	A	A	B	B	A	A	A	A	B	B	A	B	A	B	B	B	A	A	B	A	A	A	A	A	A	-	B	A	B	A	A	B	B	B	B	A	A	B	A	B	A	A	B	A
1498	Ex_c24796_2499	A	A	B	B	A	B	B	B	B	A	A	B	B	B	B	B	B	A	A	B	B	B	B	A	B	B	B	B	B	-	B	A	A	B	A	A	B	B	A	A	B	B	A	A	B	B	A	A
1499	Ex_c2510_477	A	A	B	B	A	A	B	A	B	B	A	B	A	B	B	B	B	B	A	A	A	A	B	B	B	A	B	A	B	B	B	A	B	A	B	B	A	B	B	B	A	A	A	A	B	A	A	B
1500	Ex_c2571_842	A	A	B	B	A	A	A	A	A	A	B	A	B	A	A	B	A	B	A	B	A	B	B	B	B	A	A	B	A	B	B	B	B	B	B	B	A	B	B	A	B	A	B	A	A	A	A	B
1501	Ex_c26924_745	A	A	B	B	B	A	A	A	B	A	B	A	A	B	A	B	A	B	B	A	B	A	A	B	A	A	B	A	A	A	A	B	A	A	A	B	A	B	B	A	A	B	B	B	A	B	A	A
1502	Ex_c27608_466	A	A	B	B	A	A	B	B	B	B	B	B	B	A	B	A	B	B	A	B	B	B	B	B	B	B	B	B	B	-	B	A	B	B	A	A	A	B	B	B	A	-	B	A	A	A	A	A
1503	Ex_c28368_426	A	A	B	B	B	A	A	A	A	A	B	A	B	A	A	B	B	B	B	B	B	A	B	B	A	B	B	A	A	B	A	B	A	B	A	B	B	B	A	A	B	A	A	B	A	B	B	B
1504	Ex_c28973_947	A	A	B	B	B	A	A	B	A	B	A	B	B	A	B	B	B	B	A	B	A	A	A	A	B	B	A	A	A	-	A	B	A	A	A	B	A	B	B	A	B	-	B	A	B	A	A	A
1505	Ex_c29172_877	A	A	B	B	A	A	B	B	A	B	A	B	B	B	B	B	B	A	B	B	B	B	B	A	B	B	B	B	B	-	B	A	A	B	A	A	B	B	A	A	B	B	A	A	B	B	A	A
1506	Ex_c2978_640	A	A	B	B	A	A	B	B	B	B	B	B	B	A	B	A	B	B	A	B	B	B	B	B	B	B	B	B	B	-	B	A	B	B	A	A	A	B	B	B	A	-	B	A	A	A	A	A
1507	Ex_c3115_2742	A	A	B	B	A	B	B	A	A	B	B	B	A	B	A	B	B	B	B	-	B	B	B	B	A	A	A	A	A	-	B	B	A	A	B	A	A	B	A	A	A	-	B	A	B	A	B	A
1508	Ex_c31468_763	A	A	B	B	B	A	B	A	B	B	A	A	A	A	B	A	B	A	B	A	A	B	A	B	A	B	B	B	A	-	B	B	A	A	B	A	A	A	B	B	A	-	A	A	B	A	B	-
1509	Ex_c31740_272	A	A	B	B	B	B	B	A	A	B	B	A	A	B	A	B	B	A	B	B	B	A	A	A	A	B	A	A	B	-	B	-	B	B	B	A	A	B	B	A	A	B	A	B	A	A	A	A
1510	Ex_c3405_203	A	A	B	B	A	B	A	A	A	B	A	B	B	A	B	A	A	A	B	A	B	B	B	B	A	B	A	A	A	-	A	A	-	B	B	B	B	A	A	A	B	A	B	A	A	A	B	B
1511	Ex_c350_344	A	A	B	B	A	B	A	A	A	B	A	B	B	-	B	A	A	A	B	A	B	B	B	B	A	B	A	A	A	-	A	A	A	B	B	B	B	A	A	A	B	A	B	A	A	A	B	B
1512	Ex_c36373_407	A	A	B	B	B	B	B	A	A	B	B	B	A	B	B	B	B	A	B	B	B	B	B	A	B	A	A	B	B	A	A	-	A	A	A	A	A	B	A	A	B	B	A	B	A	A	A	B
1513	Ex_c3799_2429	A	A	B	B	A	B	A	A	B	A	B	B	B	A	B	B	B	B	B	A	A	A	B	B	A	B	B	A	A	-	A	A	A	B	A	A	A	A	A	A	A	A	B	B	A	B	A	A
1514	Ex_c39052_1533	A	A	B	B	A	A	B	B	A	A	B	B	B	B	A	B	B	B	B	B	A	A	B	A	B	A	B	A	A	-	B	A	B	B	B	B	B	B	A	A	A	A	A	B	B	A	B	B
1515	Ex_c4328_1408	A	A	B	B	A	A	B	B	B	B	A	B	A	B	B	B	A	B	A	B	B	B	B	B	B	A	B	A	B	B	B	A	A	B	B	B	A	A	B	B	A	A	A	A	B	A	A	B
1516	Ex_c449_423	A	A	B	B	B	A	A	B	A	B	A	B	B	A	B	B	B	B	A	B	A	A	A	A	B	B	A	A	A	B	A	B	A	A	B	B	A	B	B	A	B	A	B	A	B	A	A	B
1517	Ex_c45673_700	A	A	B	B	B	B	B	B	B	B	B	A	A	B	A	B	A	B	A	A	A	B	B	B	B	B	A	A	A	B	A	B	B	A	B	A	B	A	A	B	B	A	A	A	B	A	A	A
1518	Ex_c4876_1221	A	A	B	B	B	A	B	A	A	A	B	A	B	A	A	B	B	B	B	B	B	A	B	B	A	B	B	A	A	-	A	B	A	B	A	B	A	B	A	A	B	A	A	B	A	B	A	B
1519	Ex_c5074_1539	A	A	B	B	B	B	B	A	A	B	B	A	A	B	A	B	B	A	B	B	B	B	A	A	A	B	A	A	B	-	B	A	B	B	B	A	A	B	B	A	A	B	A	B	A	A	A	A
1520	Ex_c5231_1655	A	A	B	B	A	B	B	A	A	B	B	A	B	B	A	B	B	B	A	B	A	B	B	A	A	B	B	B	A	-	B	A	A	A	B	B	A	A	B	A	B	B	B	B	B	A	A	B
1521	Ex_c5547_2037	A	A	B	B	B	B	B	A	A	B	B	A	A	B	A	B	B	A	B	B	B	B	A	A	A	B	A	A	B	-	B	-	B	B	B	A	A	B	B	A	A	B	A	B	A	A	A	A
1522	Ex_c5594_2630	A	A	B	B	A	A	B	A	A	A	B	A	A	B	A	B	B	B	A	A	A	A	B	B	A	A	B	B	A	-	A	B	A	A	B	B	B	B	B	A	A	A	B	B	A	B	B	A
1523	Ex_c5740_1133	A	A	B	B	A	B	A	A	B	B	B	A	B	B	B	B	A	A	B	A	B	A	B	B	B	A	A	A	B	-	B	A	A	B	B	A	B	A	A	B	B	A	B	A	B	A	B	A
1524	Ex_c57499_418	A	A	B	B	B	B	B	A	A	B	B	A	B	B	A	A	A	A	B	A	A	A	B	A	A	B	B	B	B	B	A	-	A	B	B	B	A	A	B	B	A	A	A	B	A	A	A	A
1525	Ex_c59019_412	A	A	B	B	B	A	B	A	A	A	A	A	A	B	B	B	B	A	B	A	A	B	B	A	A	A	B	A	A	-	B	A	B	A	B	A	B	B	B	B	B	-	B	B	B	B	A	A
1526	Ex_c6145_833	A	A	B	B	B	B	A	A	B	B	B	A	A	B	B	B	B	B	B	A	B	B	A	B	B	B	A	A	B	B	A	B	B	B	B	A	B	A	B	A	A	-	A	A	B	A	A	A
1527	Ex_c6571_224	A	A	B	B	B	B	B	A	B	A	B	A	A	B	A	B	B	B	B	A	B	A	A	B	A	A	B	A	A	A	A	A	B	A	A	B	B	B	B	A	A	B	B	A	A	B	B	A
1528	Ex_c66357_866	A	A	B	B	A	A	B	A	A	B	A	A	A	B	B	A	B	A	A	A	A	B	A	B	B	A	B	A	A	-	A	A	B	A	A	A	A	B	A	B	A	-	A	B	A	A	B	B
1529	Ex_c67086_584	A	A	B	B	B	B	B	A	B	A	B	A	A	B	A	B	B	B	B	A	B	A	A	B	A	A	B	A	A	A	A	-	B	A	A	B	B	B	B	A	A	B	B	B	A	B	B	A
1530	Ex_c67100_1172	A	A	B	B	B	A	B	A	B	B	A	A	A	A	B	A	B	A	B	A	A	B	A	B	A	-	B	B	A	-	B	B	A	A	B	A	A	A	B	B	A	-	A	A	B	A	B	-
1531	Ex_c67274_1226	A	A	B	B	B	A	B	B	A	B	A	A	A	B	A	B	B	B	B	B	B	B	B	B	A	A	B	B	B	-	B	B	A	B	A	B	B	A	-	A	A	A	A	A	A	A	B	B
1532	Ex_c69054_723	A	A	B	B	B	A	A	B	A	B	A	B	B	A	B	B	B	B	A	B	A	A	A	A	B	B	A	A	A	B	A	B	A	A	B	B	B	B	B	A	B	-	A	A	B	A	B	B
1533	Ex_c69475_278	A	A	B	B	A	A	B	A	A	A	B	A	B	A	A	B	A	A	B	A	A	A	B	B	A	B	B	A	A	B	B	B	A	A	B	A	B	B	B	A	A	-	A	B	B	A	B	B
1534	Ex_c7086_187	A	A	B	B	B	A	B	A	B	B	A	A	A	A	B	A	B	A	B	A	A	B	A	B	B	B	B	B	A	-	B	B	A	A	B	A	A	A	B	B	A	-	A	A	A	A	B	-
1535	Ex_c721_2374	A	A	B	B	B	A	B	A	A	B	A	B	B	B	B	A	B	B	B	A	A	A	B	A	A	A	B	A	A	A	A	-	B	A	A	A	B	B	A	B	B	A	B	B	B	A	B	A
1536	Ex_c759_2378	A	A	B	B	A	B	A	A	B	A	B	B	B	A	B	B	-	B	B	A	A	A	B	B	A	B	B	A	A	-	A	A	A	B	A	A	A	A	A	A	A	A	B	B	A	B	A	A
1537	Ex_c801_820	A	A	B	B	A	B	A	A	B	A	B	B	B	A	B	B	B	B	B	A	A	A	B	B	A	B	B	A	A	-	A	A	A	B	A	A	A	A	A	A	A	A	B	B	A	B	A	A
1538	Ex_c8134_363	A	A	B	B	A	B	B	B	A	B	B	B	B	A	B	A	A	A	B	B	A	B	A	B	A	B	A	A	B	B	A	-	A	B	B	A	B	A	A	B	A	-	A	A	A	A	B	B
1539	Ex_c864_653	A	A	B	B	A	A	B	A	A	A	A	B	B	A	A	B	B	A	B	A	B	A	B	A	A	A	B	A	A	-	B	B	A	B	A	B	B	B	B	B	A	B	A	A	B	A	A	B
1540	Ex_c8890_2370	A	A	B	B	A	A	B	B	B	B	B	B	B	A	B	A	B	B	A	B	A	B	B	B	B	B	A	B	B	-	B	B	A	B	A	A	A	B	B	A	A	-	A	A	A	B	A	A
1541	Ex_c8890_2497	A	A	B	B	A	A	B	B	B	B	B	B	B	A	B	A	B	B	A	B	A	B	B	B	B	B	A	B	B	-	B	B	A	B	A	A	A	B	B	A	A	B	A	A	A	B	A	A
1542	Ex_c9296_605	A	A	B	B	B	A	B	B	B	A	B	B	B	B	B	A	B	B	A	B	A	B	B	A	B	B	B	B	B	A	A	-	B	A	A	B	A	B	B	B	B	-	A	B	B	B	B	A
1543	Ex_c9296_858	A	A	B	B	B	A	B	B	B	A	B	B	B	B	B	A	B	B	A	B	A	B	B	A	B	B	B	B	B	A	A	-	B	A	A	B	A	B	B	B	B	-	A	B	B	B	B	A
1544	Ex_c9556_2547	A	A	B	B	B	A	B	B	A	B	A	A	B	B	B	B	A	A	B	A	A	B	B	B	A	A	B	B	A	B	B	A	A	A	B	A	B	B	B	A	B	-	B	B	B	A	A	A
1545	Ex_c9592_244	A	A	B	B	A	A	B	B	B	B	B	B	B	A	B	A	B	B	A	B	B	B	B	B	B	B	B	B	B	-	B	A	B	B	A	A	A	B	B	B	A	-	B	A	A	A	A	A
1546	Ex_c9615_1202	A	A	B	B	B	B	B	A	A	A	A	A	A	A	A	B	B	-	A	A	B	B	B	A	A	A	B	A	B	B	A	-	B	B	B	A	B	B	B	B	B	A	A	B	B	B	B	B
1547	Ex_c9615_574	A	A	B	B	B	B	B	A	A	A	A	A	A	A	A	B	B	-	A	A	B	B	B	A	A	A	B	A	B	B	A	-	B	B	B	A	B	B	B	B	B	A	A	B	B	B	B	B
1548	Ex_c9729_126	A	A	B	B	A	A	B	A	B	B	A	B	A	B	B	B	B	B	A	A	A	A	B	B	B	A	B	A	B	B	B	A	B	A	B	B	A	B	B	B	A	A	A	A	B	A	A	B
1549	Ex_c9729_243	A	A	B	B	A	A	B	A	B	B	A	B	A	B	B	B	B	B	A	A	A	A	B	B	B	A	B	A	B	B	B	A	B	A	B	B	A	B	B	B	A	A	A	A	B	A	A	B
1550	Excalibur_c100531_251	A	A	B	B	B	B	A	A	B	A	B	A	A	B	A	B	A	B	B	A	B	A	A	B	A	A	B	A	A	A	A	-	A	A	A	B	A	B	B	A	A	A	B	B	A	B	A	A
1551	Excalibur_c10065_570	A	A	B	B	-	-	A	B	B	-	-	A	A	A	B	B	-	-	-	B	-	B	A	-	B	-	A	A	-	-	B	B	-	-	B	B	-	-	-	A	A	-	B	B	B	A	A	A
1552	Excalibur_c10168_1100	A	A	B	B	A	A	B	B	A	B	A	B	B	A	B	A	B	B	B	B	A	A	B	A	A	A	B	A	A	B	A	A	B	A	B	A	A	B	B	A	B	A	B	B	B	A	A	B
1553	Excalibur_c10406_1805	A	A	B	B	B	A	B	B	A	A	A	A	A	A	B	B	B	B	A	A	B	B	B	A	A	A	A	A	A	-	A	A	A	A	A	A	A	A	A	B	A	A	B	A	A	A	A	A
1554	Excalibur_c10442_1743	A	A	B	B	B	A	B	B	A	A	A	A	A	A	B	B	B	B	A	A	B	B	B	A	A	A	A	A	A	-	A	A	A	A	A	A	A	A	A	B	A	B	B	A	A	A	A	A
1555	Excalibur_c104452_140	A	A	B	B	B	B	B	A	A	B	B	B	A	B	A	B	B	A	B	B	B	B	A	A	B	B	A	B	B	-	B	A	B	B	B	A	A	B	A	B	A	B	A	B	A	A	A	A
1556	Excalibur_c10496_651	A	A	B	B	A	A	B	B	A	B	A	A	A	A	B	B	B	B	A	B	B	A	A	A	B	A	A	A	A	-	A	-	B	A	B	A	A	B	A	B	A	A	B	A	A	B	A	B
1557	Excalibur_c10563_523	A	A	B	B	B	A	B	B	A	B	A	A	B	B	B	B	B	A	B	A	A	B	B	B	A	A	B	B	A	B	B	A	A	A	B	A	B	B	B	A	B	-	B	B	B	A	A	A
1558	Excalibur_c10580_154	A	A	B	B	B	A	B	A	A	B	A	B	B	B	B	A	B	B	B	A	A	A	B	A	A	A	A	A	A	A	B	-	B	A	A	A	B	B	A	B	B	B	B	B	B	B	B	B
1559	Excalibur_c1066_303	A	A	B	B	A	B	A	A	B	A	B	B	A	A	B	B	B	A	B	A	B	A	B	B	B	B	B	A	A	A	A	A	A	B	A	A	B	A	B	B	A	-	B	B	A	B	B	-
1560	Excalibur_c1070_2327	A	A	B	B	B	A	B	B	A	B	A	A	B	A	A	B	B	B	B	B	B	B	B	B	B	A	A	B	B	-	B	-	A	A	B	A	B	A	A	A	B	-	B	A	A	B	B	B
1561	Excalibur_c10705_848	A	A	B	B	A	A	B	B	B	B	B	B	B	A	B	A	B	B	A	B	B	B	B	B	B	B	B	B	B	-	B	A	B	B	A	A	A	B	B	B	A	B	B	A	A	A	A	A
1562	Excalibur_c10705_903	A	A	B	B	A	A	B	B	B	B	B	B	B	A	B	A	B	B	A	B	B	B	B	B	B	B	B	B	B	-	B	A	B	B	A	A	A	B	B	B	A	-	B	A	A	A	A	A
1563	Excalibur_c10736_1051	A	A	B	B	B	B	B	A	A	A	A	A	A	B	B	B	B	A	B	A	B	B	A	B	A	B	B	B	B	B	-	A	-	B	B	A	B	B	B	A	A	A	A	B	B	A	B	A
1564	Excalibur_c108446_56	A	A	B	B	B	A	B	B	A	A	A	A	A	A	B	B	B	B	A	A	B	B	B	A	A	A	A	A	A	-	A	A	A	A	A	A	A	A	A	B	A	A	B	A	A	A	A	A
1565	Excalibur_c111818_435	A	A	B	B	B	B	B	A	A	A	B	A	B	A	A	B	B	A	B	A	A	B	B	A	A	B	B	B	B	B	A	B	B	A	B	A	B	B	B	B	A	-	A	B	B	A	B	B
1566	Excalibur_c11242_301	A	A	B	B	B	B	B	A	A	B	B	A	A	B	A	B	B	A	B	B	B	B	A	A	A	B	A	A	B	-	B	A	B	B	B	A	A	B	B	A	A	B	A	B	A	A	A	A
1567	Excalibur_c11301_236	A	A	B	B	B	B	B	B	A	B	A	B	A	B	B	B	B	A	B	B	B	B	B	A	B	B	A	B	A	A	A	-	B	A	A	A	B	A	A	B	B	A	A	B	A	A	B	A
1568	Excalibur_c11301_305	A	A	B	B	A	A	B	B	B	B	A	B	A	A	A	A	B	B	A	A	A	A	B	A	A	A	B	B	A	-	B	A	B	A	B	A	B	B	B	B	A	A	A	A	A	A	A	-
1569	Excalibur_c11302_186	A	A	B	B	A	B	A	A	A	B	A	B	B	A	A	A	A	A	A	A	B	B	B	B	A	B	A	A	A	-	A	A	A	A	A	B	A	A	A	B	B	-	A	A	A	B	A	B
1570	Excalibur_c113078_320	A	A	B	B	A	A	B	B	A	B	A	A	B	B	B	B	A	A	B	A	B	A	B	B	A	B	B	B	A	-	B	A	B	B	A	A	B	B	A	A	B	-	B	B	B	A	A	A
1571	Excalibur_c11374_1126	A	A	B	B	A	B	A	A	B	A	B	B	B	A	B	B	B	B	B	A	A	A	B	B	A	B	B	A	A	-	A	A	A	B	A	A	A	A	A	A	A	A	B	B	A	B	A	A
1572	Excalibur_c114401_105	A	A	B	B	B	A	A	A	A	A	B	A	B	A	A	B	B	B	B	B	B	A	B	B	A	B	B	A	A	-	A	B	A	B	A	B	B	B	A	A	B	A	A	B	A	B	A	B
1573	Excalibur_c11453_200	A	A	B	B	A	A	B	B	B	B	B	B	B	A	B	A	B	B	A	B	B	B	B	B	B	B	B	B	B	-	B	A	B	B	A	A	A	B	B	B	A	B	B	A	A	A	A	A
1574	Excalibur_c11578_324	A	A	B	B	A	A	B	B	B	B	B	B	B	A	B	A	B	B	A	B	A	B	B	B	B	B	A	B	B	-	B	B	A	B	A	A	A	B	B	A	A	-	A	A	A	B	A	A
1575	Excalibur_c11613_213	A	A	B	B	A	A	B	A	A	A	B	A	A	B	A	B	B	B	A	A	A	A	B	B	A	A	B	B	A	-	A	B	A	A	B	B	B	B	B	A	A	A	B	B	A	B	B	A
1576	Excalibur_c11721_1385	A	A	B	B	A	A	B	B	A	A	B	B	B	B	A	B	B	B	B	B	A	B	B	A	B	A	B	A	A	-	B	A	B	B	B	B	B	B	A	A	A	A	A	A	B	A	B	B
1577	Excalibur_c11824_103	A	A	B	B	A	A	B	B	B	B	A	B	A	A	A	A	B	B	A	A	A	A	B	A	A	A	B	B	A	-	B	A	B	A	B	A	B	B	B	B	A	A	A	A	A	A	A	-
1578	Excalibur_c12037_1241	A	A	B	B	B	B	B	B	A	A	B	B	B	A	B	A	A	A	A	B	B	A	A	A	A	A	A	A	A	B	B	-	A	A	B	A	B	A	A	A	B	-	B	B	B	A	A	B
1579	Excalibur_c12332_161	A	A	B	B	A	A	B	A	A	A	A	A	B	A	A	B	A	A	B	A	A	A	B	B	A	A	B	A	A	B	B	B	B	A	B	A	B	B	B	A	A	A	A	B	B	A	B	B
1580	Excalibur_c12482_901	A	A	B	B	A	A	B	B	B	B	B	B	B	A	B	A	B	B	A	B	B	B	-	B	B	B	B	B	B	-	B	A	B	B	A	A	A	B	B	B	A	B	B	A	A	A	A	A
1581	Excalibur_c12678_238	A	A	B	B	A	A	B	A	A	B	A	A	B	A	A	B	B	A	B	A	A	A	B	B	A	A	B	A	A	B	B	A	-	A	B	A	B	B	B	A	A	A	A	A	B	A	B	B
1582	Excalibur_c12683_100	A	A	B	B	A	A	B	A	-	B	A	-	B	A	A	B	A	A	B	A	A	A	B	B	A	A	A	A	A	-	B	A	B	A	A	A	B	A	B	A	A	-	B	A	A	A	B	B
1583	Excalibur_c12703_766	A	A	B	B	B	B	B	A	B	B	B	A	A	B	A	B	B	B	A	A	A	B	B	B	B	B	A	A	A	B	B	B	B	A	B	A	B	B	A	B	B	A	A	A	B	A	A	A
1584	Excalibur_c12875_1643	A	A	B	B	A	A	B	B	B	B	A	B	A	A	A	A	B	B	A	A	A	A	B	A	A	A	B	B	A	-	B	A	B	A	B	A	B	B	B	B	A	A	A	A	A	A	A	-
1585	Excalibur_c1289_927	A	A	B	B	B	A	B	A	B	B	B	A	A	B	A	A	B	B	B	B	A	B	A	A	B	B	B	A	A	-	A	A	A	A	B	B	A	B	A	A	A	B	A	A	B	B	A	B
1586	Excalibur_c12925_510	A	A	B	B	B	A	B	B	B	A	B	B	B	B	B	A	B	B	A	B	A	B	B	A	B	B	B	B	B	A	A	-	B	A	A	B	A	B	B	B	B	-	A	B	B	B	B	A
1587	Excalibur_c12932_2102	A	A	B	B	B	B	B	A	A	A	A	A	A	B	B	B	B	A	B	A	B	B	B	B	A	B	B	B	B	B	B	A	B	B	B	A	B	B	B	A	A	-	A	B	B	A	B	A
1588	Excalibur_c13_1799	A	A	B	B	A	A	B	B	B	B	B	B	B	A	B	A	B	B	A	B	B	B	B	B	B	-	B	B	B	-	B	A	-	B	A	A	A	B	B	B	A	-	B	A	A	A	A	A
1589	Excalibur_c13239_85	A	A	B	B	B	A	A	A	A	B	A	B	B	B	B	A	A	B	B	A	A	A	B	A	A	A	B	A	A	A	A	-	A	A	A	A	B	B	A	B	B	A	B	B	B	A	B	A
1590	Excalibur_c1371_454	A	A	B	B	A	A	B	A	A	A	B	A	A	B	A	B	B	B	A	A	A	A	B	B	A	A	B	B	A	-	A	B	A	A	B	B	B	B	B	A	A	A	B	B	A	B	B	A
1591	Excalibur_c13953_179	A	A	B	B	B	B	A	B	B	B	A	A	B	A	B	A	A	-	B	A	A	B	A	A	B	B	B	A	B	-	A	-	B	A	A	B	B	B	A	A	A	-	A	B	A	B	B	B
1592	Excalibur_c1408_236	A	A	B	B	B	B	B	A	B	A	B	B	B	B	B	A	B	A	B	A	B	B	B	B	A	A	B	A	B	-	B	A	A	A	B	B	B	B	B	B	B	B	B	A	A	B	B	A
1593	Excalibur_c1439_880	A	A	B	B	A	B	A	A	A	B	A	B	B	A	A	A	A	B	A	B	B	B	B	B	B	B	A	A	A	-	A	A	B	B	A	B	A	A	A	B	B	-	A	A	A	B	A	B
1594	Excalibur_c14439_2156	A	A	B	B	A	A	B	B	B	B	B	B	B	A	B	A	B	B	A	B	B	B	B	B	B	B	B	B	B	B	B	A	B	B	A	A	A	B	B	B	A	-	B	A	A	A	A	A
1595	Excalibur_c14451_1137	A	A	B	B	A	B	B	B	B	B	B	B	A	A	B	A	B	A	B	A	A	B	B	B	A	B	A	B	B	B	B	-	A	B	B	A	B	B	A	B	A	-	A	A	A	A	B	B
1596	Excalibur_c14753_899	A	A	B	B	A	A	B	A	A	A	B	A	A	B	A	B	B	B	A	A	A	A	B	B	A	A	B	B	A	-	A	B	B	A	B	B	B	B	B	A	A	A	B	B	A	B	B	A
1597	Excalibur_c14806_1091	A	A	B	B	B	B	B	A	A	B	B	B	A	B	A	B	B	A	B	B	B	B	A	A	B	B	A	B	B	A	B	A	A	B	A	A	A	B	A	A	A	B	A	B	A	A	A	A
1598	Excalibur_c14911_546	A	A	B	B	A	B	A	A	B	A	B	B	A	A	B	B	B	A	A	A	A	A	B	B	A	B	A	A	A	A	A	A	A	B	A	A	A	A	B	A	A	A	A	B	A	B	B	A
1599	Excalibur_c14988_388	A	A	B	B	A	A	B	A	B	B	A	B	B	B	B	B	A	B	A	A	B	B	B	A	B	A	B	A	B	B	B	A	-	A	B	B	A	A	B	B	A	-	A	A	A	A	A	A
1600	Excalibur_c15014_1170	A	A	B	B	B	B	B	A	A	A	B	A	B	A	A	B	B	A	B	A	A	B	B	A	A	B	B	B	B	B	A	B	B	A	B	A	B	B	B	B	A	-	A	B	B	A	B	B
1601	Excalibur_c15029_144	A	A	B	B	A	A	B	B	A	A	B	B	B	B	A	B	B	B	B	B	A	B	B	A	A	A	B	A	B	A	A	A	A	B	A	B	B	A	A	A	A	B	A	A	B	A	B	B
1602	Excalibur_c15095_852	A	A	B	B	A	A	A	B	A	A	B	A	A	B	B	B	A	A	B	B	A	B	A	B	A	A	A	A	B	B	B	-	A	B	B	B	A	A	B	B	B	A	A	A	B	A	B	B
1603	Excalibur_c15165_367	A	A	B	B	B	A	B	A	A	B	A	A	B	A	A	B	B	B	B	B	B	A	B	B	A	B	B	A	A	-	A	B	A	A	A	B	B	B	A	A	B	A	A	B	A	B	A	B
1604	Excalibur_c15207_994	A	A	B	B	B	A	B	B	A	B	A	A	B	A	A	B	B	B	B	B	B	B	B	B	A	A	A	B	B	-	A	A	A	A	B	A	B	A	A	A	B	-	B	A	A	B	B	B
1605	Excalibur_c15262_2304	A	A	B	B	A	A	A	A	A	A	B	A	B	A	A	B	A	B	A	B	A	A	B	B	B	A	A	B	A	B	B	B	A	B	B	B	A	B	B	A	B	A	B	A	A	A	A	B
1606	Excalibur_c15309_646	A	A	B	B	B	A	B	A	B	B	A	A	A	A	B	A	B	A	B	A	A	B	A	B	A	-	B	B	A	-	B	B	A	A	B	A	A	A	B	B	A	-	A	A	B	A	B	-
1607	Excalibur_c15332_1194	A	A	B	B	B	B	B	A	A	B	B	A	A	B	A	B	B	A	B	B	B	B	A	A	A	B	A	A	B	-	B	-	B	B	B	A	A	B	B	A	A	B	A	B	A	A	A	A
1608	Excalibur_c15379_1305	A	A	B	B	B	A	B	B	A	A	A	A	A	A	B	B	B	B	A	A	B	B	B	A	A	A	A	A	A	-	A	A	A	A	A	A	A	A	A	B	A	A	B	A	A	A	A	A
1609	Excalibur_c15389_501	A	A	B	B	A	B	B	A	B	B	B	B	B	B	A	A	B	B	A	A	A	A	B	A	A	A	A	A	B	B	B	B	B	A	B	B	A	B	A	B	B	B	A	-	A	B	A	-
1610	Excalibur_c15617_425	A	A	B	B	A	A	B	B	A	B	A	A	A	A	B	B	B	B	A	B	B	A	A	A	B	A	A	A	A	-	A	-	B	A	B	A	A	B	A	B	A	A	B	A	A	B	A	B
1611	Excalibur_c15692_532	A	A	B	B	B	B	A	A	B	B	B	A	A	A	B	B	B	B	B	A	B	B	A	B	B	B	A	A	B	B	A	-	B	B	B	A	B	B	B	A	A	B	A	A	B	A	A	A
1612	Excalibur_c15696_1280	A	A	B	B	A	A	B	B	B	B	A	A	A	B	B	B	A	B	A	B	B	B	B	B	B	A	B	A	B	B	B	A	A	B	B	B	A	A	B	B	A	A	A	A	B	A	A	B
1613	Excalibur_c15740_1106	A	A	B	B	B	A	B	B	A	A	A	A	A	B	B	B	B	B	A	A	A	B	B	A	A	A	A	A	A	-	A	B	A	A	A	A	A	A	A	B	A	A	B	B	A	A	A	A
1614	Excalibur_c15944_70	A	A	B	B	B	B	B	A	A	B	B	B	A	B	A	B	B	A	B	B	B	B	A	A	B	B	A	B	B	A	B	A	A	B	A	A	A	B	A	A	A	B	A	B	A	A	A	A
1615	Excalibur_c16355_712	A	A	B	B	B	B	A	B	B	B	A	A	B	A	A	A	A	A	B	A	A	B	A	A	B	B	B	A	B	-	A	-	B	A	A	B	B	B	A	A	A	-	A	B	A	B	B	B
1616	Excalibur_c16470_278	A	A	B	B	A	B	B	A	B	A	A	B	B	B	B	A	B	A	B	B	B	B	B	A	B	A	A	A	A	A	B	A	B	A	A	A	B	B	B	A	B	A	B	B	A	B	A	B
1617	Excalibur_c16569_535	A	A	B	B	B	A	B	B	A	B	B	A	A	A	B	B	A	A	A	A	A	B	B	B	A	B	A	A	B	B	A	B	A	B	B	A	B	A	B	B	B	A	A	A	B	A	B	B
1618	Excalibur_c16580_388	A	A	B	B	A	B	B	A	A	B	B	A	B	B	A	B	B	B	A	B	B	B	A	A	A	B	B	B	A	-	B	A	B	A	B	B	A	B	B	A	B	-	A	B	B	A	A	-
1619	Excalibur_c16679_215	A	A	B	B	A	A	B	A	B	B	A	B	B	B	B	B	B	A	A	A	A	B	B	A	B	A	B	A	B	B	B	B	B	A	B	B	A	B	B	B	A	A	A	A	A	A	A	A
1620	Excalibur_c16687_380	A	A	B	B	A	A	B	B	A	A	B	B	B	B	A	B	B	B	B	B	A	B	B	A	A	A	B	A	B	-	A	A	A	B	B	B	B	A	A	A	A	B	A	A	B	A	B	B
1621	Excalibur_c16851_142	A	A	B	B	B	B	A	A	B	B	B	A	A	A	B	B	B	B	B	A	B	B	A	B	B	B	A	A	B	B	A	-	B	B	B	A	B	B	B	A	A	-	A	A	B	A	A	A
1622	Excalibur_c16856_432	A	A	B	B	A	A	B	B	A	A	B	B	B	B	A	B	B	B	B	B	B	B	B	A	B	A	B	A	B	A	B	B	A	B	A	A	B	A	A	A	A	B	B	A	B	A	A	B
1623	Excalibur_c1693_225	A	A	B	B	A	A	B	B	A	B	A	B	B	A	B	A	B	B	B	B	A	A	B	A	A	A	B	A	A	B	A	A	A	A	B	A	A	B	B	A	B	A	B	B	B	A	A	B
1624	Excalibur_c16933_788	A	A	B	B	B	B	B	B	B	A	A	A	B	A	A	A	B	-	B	A	A	B	B	A	B	B	B	A	B	-	A	-	B	A	A	B	B	B	A	A	A	-	A	B	A	B	B	B
1625	Excalibur_c17039_436	A	A	B	B	B	B	B	B	A	A	A	A	A	B	B	B	B	A	A	A	A	B	A	A	A	A	B	B	B	-	A	B	A	A	B	A	B	B	B	A	B	B	B	A	A	B	A	A
1626	Excalibur_c17241_388	A	A	B	B	A	B	B	B	A	B	A	B	B	A	B	A	B	B	B	B	A	A	B	A	A	A	B	A	A	B	A	A	A	A	B	A	B	B	A	A	B	A	B	B	B	A	B	B
1627	Excalibur_c17447_635	A	A	B	B	B	B	A	B	B	B	A	A	B	A	B	A	A	-	B	A	A	B	A	A	B	B	B	A	B	-	A	-	A	A	A	B	B	B	A	A	A	-	A	B	A	B	B	B
1628	Excalibur_c17487_51	A	A	B	B	B	A	A	B	A	B	A	B	B	A	B	B	B	B	A	B	A	A	A	A	B	B	A	A	A	-	A	B	A	A	A	B	A	B	B	A	B	A	B	A	B	A	A	A
1629	Excalibur_c17599_988	A	A	B	B	B	B	B	B	A	B	A	B	A	B	B	B	B	A	B	B	B	B	B	A	B	B	A	B	A	A	A	-	B	A	A	A	B	A	A	B	B	A	A	B	A	A	B	A
1630	Excalibur_c17904_437	A	A	B	B	B	B	B	A	A	A	B	A	B	B	A	B	A	B	B	A	A	B	A	A	B	B	B	B	B	A	A	-	A	A	A	A	B	A	A	B	A	-	A	B	B	A	B	B
1631	Excalibur_c1791_819	A	A	B	B	A	A	B	B	A	B	A	A	B	B	B	B	A	A	B	B	B	A	B	B	A	B	B	B	A	-	B	A	A	B	A	A	B	B	A	A	B	-	B	A	B	A	A	A
1632	Excalibur_c1793_97	A	A	B	B	B	A	A	A	A	B	A	B	B	B	B	A	A	B	B	A	A	A	B	A	A	A	A	A	A	A	B	-	A	A	A	A	B	B	A	B	B	A	B	B	B	B	B	A
1633	Excalibur_c18226_1048	A	A	B	B	A	A	B	B	B	B	B	B	B	A	B	A	B	B	A	B	B	B	B	B	B	B	B	B	B	-	B	A	B	B	-	A	A	B	B	B	A	-	B	A	A	A	A	A
1634	Excalibur_c1830_620	A	A	B	B	A	B	B	A	B	A	B	A	B	A	A	A	A	B	B	A	B	A	A	B	A	A	B	A	A	A	A	A	A	A	A	B	A	B	B	A	A	B	B	A	B	B	B	A
1635	Excalibur_c18318_701	A	A	B	B	B	A	B	B	A	A	B	B	B	A	B	A	B	B	A	B	A	B	B	B	B	B	B	A	A	-	B	A	B	A	B	B	A	B	B	A	B	B	B	B	A	B	B	B
1636	Excalibur_c18324_297	A	A	B	B	B	A	B	B	A	A	A	A	A	A	B	B	B	B	A	A	B	B	B	A	A	A	A	A	A	-	A	A	A	A	A	A	A	A	A	B	A	A	B	A	A	A	A	A
1637	Excalibur_c18410_136	A	A	B	B	B	B	B	A	A	B	B	A	A	A	A	B	B	A	B	B	B	B	A	A	B	B	B	A	B	B	B	B	A	B	B	B	A	B	B	B	A	B	A	B	A	A	A	A
1638	Excalibur_c18449_304	A	A	B	B	A	A	B	B	B	B	B	B	B	A	B	A	B	B	A	B	B	B	B	B	B	B	B	B	B	-	B	A	B	B	A	A	A	B	B	B	A	-	B	A	A	A	A	A
1639	Excalibur_c18492_249	A	A	B	B	B	B	A	A	B	A	B	A	A	B	A	B	A	B	B	A	B	A	A	B	A	A	B	A	A	A	A	B	B	A	A	B	A	B	B	A	A	-	B	B	A	B	A	A
1640	Excalibur_c18630_268	A	A	B	B	B	A	B	B	A	A	A	A	A	B	A	B	B	B	A	A	A	B	B	A	A	A	A	A	A	A	A	B	A	A	A	A	A	A	A	A	A	A	A	A	A	A	A	A
1641	Excalibur_c18632_1700	A	A	B	B	A	A	B	B	A	B	B	B	B	A	B	B	B	B	B	B	A	A	A	A	A	B	A	A	A	B	B	A	B	B	B	A	A	B	A	B	A	A	B	A	A	A	A	B
1642	Excalibur_c18645_857	A	A	B	B	B	B	B	B	A	B	A	B	A	B	B	B	B	A	B	B	B	B	B	A	B	B	A	B	A	A	A	-	A	A	A	A	A	A	A	B	B	A	A	B	A	A	A	A
1643	Excalibur_c1886_1288	A	A	B	B	A	A	B	B	B	A	A	A	A	A	B	B	B	A	A	B	A	B	A	A	B	A	A	A	A	-	B	A	A	A	B	A	A	A	A	A	A	A	-	B	A	A	A	B
1644	Excalibur_c19078_210	A	A	B	B	A	A	B	B	B	B	B	B	A	A	A	A	B	B	B	A	A	B	A	A	B	A	B	B	B	B	B	B	A	A	B	B	A	A	A	A	B	A	B	B	A	B	A	B
1645	Excalibur_c1925_2569	A	A	B	B	A	B	B	A	B	A	B	A	B	A	A	A	A	B	B	A	B	A	A	B	A	A	B	A	A	A	A	A	B	A	A	B	A	B	B	A	A	B	B	A	B	B	B	B
1646	Excalibur_c1935_1762	A	A	B	B	A	A	B	B	A	B	A	B	B	B	B	B	B	A	B	B	B	B	B	A	B	B	B	B	B	-	B	A	A	B	A	A	B	B	A	A	B	B	A	A	B	B	A	A
1647	Excalibur_c1954_930	A	A	B	B	A	B	B	A	B	A	A	B	B	A	B	A	A	A	A	B	B	B	B	A	B	A	B	A	A	-	B	A	A	A	-	A	B	A	A	A	A	A	A	B	A	B	A	-
1648	Excalibur_c19723_253	A	A	B	B	A	A	B	A	B	B	A	B	A	B	B	B	B	B	A	A	A	A	B	B	B	A	B	A	B	B	B	A	B	A	B	B	A	B	B	B	A	A	A	A	B	A	A	B
1649	Excalibur_c19972_91	A	A	B	B	A	A	-	A	A	A	B	A	A	A	A	B	-	B	A	B	A	A	B	B	B	A	A	B	A	B	A	B	-	B	B	B	-	B	B	A	B	A	B	A	A	B	-	B
1650	Excalibur_c1999_1178	A	A	B	B	A	B	B	A	A	B	B	B	A	B	A	B	B	B	B	-	B	B	B	B	A	A	A	A	A	-	B	B	A	A	B	A	A	B	A	A	A	-	B	A	B	A	B	A
1651	Excalibur_c20050_133	A	A	B	B	B	A	-	B	A	B	A	A	A	B	A	B	B	B	B	B	B	B	B	B	A	A	B	B	B	-	B	B	A	B	A	B	B	A	A	A	A	A	A	A	A	A	B	B
1652	Excalibur_c20058_339	A	A	B	B	A	A	B	B	A	B	A	A	A	B	B	B	B	B	B	B	B	B	B	B	A	A	B	A	B	-	B	-	A	B	A	B	A	B	A	B	A	A	A	A	B	A	B	B
1653	Excalibur_c20277_436	A	A	B	B	B	B	B	B	A	B	A	B	A	B	B	B	B	A	B	B	B	B	B	A	B	B	A	B	A	A	A	-	B	A	A	A	B	A	A	B	B	A	A	B	A	A	B	A
1654	Excalibur_c20311_240	A	A	B	B	B	B	A	B	B	B	A	A	B	A	B	A	A	A	B	A	A	B	A	A	B	B	B	A	B	-	A	-	B	A	A	B	B	B	A	A	A	-	A	B	A	B	B	B
1655	Excalibur_c2049_2350	A	A	B	B	A	A	B	A	B	B	B	B	A	A	B	A	B	A	B	A	A	B	B	B	A	B	A	B	B	B	B	-	A	B	B	A	B	B	A	B	A	-	A	A	A	A	B	B
1656	Excalibur_c2049_323	A	A	B	B	A	A	B	A	B	B	B	B	A	A	B	A	A	A	B	A	A	B	A	B	A	B	A	B	B	B	A	-	A	B	B	A	A	A	A	B	A	B	A	A	A	A	A	B
1657	Excalibur_c20491_1244	A	A	B	B	B	A	B	B	A	A	A	A	A	A	B	B	B	B	A	A	B	B	B	A	A	A	A	A	A	-	A	A	A	A	A	A	A	A	A	B	A	A	B	A	A	A	A	A
1658	Excalibur_c20597_538	A	A	B	B	A	A	B	B	B	B	B	B	B	A	B	A	B	B	A	B	B	B	A	B	B	B	B	B	B	-	B	A	B	B	A	A	A	B	B	B	A	B	B	A	A	A	A	A
1659	Excalibur_c20647_643	A	A	B	B	A	A	B	B	B	B	A	B	A	B	B	B	A	B	A	B	B	B	B	B	B	A	B	A	B	B	B	A	A	B	B	B	A	A	B	B	A	A	A	A	B	A	A	B
1660	Excalibur_c20863_179	A	A	B	B	B	-	B	B	B	-	B	B	B	B	B	A	B	B	-	B	-	B	B	A	B	B	B	B	B	A	A	-	A	A	A	B	A	A	B	B	B	-	A	B	B	B	B	A
1661	Excalibur_c20931_669	A	A	B	B	A	A	B	B	A	A	B	B	B	B	A	B	B	B	B	B	A	B	B	A	A	A	B	A	B	A	A	A	A	B	A	B	B	A	A	A	A	B	A	A	B	A	B	B
1662	Excalibur_c21117_99	A	A	B	B	A	B	B	A	A	B	A	B	A	A	A	A	B	A	A	A	A	A	B	A	B	A	B	B	B	B	B	B	A	A	B	B	A	B	B	A	A	A	A	A	A	B	B	A
1663	Excalibur_c21199_377	A	A	B	B	A	A	B	A	B	B	B	B	A	A	B	A	B	A	B	A	A	B	B	B	A	B	A	B	B	B	B	-	A	B	B	A	B	B	A	B	A	-	A	A	A	A	B	B
1664	Excalibur_c21521_1318	A	A	B	B	B	B	B	A	A	B	B	B	A	B	A	B	B	A	B	B	B	B	A	A	B	B	A	B	B	A	B	A	A	B	A	A	A	B	A	A	A	B	A	B	A	A	A	A
1665	Excalibur_c2157_173	A	A	B	B	A	A	B	A	B	B	A	B	B	B	B	B	A	B	A	A	B	B	B	A	B	A	B	A	B	B	B	B	A	A	B	B	A	A	B	B	A	-	A	A	A	A	A	A
1666	Excalibur_c21666_712	A	A	B	B	B	B	B	B	B	B	A	A	B	A	B	A	B	-	B	A	A	B	A	A	B	B	B	A	B	-	A	-	B	A	A	B	B	B	A	A	A	-	A	B	A	B	B	B
1667	Excalibur_c21847_53	A	A	B	B	A	A	B	A	A	A	B	A	A	B	A	B	B	B	A	A	A	A	B	B	A	A	B	B	A	-	A	B	A	A	B	B	B	B	B	A	A	A	B	B	A	B	B	A
1668	Excalibur_c21898_153	A	A	B	B	B	A	B	A	A	B	A	A	B	A	A	B	B	B	B	B	B	A	B	B	A	B	B	A	A	-	A	B	-	A	A	B	B	B	A	A	B	A	A	B	A	B	A	B
1669	Excalibur_c21927_276	A	A	B	B	A	A	B	B	B	B	B	B	B	A	B	A	B	B	A	B	B	B	B	B	B	B	B	B	B	-	B	A	B	B	A	A	A	B	B	B	A	-	B	A	A	A	A	A
1670	Excalibur_c22012_68	A	A	B	B	A	A	B	B	B	B	B	B	B	A	B	A	B	B	A	B	B	B	B	B	B	B	B	B	B	-	B	A	B	B	A	A	A	B	B	B	A	-	B	A	A	A	A	A
1671	Excalibur_c22179_206	A	A	B	B	B	B	A	A	B	A	A	B	B	B	A	A	B	B	B	A	A	B	B	A	B	A	B	B	A	-	B	-	A	A	B	A	B	B	B	A	A	A	A	B	B	B	B	B
1672	Excalibur_c22205_573	A	A	B	B	A	B	B	A	B	B	B	B	B	A	A	A	A	B	A	B	A	A	A	A	A	A	A	A	B	B	B	B	A	A	B	B	A	B	A	B	A	B	B	B	A	B	A	B
1673	Excalibur_c22223_188	A	A	B	B	A	B	B	B	A	B	A	B	B	A	B	A	B	B	B	B	A	A	B	A	A	A	B	A	A	B	A	A	A	A	B	A	B	B	A	A	B	A	B	B	B	A	B	B
1674	Excalibur_c22315_894	A	A	B	B	B	B	B	B	A	A	A	A	A	B	B	B	B	A	A	A	A	B	A	A	A	A	B	B	B	-	A	B	A	A	B	A	B	B	B	A	B	B	B	A	A	B	A	A
1675	Excalibur_c22429_573	A	A	B	B	A	B	B	A	B	A	A	B	B	B	B	A	B	A	B	B	B	B	B	A	B	A	A	A	A	A	B	A	B	A	A	A	B	-	B	A	B	A	B	B	A	B	A	B
1676	Excalibur_c22708_625	A	A	B	B	B	B	A	B	B	B	A	A	B	A	B	A	A	A	B	A	A	B	A	A	B	B	B	A	B	-	A	-	B	A	A	B	B	B	A	A	A	-	A	B	A	B	B	B
1677	Excalibur_c22728_610	A	A	B	B	A	B	A	A	B	A	B	B	B	A	B	B	B	B	B	A	A	A	B	B	A	B	B	A	A	-	A	A	A	B	A	A	A	A	A	B	A	A	B	B	A	B	A	A
1678	Excalibur_c22867_275	A	A	B	B	B	B	B	A	A	B	B	B	A	B	A	-	B	A	B	B	B	B	A	A	B	B	A	B	B	-	B	A	B	B	B	A	A	B	A	B	A	B	A	B	A	A	A	A
1679	Excalibur_c23030_524	A	A	B	B	B	A	A	A	A	B	A	B	B	B	B	A	A	B	B	A	A	A	B	A	A	A	A	A	A	A	B	-	A	A	A	A	B	B	A	B	B	A	B	B	B	B	B	A
1680	Excalibur_c23155_327	A	A	B	B	B	B	B	B	B	B	A	A	A	B	A	B	A	B	A	A	B	A	B	B	B	A	A	A	A	B	B	B	A	A	B	A	B	A	B	A	B	B	A	A	B	B	B	B
1681	Excalibur_c23304_353	A	A	B	B	B	A	A	A	B	A	B	A	A	B	A	B	A	B	B	A	B	A	A	B	A	A	B	A	A	A	A	B	B	A	A	B	A	B	B	A	A	B	B	B	A	B	A	A
1682	Excalibur_c23304_385	A	A	B	B	B	A	A	A	B	A	B	A	A	B	A	B	A	B	B	A	B	A	A	B	A	A	B	A	A	A	A	B	A	A	A	B	A	B	B	A	A	B	B	B	A	B	A	A
1683	Excalibur_c23426_210	A	A	B	B	A	A	B	A	A	A	B	A	B	A	A	B	B	B	B	B	A	B	B	B	B	A	A	B	A	B	B	B	A	B	B	B	B	B	B	A	B	A	B	A	A	A	B	B
1684	Excalibur_c23666_75	A	A	B	B	A	B	B	B	B	B	B	B	A	A	B	A	B	A	B	A	A	B	B	B	A	B	A	B	B	B	B	-	A	B	B	A	B	B	A	B	A	A	A	A	A	A	B	B
1685	Excalibur_c23681_317	A	A	B	B	B	A	A	A	A	B	A	B	B	B	B	A	A	B	B	A	A	A	B	A	A	A	A	A	A	A	B	-	A	A	A	A	B	B	A	B	A	A	B	B	B	B	B	A
1686	Excalibur_c23779_474	A	A	B	B	A	A	B	B	A	A	A	A	A	A	B	B	B	A	A	B	A	A	A	A	B	A	A	A	A	A	A	-	A	A	A	A	B	A	A	A	A	A	B	B	A	A	A	B
1687	Excalibur_c23789_280	A	A	B	B	A	A	B	B	A	A	B	B	B	B	A	B	B	B	B	B	A	B	B	A	A	A	B	A	B	A	A	A	A	B	A	B	B	A	A	A	A	B	A	A	B	A	B	B
1688	Excalibur_c23902_1361	A	A	B	B	A	A	B	B	B	B	B	B	B	A	B	A	B	B	A	B	B	B	B	B	B	B	B	B	B	-	B	A	B	B	A	A	A	B	B	B	A	-	B	A	A	A	A	A
1689	Excalibur_c23932_916	A	A	B	B	A	A	B	B	B	B	A	B	A	B	B	B	A	B	A	B	B	B	B	B	B	A	B	A	B	B	B	A	A	B	B	B	A	A	B	B	A	A	A	A	B	A	A	B
1690	Excalibur_c24123_1597	A	A	B	B	B	A	A	A	A	A	A	B	A	B	A	A	A	B	A	A	A	A	B	B	B	A	B	B	B	B	A	B	B	B	B	A	B	B	A	A	A	B	B	B	A	A	B	A
1691	Excalibur_c24355_358	A	A	B	B	B	A	B	B	A	A	A	A	A	A	B	B	B	B	A	A	B	B	B	A	A	A	A	A	A	-	A	A	A	A	A	A	A	A	A	B	A	A	B	A	A	A	A	A
1692	Excalibur_c24380_353	A	A	B	B	B	A	B	B	A	A	A	A	A	A	B	B	B	B	A	A	B	B	B	A	A	A	A	A	A	-	A	A	A	A	A	A	A	A	-	B	A	A	B	A	A	A	A	A
1693	Excalibur_c24380_444	A	A	B	B	B	A	B	B	A	A	A	A	A	A	B	B	B	B	A	A	B	B	B	A	A	A	A	A	A	-	A	A	A	A	A	A	A	A	-	B	A	B	B	A	A	A	A	A
1694	Excalibur_c24563_339	A	A	B	B	B	A	B	B	B	A	B	B	B	B	B	A	B	B	A	B	A	B	B	A	B	B	B	B	B	A	A	-	B	A	A	B	A	B	B	B	B	-	A	B	B	B	B	A
1695	Excalibur_c24617_131	A	A	B	B	B	B	B	A	A	B	B	A	A	B	A	B	B	A	B	B	B	B	A	A	B	B	B	A	B	-	B	A	B	B	B	A	A	B	B	B	A	B	A	B	A	A	A	A
1696	Excalibur_c24639_293	A	A	B	B	B	A	B	B	A	B	A	A	B	A	A	B	B	B	B	B	B	B	B	B	A	A	A	B	B	-	A	A	-	A	B	A	B	B	A	A	B	-	B	A	A	B	B	B
1697	Excalibur_c24639_398	A	A	B	B	B	A	B	B	A	B	A	A	B	A	A	B	B	B	B	B	B	B	B	B	A	A	A	B	B	-	A	A	-	A	B	A	B	B	A	A	B	-	B	A	A	B	B	B
1698	Excalibur_c24715_276	A	A	B	B	A	B	A	A	B	B	B	A	B	B	B	B	A	A	B	A	B	A	B	B	-	A	A	A	B	-	B	A	A	B	B	A	B	A	A	B	B	A	B	A	B	A	B	A
1699	Excalibur_c24825_539	A	A	B	B	A	A	B	B	A	B	B	B	B	A	B	B	B	B	A	B	A	A	B	B	B	B	A	B	B	-	A	B	A	A	A	B	A	B	B	A	B	-	A	A	B	A	A	A
1700	Excalibur_c24882_848	A	A	B	B	B	B	A	B	B	B	A	A	B	A	A	A	A	A	B	A	A	B	A	A	B	B	B	A	B	-	A	-	B	A	A	B	B	B	A	A	A	-	A	B	A	B	B	B
1701	Excalibur_c24959_182	A	A	B	B	A	B	B	A	A	B	B	B	A	B	A	B	B	B	B	-	B	B	B	B	A	A	A	A	A	-	B	B	A	A	B	A	A	B	A	A	A	A	B	A	B	A	B	A
1702	Excalibur_c2496_1752	A	A	B	B	B	B	B	B	A	A	A	A	A	B	B	B	B	A	A	A	A	B	A	A	A	A	B	B	B	-	A	B	A	A	B	A	B	B	B	A	B	B	B	A	A	B	A	A
1703	Excalibur_c25050_372	A	A	B	B	B	A	-	-	B	A	B	A	B	A	-	B	B	B	B	-	B	-	B	B	-	B	B	A	A	-	-	A	A	B	-	A	A	A	A	A	A	A	B	B	A	B	A	B
1704	Excalibur_c25090_830	A	A	B	B	B	A	B	B	A	B	A	A	B	A	A	B	B	B	B	B	B	B	B	B	A	A	A	B	B	-	A	A	A	A	B	A	B	A	A	A	B	-	B	A	A	B	B	B
1705	Excalibur_c2510_980	A	A	B	B	A	A	B	A	B	B	A	B	A	B	B	B	B	B	A	A	A	A	B	B	B	A	B	A	B	B	B	A	B	A	B	B	A	B	B	B	A	A	A	A	B	A	A	B
1706	Excalibur_c25175_512	A	A	B	B	B	A	B	A	A	A	B	A	B	A	A	B	B	B	B	B	B	A	B	B	A	B	B	A	A	-	A	B	A	B	A	B	B	B	A	A	B	A	A	B	A	B	B	B
1707	Excalibur_c25423_917	A	A	B	B	B	A	B	B	A	B	A	A	B	B	B	B	B	A	B	A	A	B	B	B	A	A	B	B	A	B	B	A	A	A	B	A	B	B	B	A	B	-	B	B	B	A	A	A
1708	Excalibur_c25597_508	A	A	B	B	A	A	B	A	B	B	A	A	B	A	B	A	A	B	A	B	A	A	A	A	B	A	A	A	A	B	B	B	B	A	B	A	A	A	A	B	A	B	B	-	A	B	A	B
1709	Excalibur_c25640_110	A	A	B	B	A	B	B	A	B	A	B	B	B	B	A	A	A	B	B	A	A	A	B	A	A	A	A	A	A	-	A	A	B	A	A	B	A	B	A	B	B	B	A	B	A	B	A	-
1710	Excalibur_c25659_609	A	A	B	B	B	B	B	A	A	B	B	B	A	B	A	B	B	A	B	B	B	B	A	A	B	B	A	B	B	A	B	A	A	B	A	A	A	B	A	A	A	B	A	B	A	A	A	A
1711	Excalibur_c25661_1177	A	A	B	B	A	A	A	A	A	A	B	A	A	B	A	B	A	A	A	B	A	A	B	B	A	A	B	B	A	-	A	B	A	B	B	B	B	B	B	A	A	A	B	B	A	B	B	B
1712	Excalibur_c25678_337	A	A	B	B	B	B	B	A	A	B	B	A	A	B	A	B	B	A	B	B	B	B	A	A	A	B	A	A	B	-	B	-	B	B	B	A	A	B	B	A	A	B	A	B	A	A	A	A
1713	Excalibur_c25921_230	A	A	B	B	A	A	B	B	B	B	A	B	A	B	B	B	A	B	A	B	B	B	B	B	B	A	B	A	B	B	B	A	A	B	B	B	A	A	B	B	A	A	A	A	B	A	A	B
1714	Excalibur_c26099_106	A	A	B	B	B	A	B	B	A	B	A	A	A	B	A	B	B	B	B	B	B	B	B	B	A	A	B	B	B	-	B	B	A	B	A	B	B	A	-	A	A	A	A	A	A	A	B	B
1715	Excalibur_c26571_370	A	A	B	B	A	A	B	A	A	B	A	B	B	A	A	A	A	B	A	A	B	B	A	B	A	B	A	A	B	A	A	A	A	A	A	A	B	B	A	B	A	B	B	A	A	B	A	B
1716	Excalibur_c26662_218	A	A	B	B	B	B	B	A	A	B	B	A	A	B	A	B	B	A	B	B	B	B	A	A	A	B	A	A	B	-	B	-	B	B	B	A	A	B	B	A	A	B	A	B	A	A	A	A
1717	Excalibur_c26939_251	A	A	B	B	B	A	B	B	A	B	A	A	B	A	A	B	B	B	B	B	B	B	B	B	A	A	A	B	B	-	A	A	A	A	B	A	B	A	A	A	B	-	B	A	A	B	B	B
1718	Excalibur_c27054_53	A	A	B	B	A	B	B	A	A	B	B	B	A	B	A	B	B	B	B	A	B	B	B	B	A	A	A	A	A	-	B	B	A	A	B	A	-	B	A	A	A	-	B	A	B	A	B	A
1719	Excalibur_c27055_1326	A	A	B	B	B	B	B	A	A	B	B	B	A	B	A	B	B	A	B	B	B	B	A	A	B	B	A	B	B	-	B	A	A	B	B	A	A	A	B	B	A	B	A	B	A	A	A	A
1720	Excalibur_c27120_789	A	A	B	B	B	B	B	A	A	B	B	A	A	B	A	B	B	A	B	B	B	B	A	A	B	B	B	A	B	B	B	A	A	B	B	A	A	B	B	B	A	B	A	B	A	A	A	A
1721	Excalibur_c27164_77	A	A	B	B	B	B	B	B	A	A	B	B	B	A	B	A	A	A	A	B	B	A	A	A	A	A	A	B	A	B	B	-	A	A	B	A	B	A	A	A	B	-	B	B	B	A	B	B
1722	Excalibur_c2727_124	A	A	B	B	A	A	B	A	A	A	B	A	A	B	A	B	B	B	A	A	A	A	B	B	A	A	B	B	A	-	A	B	A	A	B	B	B	B	B	A	A	A	B	B	A	B	B	A
1723	Excalibur_c27798_1068	A	A	B	B	A	A	B	B	A	A	A	A	A	A	B	B	B	A	A	B	B	A	A	A	B	A	A	A	A	-	A	-	B	A	B	A	B	B	A	A	A	A	B	B	A	A	A	B
1724	Excalibur_c27820_1129	A	A	B	B	A	A	B	A	A	A	B	A	A	B	A	B	B	B	A	A	A	A	B	B	A	A	B	B	A	-	A	B	A	A	B	B	B	B	B	A	A	A	B	B	A	B	B	A
1725	Excalibur_c28267_628	A	A	B	B	A	B	B	A	A	B	B	A	B	B	A	B	B	B	A	B	A	B	B	A	A	B	B	B	A	-	B	A	A	A	B	B	A	A	B	A	B	B	B	B	B	A	A	B
1726	Excalibur_c2827_107	A	A	B	B	A	B	B	A	A	B	A	B	B	A	A	A	B	B	A	B	B	B	B	B	B	B	A	A	A	-	A	A	B	B	A	B	A	A	A	B	B	-	A	A	A	B	A	B
1727	Excalibur_c2827_286	A	A	B	B	A	B	B	A	A	B	A	B	B	A	A	A	B	B	A	B	B	B	B	B	B	B	A	A	A	-	A	A	A	B	A	B	A	A	A	B	B	-	A	A	A	B	A	B
1728	Excalibur_c2827_580	A	A	B	B	B	B	B	B	B	B	A	A	B	A	B	A	B	A	B	A	A	B	A	A	B	B	B	A	B	-	A	-	A	A	A	B	B	B	A	A	A	-	A	B	A	B	B	B
1729	Excalibur_c2868_451	A	A	B	B	B	A	B	A	A	B	B	A	B	A	A	B	B	B	B	B	B	A	B	B	A	B	B	A	A	-	A	B	A	A	A	B	B	B	A	A	B	A	A	B	A	B	A	B
1730	Excalibur_c28710_589	A	A	B	B	A	B	B	A	A	B	B	B	A	B	A	B	B	B	B	-	B	B	B	B	A	A	A	A	A	-	B	B	A	A	B	A	A	B	A	A	A	-	B	A	B	A	B	A
1731	Excalibur_c28759_1499	A	A	B	B	A	A	B	A	B	B	B	B	A	A	B	A	B	A	B	A	A	B	B	B	A	B	A	B	B	B	B	-	A	B	B	A	B	B	A	B	A	-	A	A	A	A	B	B
1732	Excalibur_c28850_166	A	A	B	B	A	A	B	A	A	A	B	A	A	B	A	B	B	B	A	A	A	A	B	B	A	A	B	B	A	-	A	B	A	A	B	B	B	B	B	A	A	A	B	B	A	B	B	A
1733	Excalibur_c2887_131	A	A	B	B	B	B	B	B	A	A	A	A	A	B	B	B	B	A	A	A	A	B	A	A	A	A	B	B	B	-	A	B	A	A	B	A	B	B	B	A	B	B	B	A	A	B	A	A
1734	Excalibur_c29304_176	A	A	B	B	B	B	A	A	B	A	B	A	A	B	A	B	A	B	B	A	B	A	A	B	A	A	B	A	A	A	A	B	B	A	A	B	A	B	B	A	A	-	B	B	A	B	A	A
1735	Excalibur_c29600_173	A	A	B	B	A	A	A	A	A	B	A	A	A	B	B	A	A	A	A	A	A	B	A	B	B	A	B	A	A	-	A	A	B	A	A	A	A	B	A	B	A	-	A	B	A	A	B	B
1736	Excalibur_c29687_471	A	A	B	B	A	A	B	B	B	B	B	B	B	A	B	A	B	B	A	B	B	B	B	B	B	B	B	B	B	-	B	A	B	B	A	A	A	B	B	B	A	-	B	A	A	A	A	A
1737	Excalibur_c29707_318	A	A	B	B	B	B	A	A	B	B	A	B	A	B	B	A	A	A	B	A	A	A	A	B	A	A	A	B	B	B	A	B	A	B	B	B	A	A	A	B	A	A	B	A	B	A	A	B
1738	Excalibur_c29748_1563	A	A	B	B	A	A	B	A	B	B	B	B	A	A	B	A	B	A	B	A	A	B	B	B	A	B	A	B	B	B	B	-	A	B	B	A	B	B	A	B	A	-	A	A	A	A	B	B
1739	Excalibur_c29748_954	A	A	B	B	A	A	B	A	B	B	B	B	A	A	B	A	B	A	B	A	A	B	B	B	A	B	A	B	B	B	B	-	A	B	B	A	B	B	A	B	A	-	A	A	A	A	B	B
1740	Excalibur_c29975_333	A	A	B	B	A	A	B	B	A	A	B	A	B	A	A	B	B	B	B	B	B	B	B	B	B	A	A	B	A	B	B	B	B	B	B	B	B	B	B	A	B	A	B	A	A	A	B	B
1741	Excalibur_c30148_589	A	A	B	B	B	B	B	A	A	A	B	A	B	A	A	B	A	A	B	A	A	B	B	A	A	B	B	B	B	B	A	-	A	A	B	A	B	A	B	B	A	-	A	B	B	A	B	B
1742	Excalibur_c30151_528	A	A	B	B	B	B	A	B	B	B	A	A	B	A	A	A	A	A	B	A	A	B	A	A	B	B	B	A	B	-	A	-	B	A	A	B	B	B	A	A	A	-	A	B	A	B	B	B
1743	Excalibur_c30167_243	A	A	B	B	B	B	A	A	B	A	A	B	B	B	A	A	B	B	B	A	A	B	B	A	B	A	B	B	A	-	B	-	A	A	B	A	B	B	-	A	A	A	A	B	B	B	B	B
1744	Excalibur_c30273_138	A	A	B	B	A	A	B	A	A	A	B	A	B	A	A	B	B	B	B	B	B	B	B	B	B	A	A	B	A	B	B	B	B	B	B	B	B	B	B	A	B	A	B	A	A	A	B	B
1745	Excalibur_c30346_54	A	A	B	B	A	A	B	A	A	A	B	A	A	A	A	B	B	B	A	B	A	A	B	B	B	A	A	B	A	B	A	B	B	B	B	B	A	B	B	A	B	A	B	A	A	B	A	B
1746	Excalibur_c30565_92	A	A	B	B	B	B	B	A	A	B	A	B	A	B	B	B	B	A	B	B	B	B	-	A	B	B	A	B	A	A	A	-	-	A	A	A	B	A	A	B	B	A	A	B	A	A	B	A
1747	Excalibur_c30902_51	A	A	B	B	A	A	B	B	B	B	B	B	B	A	B	A	B	B	A	B	B	B	B	B	B	B	B	B	B	B	B	A	B	B	A	A	A	B	B	B	A	-	B	A	A	A	A	A
1748	Excalibur_c3096_1699	A	A	B	B	B	B	B	A	A	B	B	A	A	B	A	B	B	A	B	B	B	B	A	A	A	B	A	A	B	-	B	-	B	B	B	A	A	B	B	A	A	B	A	B	A	A	A	A
1749	Excalibur_c3140_697	A	A	B	B	A	A	B	B	A	A	A	A	A	A	B	B	B	A	A	B	A	A	A	A	B	A	A	A	A	-	A	-	A	A	B	A	B	A	A	A	A	A	B	B	A	A	A	B
1750	Excalibur_c3165_730	A	A	B	B	B	B	A	A	B	A	B	A	A	B	A	B	A	B	B	A	B	A	A	B	A	A	B	A	A	A	A	-	A	A	A	B	A	B	B	A	A	B	B	B	A	B	A	A
1751	Excalibur_c31806_912	A	A	B	B	A	B	B	B	B	A	A	A	A	A	A	B	A	A	A	A	B	A	B	B	B	B	A	B	A	-	A	-	A	B	A	B	B	B	A	B	B	-	A	B	B	B	A	B
1752	Excalibur_c3188_1352	A	A	B	B	A	A	B	B	A	B	A	A	B	B	B	B	A	A	B	B	B	A	B	B	A	B	B	B	A	-	B	A	B	B	A	A	B	B	A	A	B	B	B	A	B	A	A	B
1753	Excalibur_c31994_684	A	A	B	B	B	A	B	B	A	B	A	B	B	A	B	B	B	A	A	B	A	A	A	A	B	B	A	A	A	-	A	B	A	A	A	B	B	B	B	A	B	A	B	A	B	A	B	A
1754	Excalibur_c32170_145	A	A	B	B	B	B	B	A	A	B	-	B	A	-	A	B	B	A	B	B	B	B	A	A	B	B	A	B	B	A	B	A	A	B	A	A	A	B	A	A	A	B	A	B	A	A	A	A
1755	Excalibur_c32219_491	A	A	B	B	A	B	B	B	B	B	B	B	A	A	B	A	B	A	B	A	A	B	B	B	A	B	A	B	B	B	B	-	A	B	B	A	B	B	A	B	A	-	A	A	A	A	B	B
1756	Excalibur_c32414_705	A	A	B	B	A	B	B	A	B	A	A	B	B	A	B	A	A	A	A	B	B	B	B	A	B	A	B	A	A	-	B	A	A	A	B	A	B	A	A	A	A	A	A	B	A	B	A	B
1757	Excalibur_c3259_379	A	A	B	B	A	A	B	B	A	B	A	B	B	A	B	A	B	B	B	B	A	A	B	A	A	A	B	A	A	B	A	A	A	A	B	A	A	B	B	A	B	A	B	B	B	A	A	B
1758	Excalibur_c3260_989	A	A	B	B	B	B	B	A	B	B	B	A	A	B	A	B	B	B	A	A	A	B	B	B	B	B	A	A	A	B	B	B	B	A	B	A	B	B	A	B	B	A	A	A	B	A	A	A
1759	Excalibur_c32608_500	A	A	B	B	A	A	B	B	A	A	A	A	A	A	B	B	B	A	A	B	A	A	A	A	B	A	A	A	A	A	A	-	A	A	A	A	B	A	A	A	A	A	B	B	A	A	A	B
1760	Excalibur_c32691_574	A	A	B	B	B	B	B	A	B	A	A	A	A	A	A	B	B	-	B	A	B	B	B	A	A	B	B	A	B	B	A	-	B	B	B	B	B	B	B	A	A	A	A	B	B	B	B	B
1761	Excalibur_c32708_225	A	A	B	B	B	B	A	A	A	B	B	A	A	B	A	B	A	A	B	B	B	B	A	A	B	B	B	A	B	-	B	A	A	B	B	A	A	A	B	B	A	B	A	B	A	A	A	A
1762	Excalibur_c33017_392	A	A	B	B	A	A	B	B	B	B	B	B	B	A	B	A	B	B	A	B	B	B	B	B	B	B	B	B	B	-	B	A	B	B	A	A	A	B	B	B	A	-	B	A	A	A	A	A
1763	Excalibur_c33062_305	A	A	B	B	B	A	B	A	B	B	B	B	B	B	B	A	A	B	B	A	A	B	B	B	B	B	B	A	A	-	A	B	A	A	B	B	A	A	A	B	A	B	A	B	B	A	A	B
1764	Excalibur_c33221_681	A	A	B	B	A	A	B	A	B	B	A	B	B	B	B	B	A	B	A	A	B	B	B	A	B	A	B	A	B	B	B	A	A	A	B	B	A	A	B	B	A	-	A	A	A	A	A	A
1765	Excalibur_c33267_538	A	A	B	B	B	A	B	B	A	B	A	A	B	A	A	B	B	B	B	B	B	B	B	B	A	A	A	B	B	-	B	A	A	A	B	A	B	B	A	A	B	-	B	A	A	B	B	B
1766	Excalibur_c33550_75	A	A	B	B	B	B	B	A	A	B	B	B	A	B	A	B	B	A	B	B	B	B	A	A	B	B	A	B	B	-	B	A	A	B	B	A	A	A	B	B	A	B	A	B	A	A	A	A
1767	Excalibur_c33560_256	A	A	B	B	A	B	B	A	A	B	B	B	A	B	A	B	B	B	B	-	B	B	B	B	A	A	A	A	A	-	B	B	A	A	B	A	A	B	A	A	A	-	B	A	B	A	B	A
1768	Excalibur_c33675_201	A	A	B	B	B	A	A	A	B	A	B	A	A	B	A	B	A	B	B	A	B	A	A	B	A	A	B	A	A	A	A	B	A	A	A	B	A	B	B	A	A	B	B	B	A	B	A	A
1769	Excalibur_c33675_410	A	A	B	B	B	A	A	A	B	A	B	A	A	B	A	B	A	B	B	A	B	A	A	B	A	A	B	A	A	A	A	B	A	A	A	B	A	B	B	A	A	B	B	B	A	B	A	A
1770	Excalibur_c34069_487	A	A	B	B	B	B	B	A	A	B	B	A	A	B	A	B	B	B	B	B	B	B	A	B	B	B	A	A	B	-	B	A	B	B	B	A	A	B	B	A	A	B	A	B	A	A	A	A
1771	Excalibur_c34069_520	A	A	B	B	B	B	B	A	A	B	B	A	A	B	A	B	B	B	B	B	B	B	A	B	B	B	A	A	B	-	B	A	B	B	B	A	A	B	B	A	A	B	A	B	A	A	A	A
1772	Excalibur_c34115_271	A	A	B	B	B	B	A	B	B	B	A	A	B	A	B	A	A	A	B	A	A	B	A	A	B	B	B	A	B	-	A	-	-	A	A	B	B	B	A	A	A	-	A	B	A	B	B	B
1773	Excalibur_c34426_723	A	A	B	B	B	B	B	A	A	A	B	A	B	B	A	B	B	A	B	A	A	B	A	A	A	B	B	B	B	B	A	A	A	A	B	A	B	B	B	B	A	-	A	B	B	A	B	B
1774	Excalibur_c34697_831	A	A	B	B	A	B	A	A	B	A	B	B	A	A	B	B	B	B	B	A	A	A	B	B	A	B	B	A	A	-	A	A	B	B	A	A	B	A	B	B	A	-	B	B	A	B	B	A
1775	Excalibur_c34889_451	A	A	B	B	A	A	B	B	B	B	A	B	A	A	A	A	B	B	A	A	A	A	B	A	A	A	B	B	A	-	B	A	B	A	B	A	B	B	B	B	A	A	A	A	A	A	A	-
1776	Excalibur_c34937_710	A	A	B	B	B	B	A	A	B	A	A	B	B	B	A	A	B	B	B	A	A	B	B	A	B	A	B	B	A	-	B	-	A	A	B	A	B	B	-	A	A	A	A	B	B	B	B	B
1777	Excalibur_c3506_610	A	A	B	B	A	A	B	A	B	B	A	B	B	B	B	B	B	B	A	A	B	B	B	A	B	A	B	A	B	B	B	A	B	A	B	B	A	B	B	B	A	-	A	A	A	A	A	A
1778	Excalibur_c35074_257	A	A	B	B	A	A	B	A	B	B	A	B	B	B	B	B	A	B	A	A	B	B	B	A	B	A	B	A	B	B	B	A	A	A	B	B	A	A	B	B	A	-	A	A	A	A	A	A
1779	Excalibur_c3510_159	A	A	B	B	A	A	B	B	B	A	A	A	A	A	B	B	B	A	A	B	A	B	A	A	B	A	A	A	A	A	B	A	A	A	A	A	A	A	A	A	A	A	B	B	A	A	A	B
1780	Excalibur_c35108_592	A	A	B	B	B	A	B	B	A	B	A	A	B	A	A	B	B	B	B	B	B	B	B	B	A	A	A	B	B	-	A	A	A	A	B	A	B	A	A	A	B	-	B	A	A	B	B	B
1781	Excalibur_c3513_3033	A	A	B	B	A	A	B	A	B	B	A	B	A	B	B	B	B	B	A	A	A	A	B	B	B	A	B	A	B	B	B	A	B	A	B	B	A	B	B	B	A	A	A	A	B	A	A	B
1782	Excalibur_c35289_64	A	A	B	B	A	B	B	A	B	A	B	B	B	B	A	A	B	B	A	A	A	A	B	A	A	A	A	A	A	B	A	A	B	A	B	B	A	B	A	B	B	B	A	B	A	B	A	-
1783	Excalibur_c35312_109	A	A	B	B	A	B	A	A	B	A	B	B	B	A	B	B	B	B	B	A	A	A	B	B	A	B	B	A	A	-	A	A	A	B	A	A	A	A	A	A	A	A	B	B	A	B	A	A
1784	Excalibur_c35316_154	A	A	B	B	B	A	B	A	A	B	A	A	B	A	A	B	B	B	B	B	B	A	B	B	A	B	B	A	A	-	A	B	A	A	A	B	B	B	A	A	B	A	A	B	A	B	B	B
1785	Excalibur_c35350_424	A	A	B	B	B	A	B	B	A	B	A	B	B	A	B	B	B	A	A	B	A	A	A	A	B	B	A	A	A	-	A	B	A	A	A	B	B	B	B	A	B	-	B	A	B	A	B	A
1786	Excalibur_c35561_309	A	A	B	B	A	B	B	A	B	A	B	A	B	A	A	A	A	B	B	A	B	A	A	B	A	A	B	A	A	A	A	A	A	A	A	B	A	B	B	A	A	A	B	A	B	B	B	A
1787	Excalibur_c35713_106	A	A	B	B	B	B	B	B	A	B	A	B	A	A	B	A	B	B	B	B	A	A	B	A	A	A	B	A	A	B	A	A	A	A	B	A	B	A	A	A	B	A	B	B	A	A	A	B
1788	Excalibur_c35797_547	A	A	B	B	A	A	B	A	A	A	B	A	A	B	A	B	B	B	A	A	A	A	B	B	A	A	B	B	A	-	A	B	A	A	B	B	B	B	B	A	A	A	B	B	A	B	B	A
1789	Excalibur_c35797_615	A	A	B	B	A	A	B	A	A	A	B	A	A	B	A	B	B	B	A	A	A	A	B	B	A	A	B	B	A	-	A	B	A	A	B	B	B	B	B	A	A	A	B	B	A	B	B	A
1790	Excalibur_c35888_208	A	A	B	B	A	B	B	A	B	B	B	B	B	B	A	A	B	B	A	A	A	A	B	A	A	A	A	A	A	B	B	B	A	A	B	B	A	B	A	B	B	B	A	B	A	B	A	-
1791	Excalibur_c35919_107	A	A	B	B	A	B	B	A	A	B	B	A	A	B	B	B	A	B	B	A	B	A	B	B	B	A	A	A	B	-	A	B	A	B	B	B	B	A	A	A	A	A	B	A	B	A	B	A
1792	Excalibur_c36280_764	A	A	B	B	A	A	B	A	B	B	A	B	B	B	B	B	A	B	A	A	B	B	B	A	B	A	B	A	B	-	B	A	A	A	B	B	A	A	B	B	A	-	A	A	A	A	A	A
1793	Excalibur_c36291_215	A	A	B	B	A	-	B	A	B	B	A	B	A	B	B	B	B	B	A	A	A	A	B	B	B	A	B	A	B	B	B	A	B	A	B	B	A	B	B	B	A	A	A	A	B	A	A	B
1794	Excalibur_c36398_69	A	A	B	B	B	B	B	B	A	A	B	B	B	A	B	A	B	A	A	B	B	A	B	A	A	A	A	B	A	B	B	A	A	A	B	A	B	B	A	A	B	-	B	B	B	A	B	B
1795	Excalibur_c36408_381	A	A	B	B	A	A	B	B	A	A	B	B	B	B	A	B	B	B	B	B	A	B	B	A	A	A	B	A	B	A	A	A	A	B	A	B	B	A	A	A	A	B	A	A	B	A	B	B
1796	Excalibur_c36447_516	A	A	B	B	B	B	A	A	B	B	B	A	A	A	A	A	A	A	A	B	A	A	B	B	A	A	A	A	B	-	B	A	A	B	A	A	B	A	B	B	A	-	B	A	A	A	B	A
1797	Excalibur_c36457_115	A	A	B	B	B	A	B	B	A	A	A	B	B	A	B	A	B	B	A	A	A	B	B	A	B	B	B	A	B	A	B	A	A	A	A	A	B	B	A	B	A	B	A	B	A	B	A	B
1798	Excalibur_c36481_519	A	A	B	B	A	A	A	A	B	B	A	A	B	B	B	B	A	A	B	A	B	A	B	B	B	A	A	A	B	-	B	A	B	B	B	A	B	B	A	B	B	A	B	B	B	B	B	A
1799	Excalibur_c36525_679	A	A	B	B	A	A	B	A	A	A	B	A	A	B	A	B	B	B	A	A	A	A	B	B	A	A	B	B	A	-	A	B	A	A	B	B	B	B	B	A	A	A	B	B	A	B	B	A
1800	Excalibur_c37115_306	A	A	B	B	B	B	B	A	A	B	B	A	A	B	A	B	B	A	B	B	B	B	A	A	B	B	B	A	B	-	B	A	B	B	B	A	A	B	B	B	A	B	A	B	A	A	A	A
1801	Excalibur_c37727_66	A	A	B	B	A	A	B	A	B	B	A	B	B	B	B	B	A	B	A	A	B	B	B	A	B	A	B	A	B	B	B	B	B	A	B	B	A	A	B	B	A	B	A	A	A	A	A	A
1802	Excalibur_c37751_354	A	A	B	B	B	B	B	B	A	B	A	B	A	B	B	B	B	A	B	B	B	B	B	A	B	B	A	B	A	A	A	-	B	A	A	A	B	A	A	B	B	A	A	B	A	A	B	A
1803	Excalibur_c37753_655	A	A	B	B	A	A	B	A	B	B	A	B	B	B	B	B	A	B	A	A	B	B	B	A	B	A	B	A	B	B	B	B	A	A	B	B	A	A	B	B	A	-	A	A	A	A	A	A
1804	Excalibur_c37753_754	A	A	B	B	A	A	B	A	B	B	A	B	B	B	B	B	A	B	A	A	B	B	B	A	B	A	B	A	B	B	B	B	A	A	B	B	A	A	B	B	A	-	A	A	A	A	A	A
1805	Excalibur_c38185_633	A	A	B	B	B	B	B	A	A	A	B	A	B	A	A	B	B	A	B	A	A	B	B	A	A	B	B	B	B	B	A	B	B	A	B	A	B	B	B	B	A	-	A	B	B	A	B	B
1806	Excalibur_c38433_291	A	A	B	B	B	B	A	A	B	A	B	A	A	B	A	B	A	B	B	A	B	A	A	B	A	A	B	A	A	A	A	B	B	A	A	B	A	B	B	A	A	B	B	B	A	B	A	A
1807	Excalibur_c38547_118	A	A	B	B	A	A	B	B	A	A	B	B	B	B	A	B	B	B	B	B	A	B	B	A	B	A	B	A	B	A	B	A	A	B	A	B	B	A	A	A	A	B	A	A	B	A	B	B
1808	Excalibur_c3870_89	A	A	B	B	B	A	B	B	A	B	A	A	B	A	A	B	B	B	B	B	B	B	B	B	A	A	A	B	B	-	A	A	A	A	B	A	B	-	A	A	B	-	B	A	A	B	B	B
1809	Excalibur_c38704_1423	A	A	B	B	B	A	B	B	A	A	A	B	B	B	B	A	B	B	A	B	A	B	B	A	B	B	B	A	B	-	B	A	A	A	B	A	A	B	B	B	A	B	A	B	B	B	B	B
1810	Excalibur_c38785_222	A	A	B	B	B	B	B	A	A	B	B	A	A	B	A	B	B	A	B	B	B	B	A	A	B	B	B	A	B	B	B	A	A	B	B	A	A	B	B	B	A	B	A	B	A	A	A	A
1811	Excalibur_c38928_387	A	A	B	B	A	-	B	B	B	B	B	B	B	A	B	A	B	B	A	B	B	B	B	B	B	B	B	B	B	-	B	A	B	B	A	A	A	B	-	-	A	-	B	A	A	A	A	A
1812	Excalibur_c38928_90	A	A	B	B	A	A	B	B	B	B	B	B	B	A	B	A	B	B	A	B	B	B	B	B	B	B	B	B	B	-	B	A	B	B	A	A	A	B	B	B	A	-	B	A	A	A	A	A
1813	Excalibur_c39303_144	A	A	B	B	A	A	B	A	A	B	A	A	B	A	A	B	A	A	B	A	A	A	B	B	A	A	B	A	A	B	B	A	A	A	B	A	B	B	B	A	A	A	A	A	B	A	B	B
1814	Excalibur_c3948_1315	A	A	B	B	A	A	B	A	A	A	B	A	B	A	A	B	B	B	B	B	B	B	B	B	B	A	A	B	A	B	B	B	A	B	B	B	B	B	B	A	B	A	B	A	A	A	B	B
1815	Excalibur_c39569_79	A	A	B	B	B	B	B	B	A	A	B	B	B	A	B	A	A	A	A	B	B	A	B	A	A	A	A	A	A	B	B	-	A	A	B	A	B	A	A	A	B	-	B	B	B	A	A	B
1816	Excalibur_c40068_522	A	A	B	B	A	A	B	B	B	B	B	B	A	A	B	A	B	B	A	A	A	A	B	A	A	A	B	B	B	-	B	A	B	B	B	A	B	B	B	A	B	A	A	A	B	A	A	A
1817	Excalibur_c4031_1227	A	A	B	B	A	A	B	A	A	A	B	A	A	B	A	B	B	B	A	A	A	A	B	B	A	A	B	B	A	-	A	B	A	A	B	B	B	B	B	A	A	A	B	B	A	B	B	A
1818	Excalibur_c40567_1857	A	A	B	B	B	A	B	B	A	A	A	A	A	A	B	B	B	B	A	A	B	B	B	A	A	A	A	A	A	-	A	A	-	A	A	A	A	A	A	B	A	A	B	A	A	A	A	A
1819	Excalibur_c4058_1121	A	A	B	B	B	B	B	B	B	B	B	A	A	B	A	B	B	B	A	A	A	B	B	B	B	B	A	A	A	B	B	B	B	A	B	A	B	B	A	B	B	A	A	A	B	A	A	A
1820	Excalibur_c40676_447	A	A	B	B	A	B	B	B	A	A	A	A	A	B	A	B	B	A	B	A	A	B	A	A	A	A	B	B	B	-	A	B	B	A	B	A	B	B	B	A	B	B	B	A	A	B	A	A
1821	Excalibur_c40808_441	A	A	B	B	A	A	B	B	A	B	A	A	A	A	B	B	B	B	A	B	A	A	A	A	B	A	A	A	A	-	A	-	B	A	B	A	A	B	A	B	A	-	B	A	A	B	A	-
1822	Excalibur_c4084_408	A	A	B	B	A	A	B	B	A	B	B	B	B	A	B	B	B	B	B	B	A	A	B	A	A	A	B	A	A	B	B	A	B	A	B	A	A	B	B	B	B	A	B	B	B	B	A	B
1823	Excalibur_c41356_1047	A	A	B	B	A	A	B	B	B	B	A	B	A	B	B	B	A	B	A	B	B	B	B	B	B	A	B	A	B	B	B	A	A	B	B	B	A	A	B	B	A	A	A	A	B	A	A	B
1824	Excalibur_c41401_317	A	A	B	B	A	A	B	B	B	B	A	A	A	B	B	B	B	B	A	B	B	B	B	B	A	A	B	A	B	-	B	A	A	B	A	B	A	B	B	B	A	A	A	A	B	A	B	B
1825	Excalibur_c41459_96	A	A	B	B	B	B	A	A	B	A	A	B	B	B	A	A	B	B	B	A	A	B	B	A	B	A	B	B	A	-	B	-	A	A	B	A	B	B	-	A	A	A	A	B	B	B	B	B
1826	Excalibur_c4152_1031	A	A	B	B	A	A	B	B	B	B	B	B	B	A	B	A	B	B	A	B	B	B	B	B	B	B	B	B	B	-	B	A	B	B	A	A	A	B	B	B	A	B	B	A	A	A	A	A
1827	Excalibur_c41592_100	A	A	B	B	B	B	B	A	A	A	A	A	A	B	B	B	B	A	B	A	B	B	A	B	A	B	B	B	B	B	A	A	A	B	B	A	B	B	B	A	A	-	A	B	B	A	B	A
1828	Excalibur_c42146_338	A	A	B	B	A	A	B	A	B	B	A	B	B	B	B	B	A	B	A	A	B	B	B	A	B	A	B	A	B	B	B	B	A	A	B	B	A	A	B	B	A	-	A	A	A	A	A	A
1829	Excalibur_c42185_156	A	A	B	B	B	A	A	A	A	A	B	A	B	A	A	B	B	B	B	B	B	A	B	B	A	B	B	A	A	-	A	B	A	B	A	B	A	B	A	A	B	A	A	B	A	B	A	B
1830	Excalibur_c42450_727	A	A	B	B	A	A	B	B	B	A	B	B	B	B	B	A	B	B	A	B	A	B	B	A	B	B	B	B	A	-	A	-	B	A	B	B	A	A	B	B	B	-	A	B	B	B	B	A
1831	Excalibur_c42558_255	A	A	B	B	B	A	B	B	A	A	A	A	A	A	B	B	B	B	A	A	B	B	B	A	A	A	A	A	A	-	A	A	A	A	A	A	A	A	-	B	A	A	B	A	A	A	A	A
1832	Excalibur_c4261_342	A	A	B	B	A	B	B	B	A	B	B	B	B	A	B	A	A	A	B	B	A	B	A	B	A	B	A	A	B	B	A	-	A	B	B	A	B	A	A	B	A	-	A	A	A	A	B	B
1833	Excalibur_c42683_73	A	A	B	B	B	A	A	A	A	B	A	B	B	B	B	A	A	B	B	A	A	A	B	A	A	A	A	A	A	A	B	-	A	A	A	A	B	B	A	B	B	A	B	B	B	B	B	A
1834	Excalibur_c42993_561	A	A	B	B	B	A	B	A	A	A	A	A	A	B	B	B	B	A	B	A	A	B	B	A	A	A	B	A	A	-	B	A	B	A	B	A	B	B	B	B	B	-	B	B	B	B	A	A
1835	Excalibur_c4303_184	A	A	B	B	B	B	B	B	A	A	A	A	A	B	B	B	B	A	A	A	A	B	A	A	A	A	B	B	B	-	A	B	A	A	B	A	B	B	B	A	B	B	B	A	A	B	A	A
1836	Excalibur_c431_1130	A	A	B	B	A	A	B	B	B	B	B	B	B	A	B	A	B	B	A	B	B	B	A	B	B	B	B	B	B	-	B	A	B	B	A	A	A	B	B	B	A	-	B	A	A	A	A	A
1837	Excalibur_c43102_132	A	A	B	B	A	A	B	A	B	B	A	B	B	B	B	B	B	B	A	A	B	B	B	A	B	A	B	A	B	B	B	A	A	A	B	B	A	B	B	B	A	-	A	A	A	A	A	A
1838	Excalibur_c4349_1050	A	A	B	B	B	A	B	B	A	B	A	A	A	B	B	B	A	B	B	B	B	B	B	B	A	A	B	B	B	-	B	-	A	B	A	B	A	A	A	A	A	A	A	A	B	A	B	B
1839	Excalibur_c43567_913	A	A	B	B	A	A	B	B	B	A	A	A	A	A	B	B	A	A	A	B	A	B	A	A	B	A	A	A	A	-	B	A	A	A	B	A	A	A	A	A	A	A	B	B	A	A	A	B
1840	Excalibur_c43859_166	A	A	B	B	B	B	A	B	B	B	A	A	B	A	A	A	A	-	B	A	A	B	A	A	B	B	B	A	B	-	A	-	B	A	A	B	B	B	A	A	A	-	A	B	A	B	B	B
1841	Excalibur_c43912_389	A	A	B	B	B	A	A	B	A	B	A	B	B	A	B	B	B	A	A	B	A	A	A	A	B	B	A	A	A	-	A	B	B	A	A	B	A	B	B	A	B	A	B	A	B	A	A	-
1842	Excalibur_c44034_2067	A	A	B	B	A	A	B	A	A	A	B	A	A	B	A	B	B	B	A	A	A	A	B	B	A	A	B	B	A	-	A	B	A	A	B	B	B	B	B	A	A	A	B	B	A	B	B	A
1843	Excalibur_c44034_479	A	A	B	B	A	A	B	A	A	A	B	A	A	B	A	B	B	B	A	A	A	A	B	B	A	A	B	B	A	-	A	B	A	A	B	B	B	B	B	A	A	A	B	B	A	B	B	A
1844	Excalibur_c44612_474	A	A	B	B	B	A	B	A	A	B	A	A	B	A	A	B	B	B	B	B	B	A	B	B	A	B	B	A	A	-	A	B	A	A	A	B	B	B	A	A	B	A	A	B	A	B	A	B
1845	Excalibur_c44713_137	A	A	B	B	B	B	B	A	A	B	B	A	A	B	A	B	B	A	B	B	B	B	A	A	A	B	A	A	B	-	B	A	A	B	B	A	A	A	B	A	A	B	A	B	A	A	A	A
1846	Excalibur_c44731_1000	A	A	B	B	A	B	A	A	B	A	B	B	B	A	B	B	B	B	B	A	A	A	B	B	A	B	B	A	A	-	A	A	A	B	A	A	A	A	A	A	A	A	B	B	A	B	A	A
1847	Excalibur_c45008_52	A	A	B	B	B	A	B	B	A	A	A	A	A	A	B	B	B	B	A	A	B	B	B	A	A	A	A	A	A	-	A	A	A	A	A	A	A	A	-	B	A	A	B	A	A	A	A	A
1848	Excalibur_c4507_714	A	A	B	B	A	B	B	B	B	B	B	B	A	A	B	A	B	A	B	A	A	B	B	B	A	B	A	B	B	B	B	-	A	B	B	A	B	B	A	B	A	-	A	A	A	A	B	B
1849	Excalibur_c4508_1007	A	A	B	B	B	B	B	B	B	B	A	B	B	B	A	B	B	A	B	B	B	A	A	A	A	B	A	A	B	B	A	A	A	A	B	A	B	B	B	A	B	B	B	A	B	B	B	A
1850	Excalibur_c4508_1959	A	A	B	B	B	B	B	B	B	B	A	B	B	B	A	B	B	A	B	B	B	A	A	A	A	B	A	A	B	B	A	A	A	A	B	A	B	B	B	A	B	B	B	A	B	B	B	A
1851	Excalibur_c45094_602	A	A	B	B	A	A	B	B	B	B	A	A	A	B	B	B	A	B	A	B	B	B	B	B	A	A	B	A	B	B	B	A	A	B	B	B	A	A	B	B	A	A	A	A	B	A	A	B
1852	Excalibur_c4518_2931	A	A	B	B	B	A	A	B	A	B	A	B	B	A	B	B	B	B	A	B	A	A	A	A	B	-	A	A	A	B	A	B	A	A	B	B	A	B	B	A	B	A	B	A	B	A	A	B
1853	Excalibur_c45471_81	A	A	B	B	A	A	B	A	A	A	B	A	A	B	A	B	B	B	A	A	A	A	B	B	A	A	B	B	A	-	A	B	A	A	B	B	B	B	B	A	A	A	B	B	A	B	B	A
1854	Excalibur_c45585_273	A	A	B	B	B	B	B	A	A	B	B	A	A	-	A	B	B	A	B	B	B	B	A	A	B	B	B	A	B	B	B	A	B	B	B	A	A	B	B	B	A	B	A	B	A	A	A	A
1855	Excalibur_c45695_153	A	A	B	B	A	A	B	B	B	B	A	B	A	A	A	A	B	B	A	A	A	A	B	A	A	A	B	B	A	-	B	A	B	A	B	A	B	B	B	B	A	A	A	A	A	A	A	-
1856	Excalibur_c45920_424	A	A	B	B	B	A	B	A	B	B	A	A	A	A	B	A	B	A	B	A	A	B	A	B	A	-	B	B	A	-	B	B	B	A	B	A	B	A	B	B	A	-	A	A	B	A	B	B
1857	Excalibur_c46018_271	A	A	B	B	B	B	A	B	B	B	A	A	B	A	A	A	A	A	B	A	A	B	A	A	B	B	B	A	B	-	A	-	B	A	A	B	B	B	A	A	A	-	A	B	A	B	B	B
1858	Excalibur_c46143_143	A	A	B	B	A	A	B	B	B	B	A	A	A	B	B	B	A	B	A	B	B	B	B	B	A	A	B	A	B	-	B	A	A	B	A	B	A	A	B	B	A	A	A	A	B	A	A	B
1859	Excalibur_c46186_394	A	A	B	B	A	A	B	B	B	B	B	B	B	A	B	A	B	B	A	B	B	B	B	B	B	B	B	B	B	-	B	A	B	B	A	A	A	B	B	B	A	-	B	A	A	A	A	A
1860	Excalibur_c46261_342	A	A	B	B	A	B	B	A	B	A	A	B	B	B	B	A	B	A	B	B	B	B	B	A	B	A	A	A	A	-	B	A	B	A	B	A	B	B	B	A	B	A	B	B	A	B	A	B
1861	Excalibur_c46262_263	A	A	B	B	A	B	B	A	A	B	B	A	B	B	A	B	B	B	A	B	A	B	B	A	A	B	B	B	A	-	B	A	A	A	B	B	A	A	B	A	B	B	B	B	B	A	A	B
1862	Excalibur_c46365_442	A	A	B	B	B	B	B	A	A	A	A	A	A	B	B	B	B	A	B	A	B	B	B	B	A	B	B	B	B	B	B	A	-	B	B	A	B	B	B	A	A	-	A	B	B	A	B	A
1863	Excalibur_c46601_265	A	A	B	B	B	B	A	B	B	B	A	A	B	A	A	A	A	A	B	A	A	B	A	A	B	B	B	A	B	-	A	-	-	A	A	B	B	B	A	A	A	-	A	B	A	B	B	B
1864	Excalibur_c46902_92	A	A	B	B	A	A	B	B	B	A	A	A	A	A	B	B	B	A	A	B	A	B	A	A	B	A	A	A	A	-	B	A	A	A	B	A	A	A	A	A	A	A	B	B	A	A	A	B
1865	Excalibur_c4699_147	A	A	B	B	A	B	B	A	B	A	A	A	B	A	A	A	A	B	B	A	B	A	B	B	A	A	B	B	A	A	B	A	A	A	A	B	A	B	B	A	A	A	B	A	A	B	B	B
1866	Excalibur_c4699_215	A	A	B	B	A	B	B	A	B	A	A	A	B	A	A	A	A	B	B	A	B	A	B	B	A	A	B	B	A	A	B	A	A	A	A	B	A	B	B	A	A	A	B	A	A	B	B	B
1867	Excalibur_c47219_186	A	A	B	B	A	A	B	A	B	B	A	A	B	B	B	A	B	A	B	A	B	A	B	B	B	A	A	A	B	A	B	A	B	B	A	A	B	B	A	B	B	A	B	B	B	B	B	A
1868	Excalibur_c47262_1368	A	A	B	B	B	A	B	A	A	B	A	B	B	B	B	A	B	B	B	A	A	A	B	A	A	A	A	A	A	A	B	-	B	A	A	A	B	B	A	B	B	B	B	B	B	B	B	B
1869	Excalibur_c4748_360	A	A	B	B	B	B	A	A	B	A	A	B	B	B	A	A	B	B	B	A	A	B	B	A	B	A	B	B	A	-	B	-	A	A	B	A	B	B	B	A	A	A	A	B	B	B	B	B
1870	Excalibur_c4748_859	A	A	B	B	B	A	B	B	A	A	A	A	A	A	B	B	B	B	A	A	B	B	B	A	A	A	A	A	A	-	A	A	A	A	A	A	A	A	A	B	A	B	B	A	A	A	A	A
1871	Excalibur_c4759_564	A	A	B	B	B	A	B	B	A	B	A	A	B	B	B	B	B	A	B	A	A	B	B	B	A	A	B	B	A	B	B	A	A	A	B	A	B	B	B	A	B	-	B	B	B	A	A	A
1872	Excalibur_c47675_176	A	A	B	B	A	A	B	B	A	B	B	B	B	A	B	B	B	B	B	B	A	A	B	A	A	B	A	A	A	B	B	A	B	B	B	A	A	B	A	B	A	B	B	A	A	A	A	B
1873	Excalibur_c4799_338	A	A	B	B	B	B	A	B	B	B	A	A	B	B	A	B	B	A	B	B	B	A	A	A	B	A	B	A	B	-	A	A	B	B	A	A	B	A	B	A	B	B	B	A	B	B	B	A
1874	Excalibur_c4803_830	A	A	B	B	B	A	B	B	A	B	B	A	A	A	B	B	A	A	A	A	A	B	B	B	A	B	A	A	B	B	A	B	A	B	B	A	B	A	B	B	B	A	A	A	-	A	B	B
1875	Excalibur_c48317_242	A	A	B	B	B	B	B	B	B	B	A	A	A	B	A	B	A	B	A	A	B	A	B	B	B	A	A	A	A	B	B	B	A	B	B	A	B	A	B	A	B	B	A	A	B	B	B	A
1876	Excalibur_c48387_58	A	A	B	B	A	B	B	A	B	A	A	A	B	A	A	A	A	B	B	A	B	A	B	B	A	A	B	B	A	A	B	A	A	A	A	B	B	B	B	A	A	A	B	A	A	B	A	B
1877	Excalibur_c48448_279	A	A	B	B	A	A	B	B	A	A	A	B	B	B	A	B	B	B	B	B	A	A	B	A	A	A	A	A	A	-	B	-	B	A	A	B	B	B	B	A	A	B	A	B	A	A	B	A
1878	Excalibur_c48499_250	A	A	B	B	A	B	B	B	A	B	A	B	B	A	B	A	B	B	B	B	A	A	B	A	A	A	B	A	A	B	A	A	A	A	B	A	A	B	A	A	B	A	B	B	B	A	A	B
1879	Excalibur_c48577_577	A	A	B	B	A	A	B	B	A	A	B	B	B	B	A	B	B	B	B	B	A	B	B	A	B	A	B	A	B	A	B	A	A	B	A	B	B	A	A	A	A	B	A	A	B	A	B	B
1880	Excalibur_c48668_341	A	A	B	B	B	A	B	B	B	A	B	B	B	B	B	A	B	B	A	B	A	B	B	A	B	B	B	B	B	A	A	-	B	A	A	B	A	B	B	B	B	-	A	B	B	B	B	A
1881	Excalibur_c488_4121	A	A	B	B	A	A	B	-	B	B	A	B	B	B	B	B	B	B	A	A	B	B	B	A	B	A	B	A	B	-	-	A	-	A	B	B	A	B	B	B	A	-	A	A	A	A	A	A
1882	Excalibur_c48976_396	A	A	B	B	A	A	B	B	A	A	B	B	B	A	A	B	B	B	B	B	A	B	B	A	B	A	B	A	B	A	B	B	A	B	A	A	B	B	A	A	A	-	A	A	B	A	B	B
1883	Excalibur_c49419_202	A	A	B	B	A	A	B	B	B	B	B	B	B	A	B	A	B	B	A	B	B	B	B	B	B	B	B	B	B	-	B	A	B	B	A	A	A	B	B	B	A	-	B	A	A	A	A	A
1884	Excalibur_c4982_348	A	A	B	B	B	B	B	A	A	B	B	B	A	B	A	B	B	A	B	B	B	B	A	A	B	B	A	B	B	-	B	A	B	B	B	A	A	B	A	B	A	B	A	B	A	A	A	A
1885	Excalibur_c49906_242	A	A	B	B	A	A	B	B	A	A	A	A	A	A	B	B	B	A	A	B	B	A	A	A	B	A	A	A	A	-	A	-	B	A	B	A	B	B	A	A	A	A	B	B	A	A	A	B
1886	Excalibur_c49946_169	A	A	B	B	A	B	B	A	B	A	B	B	A	A	B	B	B	A	B	A	B	A	B	B	A	B	B	A	A	A	A	A	A	B	A	A	B	B	B	B	A	-	B	B	A	B	B	A
1887	Excalibur_c49950_280	A	A	B	B	B	A	B	A	B	B	B	A	A	B	A	A	A	B	B	B	A	B	A	A	B	B	B	A	A	-	A	A	A	A	B	B	A	A	A	A	A	B	A	A	B	B	A	B
1888	Excalibur_c5053_707	A	A	B	B	B	A	A	B	A	B	A	B	B	A	B	B	B	B	A	B	A	A	A	A	B	B	A	A	A	-	A	B	A	A	A	B	A	B	B	A	B	A	B	A	B	A	A	A
1889	Excalibur_c5065_566	A	A	B	B	A	A	B	B	B	A	A	A	A	A	B	B	B	A	A	B	A	B	A	A	B	A	A	A	A	-	B	A	A	A	B	A	A	A	A	A	A	A	B	B	A	A	A	B
1890	Excalibur_c50856_63	A	A	B	B	B	B	B	B	B	B	A	A	A	B	A	B	A	B	A	A	B	A	B	B	B	A	A	A	A	B	B	B	A	B	B	A	B	A	B	A	B	B	A	A	B	B	B	A
1891	Excalibur_c50999_236	A	A	B	B	B	B	A	B	B	B	A	A	B	A	B	A	A	-	B	A	A	B	A	A	B	B	B	A	B	-	A	-	B	A	A	B	B	B	A	A	A	-	A	B	A	B	B	B
1892	Excalibur_c50999_269	A	A	B	B	A	B	A	A	A	B	A	B	B	A	A	A	A	B	A	B	B	B	B	B	B	B	A	A	A	-	A	A	B	B	A	B	A	A	A	B	B	-	A	A	A	B	A	B
1893	Excalibur_c51923_181	A	A	B	B	B	B	B	A	A	B	B	B	A	B	A	B	B	A	B	B	B	B	A	A	B	B	A	B	B	-	B	A	B	B	B	A	A	B	A	B	A	B	A	B	A	A	A	A
1894	Excalibur_c5193_64	A	A	B	B	A	B	B	A	A	B	A	B	A	A	A	A	B	A	A	A	A	A	B	A	B	A	B	B	B	B	B	B	A	A	B	B	A	B	B	A	A	A	A	A	A	B	B	A
1895	Excalibur_c52120_132	A	A	B	B	A	A	B	B	A	A	A	A	A	A	B	B	B	A	A	B	B	A	A	A	B	A	A	A	A	-	A	-	B	A	B	A	A	B	A	B	A	A	B	A	A	B	A	B
1896	Excalibur_c52772_1592	A	A	B	B	B	B	B	A	A	B	B	B	A	B	A	B	B	A	B	B	B	B	A	A	B	B	A	B	B	-	B	A	A	B	B	A	A	B	A	B	A	B	A	B	A	A	A	A
1897	Excalibur_c53111_215	A	A	B	B	A	A	B	B	B	A	A	A	B	B	A	B	A	A	B	B	A	A	A	B	A	A	A	A	A	-	A	A	A	A	A	A	B	B	B	A	A	-	A	B	A	B	B	A
1898	Excalibur_c53454_294	A	A	B	B	B	A	B	A	-	A	B	-	A	B	A	B	B	B	B	A	B	A	A	B	A	A	B	A	A	A	A	B	B	A	-	B	B	B	B	A	A	B	B	B	A	B	B	A
1899	Excalibur_c53516_119	A	A	B	B	B	A	B	B	A	B	A	A	A	B	A	B	B	B	B	B	B	B	B	B	A	A	B	B	B	-	B	B	A	B	A	B	B	A	A	A	A	A	A	A	A	A	B	B
1900	Excalibur_c53799_458	A	A	B	B	A	B	B	A	B	A	B	A	B	A	A	A	A	B	B	A	B	A	A	B	A	A	B	A	A	A	A	A	A	A	A	B	A	B	B	A	A	A	B	A	B	B	B	A
1901	Excalibur_c54327_215	A	A	B	B	A	A	B	B	B	B	A	B	A	B	B	B	A	B	A	B	B	B	B	B	B	A	B	A	B	B	B	A	A	B	B	B	A	A	B	B	A	A	A	A	B	A	A	B
1902	Excalibur_c54386_136	A	A	B	B	A	A	B	A	A	A	B	A	A	B	A	B	B	B	A	A	A	A	B	B	A	A	B	B	A	-	A	B	A	A	B	B	B	B	B	A	A	A	B	B	A	B	B	A
1903	Excalibur_c54388_193	A	A	B	B	B	B	B	A	A	B	B	B	A	B	A	B	B	A	B	B	B	B	A	A	B	B	A	B	B	-	B	A	A	B	B	A	A	B	A	B	A	B	A	B	A	A	A	A
1904	Excalibur_c54670_110	A	A	B	B	B	B	B	B	B	B	B	A	B	A	B	A	A	B	B	B	A	A	B	A	A	B	B	B	A	B	A	B	A	B	B	A	A	B	B	B	A	A	A	A	A	A	B	B
1905	Excalibur_c55093_143	A	A	B	B	B	B	B	B	A	A	B	B	B	A	B	A	B	A	A	B	B	A	A	A	A	A	A	A	A	B	B	-	B	A	B	A	B	B	A	A	B	-	B	B	B	A	A	B
1906	Excalibur_c55186_351	A	A	B	B	A	B	B	A	B	A	B	B	B	B	A	A	A	B	A	A	A	A	B	A	A	A	A	A	A	B	A	A	A	A	B	B	A	B	A	B	B	B	A	B	A	B	A	-
1907	Excalibur_c55370_192	A	A	B	B	A	B	A	A	B	A	B	B	B	A	B	B	B	B	B	A	A	A	B	B	A	B	B	A	A	B	A	A	A	B	A	A	A	A	A	A	A	A	B	B	A	B	A	A
1908	Excalibur_c5540_1197	A	A	B	B	A	A	B	A	A	A	B	A	B	A	A	B	B	B	A	B	A	A	B	B	B	A	A	B	A	B	B	B	B	B	B	B	B	B	B	A	B	A	B	A	A	A	B	B
1909	Excalibur_c55621_291	A	A	B	B	B	B	B	A	A	B	B	B	A	B	A	B	B	A	B	B	B	B	A	A	B	B	A	B	B	-	B	A	A	B	B	A	A	A	B	B	A	B	A	B	A	A	A	A
1910	Excalibur_c55677_217	A	A	B	B	B	A	B	A	B	A	B	A	B	A	A	B	B	B	B	B	B	A	B	B	A	B	B	A	A	-	A	A	A	B	A	A	B	B	A	A	A	A	B	B	A	B	B	B
1911	Excalibur_c56069_128	A	A	B	B	B	B	B	B	B	B	B	A	B	A	B	A	A	B	B	B	A	A	B	A	A	B	B	B	A	B	A	B	A	B	B	A	A	B	B	B	A	A	A	A	A	A	B	B
1912	Excalibur_c56606_75	A	A	B	B	A	B	B	B	A	B	A	B	B	A	B	A	B	B	B	B	A	A	B	A	A	A	B	A	A	B	A	A	B	A	B	A	B	B	A	A	B	A	B	B	B	A	B	B
1913	Excalibur_c5691_2088	A	A	B	B	A	A	B	B	B	B	A	B	A	B	B	B	A	B	A	B	B	B	B	B	B	A	B	A	B	B	B	A	A	B	B	B	A	A	B	B	A	A	A	A	B	A	A	B
1914	Excalibur_c57603_523	A	A	B	B	B	A	B	B	A	A	A	B	B	A	B	A	B	B	A	A	A	B	B	A	B	B	A	A	B	A	B	A	A	A	A	A	B	B	A	B	A	B	A	B	A	B	A	B
1915	Excalibur_c57766_92	A	A	B	B	A	B	A	A	B	A	B	B	B	A	B	B	B	B	B	A	A	A	B	B	A	B	B	A	A	-	A	A	A	B	A	A	A	A	A	A	A	A	B	B	A	B	A	A
1916	Excalibur_c57807_342	A	A	B	B	B	B	B	A	A	B	B	A	A	B	A	B	B	A	B	B	B	B	A	A	A	B	A	A	B	-	B	A	B	B	B	A	A	B	B	A	A	B	A	B	A	A	A	A
1917	Excalibur_c57881_200	A	A	B	B	A	A	B	B	A	A	A	A	A	A	B	B	B	A	A	B	B	A	A	A	B	A	A	A	A	-	A	-	B	A	B	A	B	B	A	A	A	A	B	B	A	A	A	B
1918	Excalibur_c5797_475	A	A	B	B	A	A	B	A	B	B	B	B	A	A	B	A	B	A	B	A	A	B	B	B	A	B	A	B	B	B	B	-	A	B	B	A	B	B	A	B	A	-	A	A	A	A	B	B
1919	Excalibur_c58154_84	A	A	B	B	B	A	B	A	A	A	B	A	B	A	A	B	B	B	B	B	B	A	B	B	A	B	B	A	A	-	A	B	A	B	A	B	B	B	A	A	B	A	A	B	A	B	B	B
1920	Excalibur_c5851_1661	A	A	B	B	B	A	B	B	A	B	A	A	B	A	A	B	B	B	B	B	B	B	B	B	A	A	A	B	B	-	A	A	A	A	B	A	B	A	A	A	B	-	B	A	A	B	B	B
1921	Excalibur_c58555_110	A	A	B	B	B	A	B	A	A	B	A	A	B	A	A	B	B	B	B	B	B	A	B	B	A	B	B	A	A	-	A	B	B	A	A	B	B	B	A	A	B	A	A	B	A	B	B	B
1922	Excalibur_c5892_1129	A	A	B	B	B	B	A	A	B	B	B	A	A	A	B	B	B	B	B	A	B	B	A	B	B	B	A	A	B	B	A	-	B	B	B	A	B	B	B	A	A	B	A	A	B	A	A	A
1923	Excalibur_c59092_482	A	A	B	B	A	A	B	B	B	B	B	B	B	A	B	A	B	B	A	B	B	B	B	B	B	B	B	B	B	-	B	A	B	B	A	A	A	B	B	B	A	-	B	A	A	A	A	A
1924	Excalibur_c5938_1703	A	A	B	B	B	A	B	B	A	B	A	A	B	A	A	B	B	B	B	B	B	B	B	B	A	A	A	B	B	-	A	A	A	A	B	A	B	A	A	A	B	-	B	A	A	B	B	B
1925	Excalibur_c5938_994	A	A	B	B	B	A	B	B	A	B	A	A	B	A	A	B	B	B	B	B	B	B	B	B	A	A	A	B	B	-	A	A	A	A	B	A	B	A	A	A	B	-	B	A	A	B	B	B
1926	Excalibur_c59479_514	A	A	B	B	B	B	B	A	A	B	B	A	A	B	A	B	B	A	B	B	B	B	A	A	B	B	B	A	B	B	B	A	A	B	B	A	A	B	B	B	A	B	A	B	A	A	A	A
1927	Excalibur_c5977_1409	A	A	B	B	B	B	A	A	A	B	B	A	A	B	A	B	B	A	B	B	B	B	A	A	A	B	A	A	B	-	B	A	A	B	B	A	A	A	B	A	A	B	A	B	A	A	A	A
1928	Excalibur_c5977_383	A	A	B	B	B	B	A	A	A	B	B	A	A	B	A	B	B	A	B	B	B	B	A	A	A	B	A	A	B	-	B	A	A	B	B	A	A	A	B	A	A	B	A	B	A	A	A	A
1929	Excalibur_c5977_440	A	A	B	B	B	B	A	A	A	B	B	A	A	B	A	B	B	A	B	B	B	B	A	A	A	B	A	A	B	-	B	A	A	B	B	A	A	A	B	A	A	B	A	B	A	A	A	A
1930	Excalibur_c60134_182	A	A	B	B	B	B	B	B	B	B	A	A	B	A	A	A	B	-	B	A	A	B	A	A	B	B	B	A	B	-	A	-	A	A	A	B	B	B	A	A	A	-	A	B	A	B	B	B
1931	Excalibur_c60164_137	A	A	B	B	A	A	B	A	B	B	A	B	B	B	B	B	B	B	A	A	B	B	B	A	B	A	B	A	B	B	-	A	B	A	B	B	A	B	B	B	A	B	A	A	A	A	A	A
1932	Excalibur_c6086_771	A	A	B	B	A	A	B	B	A	B	B	B	B	A	B	B	B	B	B	B	A	A	B	A	A	A	B	A	A	B	B	A	A	A	B	A	A	B	B	B	B	A	B	B	B	B	A	B
1933	Excalibur_c61073_170	A	A	B	B	B	B	B	A	A	B	B	B	A	B	A	B	-	A	B	B	B	B	A	A	B	B	A	B	B	-	B	A	B	B	B	A	A	-	A	B	A	B	A	B	A	A	A	A
1934	Excalibur_c61218_269	A	A	B	B	A	A	B	B	B	B	B	B	B	A	B	A	B	B	A	B	B	B	B	B	B	B	B	B	B	-	B	A	B	B	A	A	A	B	B	B	A	B	B	A	A	A	A	A
1935	Excalibur_c61319_300	A	A	B	B	B	A	B	B	A	A	A	A	A	A	B	B	B	B	A	A	B	B	B	A	A	A	A	A	A	-	A	A	A	A	A	A	A	A	A	B	A	A	B	A	A	A	A	A
1936	Excalibur_c61583_312	A	A	B	B	A	B	A	A	A	B	A	B	B	A	A	A	A	B	A	B	B	B	B	B	B	B	A	A	A	-	A	A	B	B	A	B	A	A	A	B	B	-	A	A	A	B	A	B
1937	Excalibur_c61603_1209	A	A	B	B	A	A	B	B	A	B	A	B	B	B	B	B	A	A	B	A	B	B	B	B	A	B	B	B	B	-	B	A	A	B	A	A	B	B	A	A	B	A	A	A	B	B	A	A
1938	Excalibur_c61792_51	A	A	B	B	B	B	B	B	A	A	B	B	B	A	B	A	B	A	A	B	B	A	B	A	A	A	B	A	A	B	B	-	A	A	B	A	B	B	A	A	B	A	B	B	B	A	A	B
1939	Excalibur_c61806_213	A	A	B	B	B	A	A	A	A	B	A	A	B	B	B	B	B	B	B	A	A	B	B	A	A	A	B	A	A	-	A	-	A	A	A	A	B	B	A	B	A	A	B	B	B	A	A	B
1940	Excalibur_c62090_277	A	A	B	B	B	A	B	B	A	B	A	A	B	B	B	B	B	A	B	A	A	B	B	B	A	A	B	B	A	B	B	A	A	A	B	A	B	B	B	A	B	-	B	B	B	A	A	A
1941	Excalibur_c6240_577	A	A	B	B	B	A	B	B	A	B	A	A	B	A	A	B	B	B	B	B	B	B	B	B	A	A	A	B	B	-	-	A	A	A	B	A	B	B	A	A	B	-	B	A	A	B	B	B
1942	Excalibur_c6260_536	A	A	B	B	A	A	B	B	A	B	B	B	B	A	B	B	B	B	B	B	A	A	B	A	A	A	B	A	A	B	B	A	B	B	B	A	A	B	B	B	B	A	B	B	B	B	A	B
1943	Excalibur_c6266_1954	A	A	B	B	B	B	B	A	A	B	B	B	A	B	A	B	B	A	B	B	B	B	A	A	B	B	A	B	B	-	B	A	B	B	B	A	A	B	A	B	A	B	A	B	A	A	A	A
1944	Excalibur_c62826_254	A	A	B	B	B	B	A	A	A	B	B	A	A	B	A	B	B	A	B	B	B	B	A	A	A	B	A	A	B	-	B	A	A	B	B	A	A	A	B	A	A	B	A	B	A	A	A	A
1945	Excalibur_c62893_629	A	A	B	B	B	A	B	B	A	A	A	A	A	A	B	B	B	B	A	A	B	B	B	A	A	A	A	A	A	-	A	A	A	A	A	A	A	A	A	B	A	A	B	A	A	A	A	A
1946	Excalibur_c63009_102	A	A	B	B	B	A	B	B	A	B	B	A	A	B	B	B	B	A	B	A	A	B	A	B	A	A	A	A	B	B	B	B	B	B	B	A	B	B	B	B	B	A	A	A	B	A	B	-
1947	Excalibur_c63017_112	A	A	B	B	A	B	-	A	A	B	A	B	A	A	A	A	A	A	A	-	A	A	B	A	B	A	B	B	B	B	B	B	-	A	B	B	A	B	B	A	A	-	A	A	A	B	A	A
1948	Excalibur_c63178_243	A	A	B	B	A	A	B	B	A	B	A	B	B	A	B	A	B	B	B	B	A	A	B	A	A	A	B	A	A	B	A	A	B	A	B	A	A	B	B	A	B	B	B	B	B	A	A	B
1949	Excalibur_c63243_361	A	A	B	B	A	B	A	A	B	A	B	B	B	A	B	B	B	B	B	A	A	A	B	B	A	B	B	A	A	-	A	A	A	B	A	A	A	A	A	A	A	A	B	B	A	B	A	A
1950	Excalibur_c63353_204	A	A	B	B	B	A	B	A	A	A	A	A	A	B	B	B	B	A	B	A	A	B	B	A	A	A	B	A	A	-	B	A	B	A	B	A	B	B	B	B	B	-	B	B	B	B	A	A
1951	Excalibur_c63483_991	A	A	B	B	A	A	B	B	B	B	A	B	A	A	-	A	B	B	A	A	A	A	B	A	A	A	B	B	A	-	B	A	B	A	B	A	B	B	B	B	A	A	A	A	A	A	A	-
1952	Excalibur_c63515_208	A	A	B	B	A	A	B	A	B	B	A	B	B	B	B	B	B	B	A	A	B	B	B	A	B	A	B	A	B	B	B	A	B	A	B	B	A	B	B	B	A	-	A	A	A	A	A	A
1953	Excalibur_c63753_211	A	A	B	B	A	B	A	A	B	A	B	B	B	A	B	B	B	B	B	A	A	A	B	B	A	B	B	A	A	-	A	A	A	B	A	A	A	A	A	A	A	A	B	B	A	B	A	A
1954	Excalibur_c63885_115	A	A	B	B	A	A	B	A	B	B	A	A	A	A	B	A	A	B	A	B	A	A	A	A	B	A	A	A	A	B	B	B	A	A	B	A	A	A	A	B	A	B	B	A	A	B	A	B
1955	Excalibur_c64013_68	A	A	B	B	A	A	B	A	A	A	A	A	A	B	B	A	B	B	A	B	A	A	A	B	B	A	B	A	A	-	B	B	B	A	A	A	A	B	A	A	B	B	A	B	A	B	B	-
1956	Excalibur_c64119_345	A	A	B	B	B	B	B	B	A	A	B	B	B	A	-	A	A	A	A	B	B	A	A	A	A	A	A	A	A	B	B	-	A	A	B	A	B	A	A	A	B	-	B	B	B	A	A	B
1957	Excalibur_c642_481	A	A	B	B	B	A	B	B	B	A	B	B	B	B	B	A	B	B	A	B	A	B	B	A	B	B	B	B	B	A	A	B	A	A	A	B	A	A	B	B	B	-	A	B	B	B	B	A
1958	Excalibur_c64439_87	A	A	B	B	A	A	B	B	A	B	A	A	A	A	B	B	B	B	A	B	B	A	A	A	B	A	A	A	A	-	A	-	B	A	B	A	A	A	A	B	A	A	B	A	A	B	A	B
1959	Excalibur_c64533_980	A	A	B	B	A	A	B	B	A	A	A	A	A	A	B	B	B	A	A	B	A	A	A	A	B	A	A	A	A	A	A	-	A	A	A	A	B	A	A	A	A	A	B	B	A	A	A	B
1960	Excalibur_c64989_556	A	A	B	B	B	B	B	B	A	A	B	B	B	A	B	A	A	A	A	B	B	A	A	A	A	A	A	A	A	B	B	-	A	A	B	A	B	A	A	A	B	-	B	B	B	A	A	B
1961	Excalibur_c65104_163	A	A	B	B	B	B	B	A	B	B	B	A	A	A	B	B	B	B	B	A	B	B	A	B	B	B	A	A	B	B	A	-	B	B	B	A	B	B	B	A	B	B	B	A	B	A	A	A
1962	Excalibur_c65109_60	A	A	B	B	A	A	B	A	A	A	B	A	A	B	A	B	B	A	A	B	A	A	B	B	B	A	A	B	A	B	A	B	A	B	B	B	A	B	B	A	B	A	B	B	A	B	A	A
1963	Excalibur_c65341_303	A	A	B	B	A	A	B	A	B	B	A	B	B	B	B	B	B	B	A	A	B	B	B	A	B	A	B	A	B	-	B	A	A	A	B	B	A	B	B	B	A	-	A	A	A	A	A	A
1964	Excalibur_c6604_616	A	A	B	B	A	A	B	B	B	B	B	B	B	A	B	A	B	B	A	B	B	B	B	B	B	B	B	B	B	-	B	A	B	B	A	A	A	B	B	B	A	-	B	A	A	A	A	A
1965	Excalibur_c6660_716	A	A	B	B	A	A	A	A	B	B	A	B	B	B	B	A	A	A	B	A	B	A	B	B	A	A	A	A	B	-	B	A	B	B	B	A	B	B	A	B	B	A	B	B	B	B	B	A
1966	Excalibur_c6660_746	A	A	B	B	A	A	A	A	B	B	A	B	B	B	B	A	A	A	B	A	B	A	B	B	A	A	A	A	B	-	B	A	B	B	B	A	B	B	A	B	B	A	B	B	B	B	B	A
1967	Excalibur_c6735_154	A	A	B	B	A	A	B	A	B	B	A	B	B	B	B	B	A	B	A	A	B	B	B	A	B	A	B	A	B	B	B	A	A	A	B	B	A	A	B	B	A	-	A	A	A	A	A	A
1968	Excalibur_c6906_1167	A	A	B	B	B	B	B	B	B	B	B	A	B	A	B	A	A	B	B	-	A	-	B	A	A	B	B	B	A	B	A	B	A	B	B	A	A	B	B	B	A	A	A	A	B	A	B	B
1969	Excalibur_c695_304	A	A	B	B	B	A	B	B	A	B	A	A	B	A	A	B	B	B	B	B	B	B	B	B	A	A	A	B	B	-	A	A	-	A	B	A	B	-	A	A	B	-	B	A	A	B	B	B
1970	Excalibur_c7026_2635	A	A	B	B	B	A	B	A	B	A	B	A	B	A	A	B	B	B	B	A	B	A	B	B	A	B	B	A	A	-	A	A	B	B	A	A	A	B	A	A	A	A	B	B	A	B	A	B
1971	Excalibur_c7033_159	A	A	B	B	A	B	A	A	B	A	B	B	A	A	B	B	B	B	B	A	A	A	B	B	A	B	B	A	A	-	A	A	A	B	A	A	A	A	A	B	A	-	B	B	A	B	A	A
1972	Excalibur_c7035_155	A	A	B	B	A	A	B	B	A	A	A	A	A	A	B	B	B	A	A	B	B	A	A	A	B	A	A	A	A	-	A	-	B	A	B	A	B	B	A	A	A	A	B	B	A	A	A	B
1973	Excalibur_c7041_988	A	A	B	B	A	B	B	B	B	B	B	B	A	A	B	A	A	A	B	A	A	B	A	B	A	B	A	B	B	B	A	-	A	B	B	A	A	A	A	B	A	-	A	A	A	A	A	B
1974	Excalibur_c710_1554	A	A	B	B	B	A	B	B	B	A	B	B	B	B	B	A	B	B	A	B	A	B	B	A	B	B	B	B	B	A	A	-	B	A	A	B	A	B	B	B	B	-	A	B	B	B	B	A
1975	Excalibur_c72517_251	A	A	B	B	B	B	B	B	A	A	B	B	B	A	B	A	A	A	A	B	B	A	A	A	A	A	A	A	A	B	B	-	-	A	B	A	B	A	A	A	B	-	B	B	B	A	A	B
1976	Excalibur_c7282_285	A	A	B	B	A	A	B	A	B	B	A	A	B	B	B	A	B	A	B	A	B	A	B	B	B	A	A	A	B	A	B	A	B	B	A	A	B	B	A	B	B	A	B	B	B	B	B	A
1977	Excalibur_c7282_482	A	A	B	B	A	A	A	A	B	B	A	A	B	B	B	A	A	A	B	A	B	A	B	B	B	A	A	A	B	A	-	A	A	B	A	A	B	-	A	B	B	A	B	B	B	B	B	A
1978	Excalibur_c73791_215	A	A	B	B	A	B	B	A	A	B	A	B	A	A	A	A	B	A	A	A	A	A	B	A	B	A	B	B	B	B	B	B	A	A	B	B	A	B	B	A	A	A	A	A	A	B	B	A
1979	Excalibur_c73922_109	A	A	B	B	A	A	B	A	B	B	A	B	A	B	B	B	B	B	A	A	A	A	B	B	B	A	B	A	B	B	B	A	B	A	B	B	A	B	B	B	A	A	A	A	B	A	A	B
1980	Excalibur_c73922_55	A	A	B	B	A	A	B	A	B	B	A	B	A	B	B	B	B	B	A	A	A	A	B	B	B	A	B	A	B	B	B	A	B	A	B	B	A	B	B	B	A	A	A	A	B	A	A	B
1981	Excalibur_c76628_251	A	A	B	B	A	A	B	B	A	B	B	B	B	A	B	B	B	B	B	B	A	A	B	A	A	B	A	A	A	B	B	A	B	B	B	A	A	B	A	B	A	B	B	A	A	A	A	B
1982	Excalibur_c76758_798	A	A	B	B	B	A	B	B	A	A	A	B	B	B	A	B	A	B	B	B	B	A	B	A	B	A	B	A	B	-	B	-	A	B	B	B	B	B	A	A	A	A	A	B	A	A	B	B
1983	Excalibur_c7692_139	A	A	B	B	A	B	A	A	B	A	B	B	B	A	B	B	B	B	B	A	A	A	B	B	A	B	B	A	A	-	A	A	A	B	A	A	A	A	A	A	A	A	B	B	A	B	A	A
1984	Excalibur_c76979_970	A	A	B	B	A	A	B	A	A	A	B	A	A	B	A	B	B	A	A	A	A	A	B	B	A	A	B	B	A	-	A	B	A	A	B	B	B	B	B	A	A	A	B	B	A	B	B	A
1985	Excalibur_c77035_156	A	A	B	B	A	A	B	A	B	A	B	B	B	A	B	B	B	B	B	A	B	A	B	B	A	B	B	A	A	-	A	A	B	B	A	A	B	B	A	A	A	A	B	B	A	B	B	B
1986	Excalibur_c77101_90	A	A	B	B	B	B	B	A	A	B	B	B	A	B	A	B	B	A	B	B	B	B	A	A	B	B	A	B	B	-	B	A	A	B	B	A	A	A	B	B	A	B	A	B	A	A	A	A
1987	Excalibur_c77192_78	A	A	B	B	A	B	A	A	A	B	A	B	B	A	A	A	A	A	A	A	B	B	B	B	A	B	A	A	A	-	A	A	A	A	A	B	A	A	A	B	B	-	A	A	A	B	A	B
1988	Excalibur_c77210_167	A	A	B	B	A	A	B	B	B	B	B	B	B	A	B	A	B	B	A	B	B	B	A	B	B	B	B	B	B	-	B	A	B	B	A	A	A	B	B	B	A	-	B	A	A	A	A	A
1989	Excalibur_c7731_2743	A	A	B	B	A	B	A	A	A	-	A	B	B	A	B	A	A	A	-	A	B	-	-	-	A	-	A	A	A	-	A	A	A	-	B	-	B	A	A	A	B	B	B	A	A	A	B	B
1990	Excalibur_c780_694	A	A	B	B	B	B	A	B	B	B	A	A	B	A	B	A	A	A	B	A	A	B	A	A	B	B	B	A	B	-	A	-	B	A	A	B	B	B	A	A	A	-	A	B	A	B	B	B
1991	Excalibur_c79041_63	A	A	B	B	A	A	B	A	A	A	B	A	A	B	A	B	B	B	A	A	A	A	B	B	A	A	B	B	A	-	A	B	A	A	B	B	B	B	B	A	A	A	B	B	A	B	B	A
1992	Excalibur_c79066_165	A	A	B	B	A	A	B	B	B	B	B	B	B	A	B	A	B	B	A	B	B	B	B	B	B	B	B	B	B	-	B	A	B	B	A	A	A	B	B	B	A	B	B	A	A	A	A	A
1993	Excalibur_c7907_1015	A	A	B	B	A	A	B	B	B	B	B	B	B	A	B	A	B	B	A	B	B	B	B	B	B	B	B	B	B	-	B	A	B	B	A	A	A	B	B	B	A	-	B	A	A	A	A	A
1994	Excalibur_c7963_1722	A	A	B	B	B	A	B	B	A	B	A	A	A	B	A	B	B	B	B	B	B	B	B	B	A	A	B	B	B	-	B	B	A	B	A	B	B	A	A	A	A	A	A	A	A	A	B	B
1995	Excalibur_c7964_1290	A	A	B	B	A	A	B	B	B	A	B	B	B	B	B	A	B	B	A	B	A	B	B	A	B	B	B	B	A	-	A	-	B	A	B	B	A	A	B	B	B	-	A	B	B	B	B	A
1996	Excalibur_c79902_439	A	A	B	B	B	B	B	A	A	B	B	B	A	B	A	B	B	A	B	B	B	B	B	A	B	B	A	B	B	A	B	A	A	B	A	A	A	B	A	A	A	B	A	B	A	A	A	A
[truncated: 9,750 more rows]
[truncated: 47 more columns]
